# Supplementary material for: Are the St John’s wort Hyp-1 superstructures different?
Source: Acta Crystallogr D Struct Biol. 2021 May 14;77(Pt 6):790–8. doi: 10.1107/S2059798321003740 (PMC8171068; doi:10.1107/S2059798321003740)
Supplement: Supplementary file 1 [file d-77-00790-sup1.zip]

Archive with 20 entries (20 files):
- 4n3e.pdb
- 4n3e_ans-3-7-3p.gif
- 4n3e_ans-3-7-ma.gif
- 4n3e_ans-3-7-mas.gif
- 6sjj.pdb
- 6sjj_ans-4-9-3p.gif
- 6sjj_ans-4-9-ma.gif
- 6sjj_ans-4-9-mas.gif
- ans_process_supercell.m
- ans2_process_supercell.m
- CoM.m
- extractatoms.m
- getAtomicWeights.m
- getPrincipalAxes.m
- printso.m
- readme.txt
- review_202001.pdf
- superorder.m
- supp_2d_ex.pdf
- supp_oc_mod.pdf
