# Supplementary material for: Are the St John’s wort Hyp-1 superstructures different?
Source: Acta Crystallogr D Struct Biol. 2021 May 14;77(Pt 6):790–8. doi: 10.1107/S2059798321003740 (PMC8171068; doi:10.1107/S2059798321003740)
Supplement: Supplementary file 1 [file d-77-00790-sup1.zip › 4n3e.pdb]

HEADER    PLANT PROTEIN                           07-OCT-13   4N3E              
TITLE     CRYSTAL STRUCTURE OF HYP-1, A ST JOHN'S WORT PR-10 PROTEIN, IN COMPLEX
TITLE    2 WITH 8-ANILINO-1-NAPHTHALENE SULFONATE (ANS)                         
COMPND    MOL_ID: 1;                                                            
COMPND   2 MOLECULE: PHENOLIC OXIDATIVE COUPLING PROTEIN;                       
COMPND   3 CHAIN: A, B, C, D, E, F, G, H, I, J, K, L, M, N, O, P, Q, R, S, T, U,
COMPND   4 V, W, X, Y, Z, a, b;                                                 
COMPND   5 SYNONYM: PHENOLIC OXIDATIVE COUPLING PROTEIN HYP-1;                  
COMPND   6 ENGINEERED: YES                                                      
SOURCE    MOL_ID: 1;                                                            
SOURCE   2 ORGANISM_SCIENTIFIC: HYPERICUM PERFORATUM;                           
SOURCE   3 ORGANISM_COMMON: ST. JOHN'S WORT;                                    
SOURCE   4 ORGANISM_TAXID: 65561;                                               
SOURCE   5 GENE: HYP-1, HYP1.1;                                                 
SOURCE   6 EXPRESSION_SYSTEM: ESCHERICHIA COLI;                                 
SOURCE   7 EXPRESSION_SYSTEM_TAXID: 469008;                                     
SOURCE   8 EXPRESSION_SYSTEM_STRAIN: BL21(DE3);                                 
SOURCE   9 EXPRESSION_SYSTEM_VECTOR_TYPE: PLASMID;                              
SOURCE  10 EXPRESSION_SYSTEM_PLASMID: PET151/D                                  
KEYWDS    PLANT HORMONE BINDING, PHYTOHORMONE BINDING, CYTOKININ, PLANT         
KEYWDS   2 DEFENSE, PATHOGENESIS-RELATED PROTEIN, PR-10 PROTEIN, HYPERICIN,     
KEYWDS   3 DEPRESSION, PR-10 FOLD, HYDROPHOBIC CAVITY, GLYCINE-RICH LOOP, ANS   
KEYWDS   4 DISPLACEMENT ASSAY (ADA), COMMENSURATELY MODULATED SUPERSTRUCTURE,   
KEYWDS   5 TETARTOHEDRAL TWINNING, PLANT PROTEIN                                
EXPDTA    X-RAY DIFFRACTION                                                     
AUTHOR    J.SLIWIAK,Z.DAUTER,A.J.MCCOY,R.J.READ,M.JASKOLSKI                     
REVDAT   2   15-NOV-17 4N3E    1       REMARK                                   
REVDAT   1   26-FEB-14 4N3E    0                                                
JRNL        AUTH   J.SLIWIAK,M.JASKOLSKI,Z.DAUTER,A.J.MCCOY,R.J.READ            
JRNL        TITL   LIKELIHOOD-BASED MOLECULAR-REPLACEMENT SOLUTION FOR A HIGHLY 
JRNL        TITL 2 PATHOLOGICAL CRYSTAL WITH TETARTOHEDRAL TWINNING AND         
JRNL        TITL 3 SEVENFOLD TRANSLATIONAL NONCRYSTALLOGRAPHIC SYMMETRY.        
JRNL        REF    ACTA CRYSTALLOGR.,SECT.D      V.  70   471 2014              
JRNL        REFN                   ISSN 0907-4449                               
JRNL        PMID   24531481                                                     
JRNL        DOI    10.1107/S1399004713030319                                    
REMARK   2                                                                      
REMARK   2 RESOLUTION.    2.43 ANGSTROMS.                                       
REMARK   3                                                                      
REMARK   3 REFINEMENT.                                                          
REMARK   3   PROGRAM     : REFMAC 5.7.0029                                      
REMARK   3   AUTHORS     : MURSHUDOV,VAGIN,DODSON                               
REMARK   3                                                                      
REMARK   3    REFINEMENT TARGET : MAXIMUM LIKELIHOOD                            
REMARK   3                                                                      
REMARK   3  DATA USED IN REFINEMENT.                                            
REMARK   3   RESOLUTION RANGE HIGH (ANGSTROMS) : 2.43                           
REMARK   3   RESOLUTION RANGE LOW  (ANGSTROMS) : 48.87                          
REMARK   3   DATA CUTOFF            (SIGMA(F)) : 0.000                          
REMARK   3   COMPLETENESS FOR RANGE        (%) : 99.7                           
REMARK   3   NUMBER OF REFLECTIONS             : 232268                         
REMARK   3                                                                      
REMARK   3  FIT TO DATA USED IN REFINEMENT.                                     
REMARK   3   CROSS-VALIDATION METHOD          : R-FREE                          
REMARK   3   FREE R VALUE TEST SET SELECTION  : RANDOM                          
REMARK   3   R VALUE     (WORKING + TEST SET) : 0.224                           
REMARK   3   R VALUE            (WORKING SET) : 0.223                           
REMARK   3   FREE R VALUE                     : 0.278                           
REMARK   3   FREE R VALUE TEST SET SIZE   (%) : 1.300                           
REMARK   3   FREE R VALUE TEST SET COUNT      : 3077                            
REMARK   3                                                                      
REMARK   3  FIT IN THE HIGHEST RESOLUTION BIN.                                  
REMARK   3   TOTAL NUMBER OF BINS USED           : 20                           
REMARK   3   BIN RESOLUTION RANGE HIGH       (A) : 2.43                         
REMARK   3   BIN RESOLUTION RANGE LOW        (A) : 2.49                         
REMARK   3   REFLECTION IN BIN     (WORKING SET) : 16769                        
REMARK   3   BIN COMPLETENESS (WORKING+TEST) (%) : 96.96                        
REMARK   3   BIN R VALUE           (WORKING SET) : 0.1410                       
REMARK   3   BIN FREE R VALUE SET COUNT          : NULL                         
REMARK   3   BIN FREE R VALUE                    : NULL                         
REMARK   3                                                                      
REMARK   3  NUMBER OF NON-HYDROGEN ATOMS USED IN REFINEMENT.                    
REMARK   3   PROTEIN ATOMS            : 35224                                   
REMARK   3   NUCLEIC ACID ATOMS       : 0                                       
REMARK   3   HETEROGEN ATOMS          : 1914                                    
REMARK   3   SOLVENT ATOMS            : 35                                      
REMARK   3                                                                      
REMARK   3  B VALUES.                                                           
REMARK   3   FROM WILSON PLOT           (A**2) : NULL                           
REMARK   3   MEAN B VALUE      (OVERALL, A**2) : 46.04                          
REMARK   3   OVERALL ANISOTROPIC B VALUE.                                       
REMARK   3    B11 (A**2) : 0.24000                                              
REMARK   3    B22 (A**2) : -15.30000                                            
REMARK   3    B33 (A**2) : 15.06000                                             
REMARK   3    B12 (A**2) : 0.00000                                              
REMARK   3    B13 (A**2) : -11.43000                                            
REMARK   3    B23 (A**2) : 0.00000                                              
REMARK   3                                                                      
REMARK   3  ESTIMATED OVERALL COORDINATE ERROR.                                 
REMARK   3   ESU BASED ON R VALUE                            (A): 0.078         
REMARK   3   ESU BASED ON FREE R VALUE                       (A): 0.058         
REMARK   3   ESU BASED ON MAXIMUM LIKELIHOOD                 (A): NULL          
REMARK   3   ESU FOR B VALUES BASED ON MAXIMUM LIKELIHOOD (A**2): NULL          
REMARK   3                                                                      
REMARK   3 CORRELATION COEFFICIENTS.                                            
REMARK   3   CORRELATION COEFFICIENT FO-FC      : 0.940                         
REMARK   3   CORRELATION COEFFICIENT FO-FC FREE : 0.933                         
REMARK   3                                                                      
REMARK   3  RMS DEVIATIONS FROM IDEAL VALUES        COUNT    RMS    WEIGHT      
REMARK   3   BOND LENGTHS REFINED ATOMS        (A): 38208 ; 0.015 ; 0.019       
REMARK   3   BOND LENGTHS OTHERS               (A): 35737 ; 0.001 ; 0.020       
REMARK   3   BOND ANGLES REFINED ATOMS   (DEGREES): 51855 ; 2.182 ; 2.005       
REMARK   3   BOND ANGLES OTHERS          (DEGREES): 82416 ; 3.648 ; 3.000       
REMARK   3   TORSION ANGLES, PERIOD 1    (DEGREES):  4442 ; 8.507 ; 5.000       
REMARK   3   TORSION ANGLES, PERIOD 2    (DEGREES):  1619 ;38.919 ;24.972       
REMARK   3   TORSION ANGLES, PERIOD 3    (DEGREES):  6308 ;21.043 ;15.000       
REMARK   3   TORSION ANGLES, PERIOD 4    (DEGREES):    84 ;20.576 ;15.000       
REMARK   3   CHIRAL-CENTER RESTRAINTS       (A**3):  5475 ; 0.116 ; 0.200       
REMARK   3   GENERAL PLANES REFINED ATOMS      (A): 42347 ; 0.015 ; 0.021       
REMARK   3   GENERAL PLANES OTHERS             (A):  9027 ; 0.042 ; 0.020       
REMARK   3   NON-BONDED CONTACTS REFINED ATOMS (A):  NULL ;  NULL ;  NULL       
REMARK   3   NON-BONDED CONTACTS OTHERS        (A):  NULL ;  NULL ;  NULL       
REMARK   3   NON-BONDED TORSION REFINED ATOMS  (A):  NULL ;  NULL ;  NULL       
REMARK   3   NON-BONDED TORSION OTHERS         (A):  NULL ;  NULL ;  NULL       
REMARK   3   H-BOND (X...Y) REFINED ATOMS      (A):  NULL ;  NULL ;  NULL       
REMARK   3   H-BOND (X...Y) OTHERS             (A):  NULL ;  NULL ;  NULL       
REMARK   3   POTENTIAL METAL-ION REFINED ATOMS (A):  NULL ;  NULL ;  NULL       
REMARK   3   POTENTIAL METAL-ION OTHERS        (A):  NULL ;  NULL ;  NULL       
REMARK   3   SYMMETRY VDW REFINED ATOMS        (A):  NULL ;  NULL ;  NULL       
REMARK   3   SYMMETRY VDW OTHERS               (A):  NULL ;  NULL ;  NULL       
REMARK   3   SYMMETRY H-BOND REFINED ATOMS     (A):  NULL ;  NULL ;  NULL       
REMARK   3   SYMMETRY H-BOND OTHERS            (A):  NULL ;  NULL ;  NULL       
REMARK   3   SYMMETRY METAL-ION REFINED ATOMS  (A):  NULL ;  NULL ;  NULL       
REMARK   3   SYMMETRY METAL-ION OTHERS         (A):  NULL ;  NULL ;  NULL       
REMARK   3                                                                      
REMARK   3  ISOTROPIC THERMAL FACTOR RESTRAINTS.     COUNT   RMS    WEIGHT      
REMARK   3   MAIN-CHAIN BOND REFINED ATOMS  (A**2):  NULL ;  NULL ;  NULL       
REMARK   3   MAIN-CHAIN BOND OTHER ATOMS    (A**2):  NULL ;  NULL ;  NULL       
REMARK   3   MAIN-CHAIN ANGLE REFINED ATOMS (A**2):  NULL ;  NULL ;  NULL       
REMARK   3   MAIN-CHAIN ANGLE OTHER ATOMS   (A**2):  NULL ;  NULL ;  NULL       
REMARK   3   SIDE-CHAIN BOND REFINED ATOMS  (A**2):  NULL ;  NULL ;  NULL       
REMARK   3   SIDE-CHAIN BOND OTHER ATOMS    (A**2):  NULL ;  NULL ;  NULL       
REMARK   3   SIDE-CHAIN ANGLE REFINED ATOMS (A**2):  NULL ;  NULL ;  NULL       
REMARK   3   SIDE-CHAIN ANGLE OTHER ATOMS   (A**2):  NULL ;  NULL ;  NULL       
REMARK   3   LONG RANGE B REFINED ATOMS     (A**2):  NULL ;  NULL ;  NULL       
REMARK   3   LONG RANGE B OTHER ATOMS       (A**2):  NULL ;  NULL ;  NULL       
REMARK   3                                                                      
REMARK   3 ANISOTROPIC THERMAL FACTOR RESTRAINTS.    COUNT   RMS   WEIGHT       
REMARK   3   RIGID-BOND RESTRAINTS          (A**2):  NULL ;  NULL ;  NULL       
REMARK   3   SPHERICITY; FREE ATOMS         (A**2):  NULL ;  NULL ;  NULL       
REMARK   3   SPHERICITY; BONDED ATOMS       (A**2):  NULL ;  NULL ;  NULL       
REMARK   3                                                                      
REMARK   3  NCS RESTRAINTS STATISTICS                                           
REMARK   3   NUMBER OF DIFFERENT NCS GROUPS : NULL                              
REMARK   3                                                                      
REMARK   3  TWIN DETAILS                                                        
REMARK   3   NUMBER OF TWIN DOMAINS  : 4                                        
REMARK   3      TWIN DOMAIN   : 1                                               
REMARK   3      TWIN OPERATOR : H, K, L                                         
REMARK   3      TWIN FRACTION : 0.251                                           
REMARK   3      TWIN DOMAIN   : 2                                               
REMARK   3      TWIN OPERATOR : -K, -H, -L                                      
REMARK   3      TWIN FRACTION : 0.292                                           
REMARK   3      TWIN DOMAIN   : 3                                               
REMARK   3      TWIN OPERATOR : -H,-K,L                                         
REMARK   3      TWIN FRACTION : 0.249                                           
REMARK   3      TWIN DOMAIN   : 4                                               
REMARK   3      TWIN OPERATOR : K, H, -L                                        
REMARK   3      TWIN FRACTION : 0.209                                           
REMARK   3                                                                      
REMARK   3  TLS DETAILS                                                         
REMARK   3   NUMBER OF TLS GROUPS  : NULL                                       
REMARK   3                                                                      
REMARK   3  BULK SOLVENT MODELLING.                                             
REMARK   3   METHOD USED : MASK                                                 
REMARK   3   PARAMETERS FOR MASK CALCULATION                                    
REMARK   3   VDW PROBE RADIUS   : 1.20                                          
REMARK   3   ION PROBE RADIUS   : 0.80                                          
REMARK   3   SHRINKAGE RADIUS   : 0.80                                          
REMARK   3                                                                      
REMARK   3  OTHER REFINEMENT REMARKS: HYDROGEN ATOMS WERE ADDED AT RIDING       
REMARK   3  POSITIONS. THE REFLECTION DATA SET FOR REFINEMENT IN MONOCLINIC     
REMARK   3  SYMMETRY WAS OBTAINED BY EXPANSION OF A TETARTOHEDRALLY TWINNED     
REMARK   3  DATA SET MERGED IN TETRAGONAL SYMMETRY                              
REMARK   4                                                                      
REMARK   4 4N3E COMPLIES WITH FORMAT V. 3.30, 13-JUL-11                         
REMARK 100                                                                      
REMARK 100 THIS ENTRY HAS BEEN PROCESSED BY RCSB ON 15-NOV-13.                  
REMARK 100 THE DEPOSITION ID IS D_1000082701.                                   
REMARK 200                                                                      
REMARK 200 EXPERIMENTAL DETAILS                                                 
REMARK 200  EXPERIMENT TYPE                : X-RAY DIFFRACTION                  
REMARK 200  DATE OF DATA COLLECTION        : 21-OCT-11                          
REMARK 200  TEMPERATURE           (KELVIN) : 100                                
REMARK 200  PH                             : 7.5                                
REMARK 200  NUMBER OF CRYSTALS USED        : 1                                  
REMARK 200                                                                      
REMARK 200  SYNCHROTRON              (Y/N) : Y                                  
REMARK 200  RADIATION SOURCE               : APS                                
REMARK 200  BEAMLINE                       : 22-BM                              
REMARK 200  X-RAY GENERATOR MODEL          : NULL                               
REMARK 200  MONOCHROMATIC OR LAUE    (M/L) : M                                  
REMARK 200  WAVELENGTH OR RANGE        (A) : 1.0000                             
REMARK 200  MONOCHROMATOR                  : SAGITALLY FOCUSED SI(111)          
REMARK 200  OPTICS                         : FOCUSING MIRRORS                   
REMARK 200                                                                      
REMARK 200  DETECTOR TYPE                  : CCD                                
REMARK 200  DETECTOR MANUFACTURER          : MARMOSAIC 225 MM CCD               
REMARK 200  INTENSITY-INTEGRATION SOFTWARE : HKL-2000                           
REMARK 200  DATA SCALING SOFTWARE          : HKL-2000                           
REMARK 200                                                                      
REMARK 200  NUMBER OF UNIQUE REFLECTIONS   : 61810                              
REMARK 200  RESOLUTION RANGE HIGH      (A) : 2.430                              
REMARK 200  RESOLUTION RANGE LOW       (A) : 50.000                             
REMARK 200  REJECTION CRITERIA  (SIGMA(I)) : -3.000                             
REMARK 200                                                                      
REMARK 200 OVERALL.                                                             
REMARK 200  COMPLETENESS FOR RANGE     (%) : 99.8                               
REMARK 200  DATA REDUNDANCY                : 8.000                              
REMARK 200  R MERGE                    (I) : 0.07500                            
REMARK 200  R SYM                      (I) : NULL                               
REMARK 200  <I/SIGMA(I)> FOR THE DATA SET  : 26.4350                            
REMARK 200                                                                      
REMARK 200 IN THE HIGHEST RESOLUTION SHELL.                                     
REMARK 200  HIGHEST RESOLUTION SHELL, RANGE HIGH (A) : 2.43                     
REMARK 200  HIGHEST RESOLUTION SHELL, RANGE LOW  (A) : 2.52                     
REMARK 200  COMPLETENESS FOR SHELL     (%) : 99.2                               
REMARK 200  DATA REDUNDANCY IN SHELL       : 7.10                               
REMARK 200  R MERGE FOR SHELL          (I) : 0.75800                            
REMARK 200  R SYM FOR SHELL            (I) : NULL                               
REMARK 200  <I/SIGMA(I)> FOR SHELL         : 2.640                              
REMARK 200                                                                      
REMARK 200 DIFFRACTION PROTOCOL: SINGLE WAVELENGTH                              
REMARK 200 METHOD USED TO DETERMINE THE STRUCTURE: MOLECULAR REPLACEMENT        
REMARK 200 SOFTWARE USED: PHASER                                                
REMARK 200 STARTING MODEL: PDB ENTRY 3IE5                                       
REMARK 200                                                                      
REMARK 200 REMARK: NULL                                                         
REMARK 280                                                                      
REMARK 280 CRYSTAL                                                              
REMARK 280 SOLVENT CONTENT, VS   (%): 60.12                                     
REMARK 280 MATTHEWS COEFFICIENT, VM (ANGSTROMS**3/DA): 3.08                     
REMARK 280                                                                      
REMARK 280 CRYSTALLIZATION CONDITIONS: HEPES 0.1 M, TRIBASIC SODIUM CITRATE     
REMARK 280  1.3 M, GLYCEROL 10% , PH 7.5, VAPOR DIFFUSION, HANGING DROP,        
REMARK 280  TEMPERATURE 292K                                                    
REMARK 290                                                                      
REMARK 290 CRYSTALLOGRAPHIC SYMMETRY                                            
REMARK 290 SYMMETRY OPERATORS FOR SPACE GROUP: C 1 2 1                          
REMARK 290                                                                      
REMARK 290      SYMOP   SYMMETRY                                                
REMARK 290     NNNMMM   OPERATOR                                                
REMARK 290       1555   X,Y,Z                                                   
REMARK 290       2555   -X,Y,-Z                                                 
REMARK 290       3555   X+1/2,Y+1/2,Z                                           
REMARK 290       4555   -X+1/2,Y+1/2,-Z                                         
REMARK 290                                                                      
REMARK 290     WHERE NNN -> OPERATOR NUMBER                                     
REMARK 290           MMM -> TRANSLATION VECTOR                                  
REMARK 290                                                                      
REMARK 290 CRYSTALLOGRAPHIC SYMMETRY TRANSFORMATIONS                            
REMARK 290 THE FOLLOWING TRANSFORMATIONS OPERATE ON THE ATOM/HETATM             
REMARK 290 RECORDS IN THIS ENTRY TO PRODUCE CRYSTALLOGRAPHICALLY                
REMARK 290 RELATED MOLECULES.                                                   
REMARK 290   SMTRY1   1  1.000000  0.000000  0.000000        0.00000            
REMARK 290   SMTRY2   1  0.000000  1.000000  0.000000        0.00000            
REMARK 290   SMTRY3   1  0.000000  0.000000  1.000000        0.00000            
REMARK 290   SMTRY1   2 -1.000000  0.000000  0.000000        0.00000            
REMARK 290   SMTRY2   2  0.000000  1.000000  0.000000        0.00000            
REMARK 290   SMTRY3   2  0.000000  0.000000 -1.000000        0.00000            
REMARK 290   SMTRY1   3  1.000000  0.000000  0.000000       73.14500            
REMARK 290   SMTRY2   3  0.000000  1.000000  0.000000       73.14500            
REMARK 290   SMTRY3   3  0.000000  0.000000  1.000000        0.00000            
REMARK 290   SMTRY1   4 -1.000000  0.000000  0.000000       73.14500            
REMARK 290   SMTRY2   4  0.000000  1.000000  0.000000       73.14500            
REMARK 290   SMTRY3   4  0.000000  0.000000 -1.000000        0.00000            
REMARK 290                                                                      
REMARK 290 REMARK: NULL                                                         
REMARK 300                                                                      
REMARK 300 BIOMOLECULE: 1, 2, 3, 4, 5, 6, 7, 8, 9, 10, 11, 12, 13, 14, 15,      
REMARK 300              16, 17, 18, 19, 20, 21, 22, 23, 24, 25, 26, 27, 28      
REMARK 300 SEE REMARK 350 FOR THE AUTHOR PROVIDED AND/OR PROGRAM                
REMARK 300 GENERATED ASSEMBLY INFORMATION FOR THE STRUCTURE IN                  
REMARK 300 THIS ENTRY. THE REMARK MAY ALSO PROVIDE INFORMATION ON               
REMARK 300 BURIED SURFACE AREA.                                                 
REMARK 300 REMARK: THE PROTEIN IS MONOMERIC IN SOLUTION, BUT FORMS DIMERS IN    
REMARK 300 THE CRYSTAL STRUCTURE VIA ANTIPARALLEL INTERMOLECULAR BETA-SHEETS    
REMARK 300 INVOLVING STRANDS BETA1. THE PAIRING SCHEME IS AB, CD, ..., YZ,...   
REMARK 350                                                                      
REMARK 350 COORDINATES FOR A COMPLETE MULTIMER REPRESENTING THE KNOWN           
REMARK 350 BIOLOGICALLY SIGNIFICANT OLIGOMERIZATION STATE OF THE                
REMARK 350 MOLECULE CAN BE GENERATED BY APPLYING BIOMT TRANSFORMATIONS          
REMARK 350 GIVEN BELOW.  BOTH NON-CRYSTALLOGRAPHIC AND                          
REMARK 350 CRYSTALLOGRAPHIC OPERATIONS ARE GIVEN.                               
REMARK 350                                                                      
REMARK 350 BIOMOLECULE: 1                                                       
REMARK 350 AUTHOR DETERMINED BIOLOGICAL UNIT: MONOMERIC                         
REMARK 350 SOFTWARE DETERMINED QUATERNARY STRUCTURE: MONOMERIC                  
REMARK 350 SOFTWARE USED: PISA                                                  
REMARK 350 APPLY THE FOLLOWING TO CHAINS: A                                     
REMARK 350   BIOMT1   1  1.000000  0.000000  0.000000        0.00000            
REMARK 350   BIOMT2   1  0.000000  1.000000  0.000000        0.00000            
REMARK 350   BIOMT3   1  0.000000  0.000000  1.000000        0.00000            
REMARK 350                                                                      
REMARK 350 BIOMOLECULE: 2                                                       
REMARK 350 AUTHOR DETERMINED BIOLOGICAL UNIT: MONOMERIC                         
REMARK 350 SOFTWARE DETERMINED QUATERNARY STRUCTURE: MONOMERIC                  
REMARK 350 SOFTWARE USED: PISA                                                  
REMARK 350 APPLY THE FOLLOWING TO CHAINS: B                                     
REMARK 350   BIOMT1   1  1.000000  0.000000  0.000000        0.00000            
REMARK 350   BIOMT2   1  0.000000  1.000000  0.000000        0.00000            
REMARK 350   BIOMT3   1  0.000000  0.000000  1.000000        0.00000            
REMARK 350                                                                      
REMARK 350 BIOMOLECULE: 3                                                       
REMARK 350 AUTHOR DETERMINED BIOLOGICAL UNIT: MONOMERIC                         
REMARK 350 SOFTWARE DETERMINED QUATERNARY STRUCTURE: MONOMERIC                  
REMARK 350 SOFTWARE USED: PISA                                                  
REMARK 350 APPLY THE FOLLOWING TO CHAINS: C                                     
REMARK 350   BIOMT1   1  1.000000  0.000000  0.000000        0.00000            
REMARK 350   BIOMT2   1  0.000000  1.000000  0.000000        0.00000            
REMARK 350   BIOMT3   1  0.000000  0.000000  1.000000        0.00000            
REMARK 350                                                                      
REMARK 350 BIOMOLECULE: 4                                                       
REMARK 350 AUTHOR DETERMINED BIOLOGICAL UNIT: MONOMERIC                         
REMARK 350 SOFTWARE DETERMINED QUATERNARY STRUCTURE: MONOMERIC                  
REMARK 350 SOFTWARE USED: PISA                                                  
REMARK 350 APPLY THE FOLLOWING TO CHAINS: D                                     
REMARK 350   BIOMT1   1  1.000000  0.000000  0.000000        0.00000            
REMARK 350   BIOMT2   1  0.000000  1.000000  0.000000        0.00000            
REMARK 350   BIOMT3   1  0.000000  0.000000  1.000000        0.00000            
REMARK 350                                                                      
REMARK 350 BIOMOLECULE: 5                                                       
REMARK 350 AUTHOR DETERMINED BIOLOGICAL UNIT: MONOMERIC                         
REMARK 350 SOFTWARE DETERMINED QUATERNARY STRUCTURE: MONOMERIC                  
REMARK 350 SOFTWARE USED: PISA                                                  
REMARK 350 APPLY THE FOLLOWING TO CHAINS: E                                     
REMARK 350   BIOMT1   1  1.000000  0.000000  0.000000        0.00000            
REMARK 350   BIOMT2   1  0.000000  1.000000  0.000000        0.00000            
REMARK 350   BIOMT3   1  0.000000  0.000000  1.000000        0.00000            
REMARK 350                                                                      
REMARK 350 BIOMOLECULE: 6                                                       
REMARK 350 AUTHOR DETERMINED BIOLOGICAL UNIT: MONOMERIC                         
REMARK 350 SOFTWARE DETERMINED QUATERNARY STRUCTURE: MONOMERIC                  
REMARK 350 SOFTWARE USED: PISA                                                  
REMARK 350 APPLY THE FOLLOWING TO CHAINS: F                                     
REMARK 350   BIOMT1   1  1.000000  0.000000  0.000000        0.00000            
REMARK 350   BIOMT2   1  0.000000  1.000000  0.000000        0.00000            
REMARK 350   BIOMT3   1  0.000000  0.000000  1.000000        0.00000            
REMARK 350                                                                      
REMARK 350 BIOMOLECULE: 7                                                       
REMARK 350 AUTHOR DETERMINED BIOLOGICAL UNIT: MONOMERIC                         
REMARK 350 SOFTWARE DETERMINED QUATERNARY STRUCTURE: MONOMERIC                  
REMARK 350 SOFTWARE USED: PISA                                                  
REMARK 350 APPLY THE FOLLOWING TO CHAINS: G                                     
REMARK 350   BIOMT1   1  1.000000  0.000000  0.000000        0.00000            
REMARK 350   BIOMT2   1  0.000000  1.000000  0.000000        0.00000            
REMARK 350   BIOMT3   1  0.000000  0.000000  1.000000        0.00000            
REMARK 350                                                                      
REMARK 350 BIOMOLECULE: 8                                                       
REMARK 350 AUTHOR DETERMINED BIOLOGICAL UNIT: MONOMERIC                         
REMARK 350 SOFTWARE DETERMINED QUATERNARY STRUCTURE: MONOMERIC                  
REMARK 350 SOFTWARE USED: PISA                                                  
REMARK 350 APPLY THE FOLLOWING TO CHAINS: H                                     
REMARK 350   BIOMT1   1  1.000000  0.000000  0.000000        0.00000            
REMARK 350   BIOMT2   1  0.000000  1.000000  0.000000        0.00000            
REMARK 350   BIOMT3   1  0.000000  0.000000  1.000000        0.00000            
REMARK 350                                                                      
REMARK 350 BIOMOLECULE: 9                                                       
REMARK 350 AUTHOR DETERMINED BIOLOGICAL UNIT: MONOMERIC                         
REMARK 350 SOFTWARE DETERMINED QUATERNARY STRUCTURE: MONOMERIC                  
REMARK 350 SOFTWARE USED: PISA                                                  
REMARK 350 APPLY THE FOLLOWING TO CHAINS: I                                     
REMARK 350   BIOMT1   1  1.000000  0.000000  0.000000        0.00000            
REMARK 350   BIOMT2   1  0.000000  1.000000  0.000000        0.00000            
REMARK 350   BIOMT3   1  0.000000  0.000000  1.000000        0.00000            
REMARK 350                                                                      
REMARK 350 BIOMOLECULE: 10                                                      
REMARK 350 AUTHOR DETERMINED BIOLOGICAL UNIT: MONOMERIC                         
REMARK 350 SOFTWARE DETERMINED QUATERNARY STRUCTURE: MONOMERIC                  
REMARK 350 SOFTWARE USED: PISA                                                  
REMARK 350 APPLY THE FOLLOWING TO CHAINS: J                                     
REMARK 350   BIOMT1   1  1.000000  0.000000  0.000000        0.00000            
REMARK 350   BIOMT2   1  0.000000  1.000000  0.000000        0.00000            
REMARK 350   BIOMT3   1  0.000000  0.000000  1.000000        0.00000            
REMARK 350                                                                      
REMARK 350 BIOMOLECULE: 11                                                      
REMARK 350 AUTHOR DETERMINED BIOLOGICAL UNIT: MONOMERIC                         
REMARK 350 SOFTWARE DETERMINED QUATERNARY STRUCTURE: MONOMERIC                  
REMARK 350 SOFTWARE USED: PISA                                                  
REMARK 350 APPLY THE FOLLOWING TO CHAINS: K                                     
REMARK 350   BIOMT1   1  1.000000  0.000000  0.000000        0.00000            
REMARK 350   BIOMT2   1  0.000000  1.000000  0.000000        0.00000            
REMARK 350   BIOMT3   1  0.000000  0.000000  1.000000        0.00000            
REMARK 350                                                                      
REMARK 350 BIOMOLECULE: 12                                                      
REMARK 350 AUTHOR DETERMINED BIOLOGICAL UNIT: MONOMERIC                         
REMARK 350 SOFTWARE DETERMINED QUATERNARY STRUCTURE: MONOMERIC                  
REMARK 350 SOFTWARE USED: PISA                                                  
REMARK 350 APPLY THE FOLLOWING TO CHAINS: L                                     
REMARK 350   BIOMT1   1  1.000000  0.000000  0.000000        0.00000            
REMARK 350   BIOMT2   1  0.000000  1.000000  0.000000        0.00000            
REMARK 350   BIOMT3   1  0.000000  0.000000  1.000000        0.00000            
REMARK 350                                                                      
REMARK 350 BIOMOLECULE: 13                                                      
REMARK 350 AUTHOR DETERMINED BIOLOGICAL UNIT: MONOMERIC                         
REMARK 350 SOFTWARE DETERMINED QUATERNARY STRUCTURE: MONOMERIC                  
REMARK 350 SOFTWARE USED: PISA                                                  
REMARK 350 APPLY THE FOLLOWING TO CHAINS: M                                     
REMARK 350   BIOMT1   1  1.000000  0.000000  0.000000        0.00000            
REMARK 350   BIOMT2   1  0.000000  1.000000  0.000000        0.00000            
REMARK 350   BIOMT3   1  0.000000  0.000000  1.000000        0.00000            
REMARK 350                                                                      
REMARK 350 BIOMOLECULE: 14                                                      
REMARK 350 AUTHOR DETERMINED BIOLOGICAL UNIT: MONOMERIC                         
REMARK 350 SOFTWARE DETERMINED QUATERNARY STRUCTURE: MONOMERIC                  
REMARK 350 SOFTWARE USED: PISA                                                  
REMARK 350 APPLY THE FOLLOWING TO CHAINS: N                                     
REMARK 350   BIOMT1   1  1.000000  0.000000  0.000000        0.00000            
REMARK 350   BIOMT2   1  0.000000  1.000000  0.000000        0.00000            
REMARK 350   BIOMT3   1  0.000000  0.000000  1.000000        0.00000            
REMARK 350                                                                      
REMARK 350 BIOMOLECULE: 15                                                      
REMARK 350 AUTHOR DETERMINED BIOLOGICAL UNIT: MONOMERIC                         
REMARK 350 SOFTWARE DETERMINED QUATERNARY STRUCTURE: MONOMERIC                  
REMARK 350 SOFTWARE USED: PISA                                                  
REMARK 350 APPLY THE FOLLOWING TO CHAINS: O                                     
REMARK 350   BIOMT1   1  1.000000  0.000000  0.000000        0.00000            
REMARK 350   BIOMT2   1  0.000000  1.000000  0.000000        0.00000            
REMARK 350   BIOMT3   1  0.000000  0.000000  1.000000        0.00000            
REMARK 350                                                                      
REMARK 350 BIOMOLECULE: 16                                                      
REMARK 350 AUTHOR DETERMINED BIOLOGICAL UNIT: MONOMERIC                         
REMARK 350 SOFTWARE DETERMINED QUATERNARY STRUCTURE: MONOMERIC                  
REMARK 350 SOFTWARE USED: PISA                                                  
REMARK 350 APPLY THE FOLLOWING TO CHAINS: P                                     
REMARK 350   BIOMT1   1  1.000000  0.000000  0.000000        0.00000            
REMARK 350   BIOMT2   1  0.000000  1.000000  0.000000        0.00000            
REMARK 350   BIOMT3   1  0.000000  0.000000  1.000000        0.00000            
REMARK 350                                                                      
REMARK 350 BIOMOLECULE: 17                                                      
REMARK 350 AUTHOR DETERMINED BIOLOGICAL UNIT: MONOMERIC                         
REMARK 350 SOFTWARE DETERMINED QUATERNARY STRUCTURE: MONOMERIC                  
REMARK 350 SOFTWARE USED: PISA                                                  
REMARK 350 APPLY THE FOLLOWING TO CHAINS: Q                                     
REMARK 350   BIOMT1   1  1.000000  0.000000  0.000000        0.00000            
REMARK 350   BIOMT2   1  0.000000  1.000000  0.000000        0.00000            
REMARK 350   BIOMT3   1  0.000000  0.000000  1.000000        0.00000            
REMARK 350                                                                      
REMARK 350 BIOMOLECULE: 18                                                      
REMARK 350 AUTHOR DETERMINED BIOLOGICAL UNIT: MONOMERIC                         
REMARK 350 SOFTWARE DETERMINED QUATERNARY STRUCTURE: MONOMERIC                  
REMARK 350 SOFTWARE USED: PISA                                                  
REMARK 350 APPLY THE FOLLOWING TO CHAINS: R                                     
REMARK 350   BIOMT1   1  1.000000  0.000000  0.000000        0.00000            
REMARK 350   BIOMT2   1  0.000000  1.000000  0.000000        0.00000            
REMARK 350   BIOMT3   1  0.000000  0.000000  1.000000        0.00000            
REMARK 350                                                                      
REMARK 350 BIOMOLECULE: 19                                                      
REMARK 350 AUTHOR DETERMINED BIOLOGICAL UNIT: MONOMERIC                         
REMARK 350 SOFTWARE DETERMINED QUATERNARY STRUCTURE: MONOMERIC                  
REMARK 350 SOFTWARE USED: PISA                                                  
REMARK 350 APPLY THE FOLLOWING TO CHAINS: S                                     
REMARK 350   BIOMT1   1  1.000000  0.000000  0.000000        0.00000            
REMARK 350   BIOMT2   1  0.000000  1.000000  0.000000        0.00000            
REMARK 350   BIOMT3   1  0.000000  0.000000  1.000000        0.00000            
REMARK 350                                                                      
REMARK 350 BIOMOLECULE: 20                                                      
REMARK 350 AUTHOR DETERMINED BIOLOGICAL UNIT: MONOMERIC                         
REMARK 350 SOFTWARE DETERMINED QUATERNARY STRUCTURE: MONOMERIC                  
REMARK 350 SOFTWARE USED: PISA                                                  
REMARK 350 APPLY THE FOLLOWING TO CHAINS: T                                     
REMARK 350   BIOMT1   1  1.000000  0.000000  0.000000        0.00000            
REMARK 350   BIOMT2   1  0.000000  1.000000  0.000000        0.00000            
REMARK 350   BIOMT3   1  0.000000  0.000000  1.000000        0.00000            
REMARK 350                                                                      
REMARK 350 BIOMOLECULE: 21                                                      
REMARK 350 AUTHOR DETERMINED BIOLOGICAL UNIT: MONOMERIC                         
REMARK 350 SOFTWARE DETERMINED QUATERNARY STRUCTURE: MONOMERIC                  
REMARK 350 SOFTWARE USED: PISA                                                  
REMARK 350 APPLY THE FOLLOWING TO CHAINS: U                                     
REMARK 350   BIOMT1   1  1.000000  0.000000  0.000000        0.00000            
REMARK 350   BIOMT2   1  0.000000  1.000000  0.000000        0.00000            
REMARK 350   BIOMT3   1  0.000000  0.000000  1.000000        0.00000            
REMARK 350                                                                      
REMARK 350 BIOMOLECULE: 22                                                      
REMARK 350 AUTHOR DETERMINED BIOLOGICAL UNIT: MONOMERIC                         
REMARK 350 SOFTWARE DETERMINED QUATERNARY STRUCTURE: MONOMERIC                  
REMARK 350 SOFTWARE USED: PISA                                                  
REMARK 350 APPLY THE FOLLOWING TO CHAINS: V                                     
REMARK 350   BIOMT1   1  1.000000  0.000000  0.000000        0.00000            
REMARK 350   BIOMT2   1  0.000000  1.000000  0.000000        0.00000            
REMARK 350   BIOMT3   1  0.000000  0.000000  1.000000        0.00000            
REMARK 350                                                                      
REMARK 350 BIOMOLECULE: 23                                                      
REMARK 350 AUTHOR DETERMINED BIOLOGICAL UNIT: MONOMERIC                         
REMARK 350 SOFTWARE DETERMINED QUATERNARY STRUCTURE: MONOMERIC                  
REMARK 350 SOFTWARE USED: PISA                                                  
REMARK 350 APPLY THE FOLLOWING TO CHAINS: W                                     
REMARK 350   BIOMT1   1  1.000000  0.000000  0.000000        0.00000            
REMARK 350   BIOMT2   1  0.000000  1.000000  0.000000        0.00000            
REMARK 350   BIOMT3   1  0.000000  0.000000  1.000000        0.00000            
REMARK 350                                                                      
REMARK 350 BIOMOLECULE: 24                                                      
REMARK 350 AUTHOR DETERMINED BIOLOGICAL UNIT: MONOMERIC                         
REMARK 350 SOFTWARE DETERMINED QUATERNARY STRUCTURE: MONOMERIC                  
REMARK 350 SOFTWARE USED: PISA                                                  
REMARK 350 APPLY THE FOLLOWING TO CHAINS: X                                     
REMARK 350   BIOMT1   1  1.000000  0.000000  0.000000        0.00000            
REMARK 350   BIOMT2   1  0.000000  1.000000  0.000000        0.00000            
REMARK 350   BIOMT3   1  0.000000  0.000000  1.000000        0.00000            
REMARK 350                                                                      
REMARK 350 BIOMOLECULE: 25                                                      
REMARK 350 AUTHOR DETERMINED BIOLOGICAL UNIT: MONOMERIC                         
REMARK 350 SOFTWARE DETERMINED QUATERNARY STRUCTURE: MONOMERIC                  
REMARK 350 SOFTWARE USED: PISA                                                  
REMARK 350 APPLY THE FOLLOWING TO CHAINS: Y                                     
REMARK 350   BIOMT1   1  1.000000  0.000000  0.000000        0.00000            
REMARK 350   BIOMT2   1  0.000000  1.000000  0.000000        0.00000            
REMARK 350   BIOMT3   1  0.000000  0.000000  1.000000        0.00000            
REMARK 350                                                                      
REMARK 350 BIOMOLECULE: 26                                                      
REMARK 350 AUTHOR DETERMINED BIOLOGICAL UNIT: MONOMERIC                         
REMARK 350 SOFTWARE DETERMINED QUATERNARY STRUCTURE: MONOMERIC                  
REMARK 350 SOFTWARE USED: PISA                                                  
REMARK 350 APPLY THE FOLLOWING TO CHAINS: Z                                     
REMARK 350   BIOMT1   1  1.000000  0.000000  0.000000        0.00000            
REMARK 350   BIOMT2   1  0.000000  1.000000  0.000000        0.00000            
REMARK 350   BIOMT3   1  0.000000  0.000000  1.000000        0.00000            
REMARK 350                                                                      
REMARK 350 BIOMOLECULE: 27                                                      
REMARK 350 AUTHOR DETERMINED BIOLOGICAL UNIT: MONOMERIC                         
REMARK 350 SOFTWARE DETERMINED QUATERNARY STRUCTURE: MONOMERIC                  
REMARK 350 SOFTWARE USED: PISA                                                  
REMARK 350 APPLY THE FOLLOWING TO CHAINS: a                                     
REMARK 350   BIOMT1   1  1.000000  0.000000  0.000000        0.00000            
REMARK 350   BIOMT2   1  0.000000  1.000000  0.000000        0.00000            
REMARK 350   BIOMT3   1  0.000000  0.000000  1.000000        0.00000            
REMARK 350                                                                      
REMARK 350 BIOMOLECULE: 28                                                      
REMARK 350 AUTHOR DETERMINED BIOLOGICAL UNIT: MONOMERIC                         
REMARK 350 SOFTWARE DETERMINED QUATERNARY STRUCTURE: MONOMERIC                  
REMARK 350 SOFTWARE USED: PISA                                                  
REMARK 350 APPLY THE FOLLOWING TO CHAINS: b                                     
REMARK 350   BIOMT1   1  1.000000  0.000000  0.000000        0.00000            
REMARK 350   BIOMT2   1  0.000000  1.000000  0.000000        0.00000            
REMARK 350   BIOMT3   1  0.000000  0.000000  1.000000        0.00000            
REMARK 465                                                                      
REMARK 465 MISSING RESIDUES                                                     
REMARK 465 THE FOLLOWING RESIDUES WERE NOT LOCATED IN THE                       
REMARK 465 EXPERIMENT. (M=MODEL NUMBER; RES=RESIDUE NAME; C=CHAIN               
REMARK 465 IDENTIFIER; SSSEQ=SEQUENCE NUMBER; I=INSERTION CODE.)                
REMARK 465                                                                      
REMARK 465   M RES C SSSEQI                                                     
REMARK 465     GLY A    -5                                                      
REMARK 465     ILE A    -4                                                      
REMARK 465     ASP A    -3                                                      
REMARK 465     PRO A    -2                                                      
REMARK 465     PHE A    -1                                                      
REMARK 465     THR A     0                                                      
REMARK 465     GLY B    -5                                                      
REMARK 465     ILE B    -4                                                      
REMARK 465     ASP B    -3                                                      
REMARK 465     PRO B    -2                                                      
REMARK 465     PHE B    -1                                                      
REMARK 465     THR B     0                                                      
REMARK 465     GLY C    -5                                                      
REMARK 465     ILE C    -4                                                      
REMARK 465     ASP C    -3                                                      
REMARK 465     PRO C    -2                                                      
REMARK 465     PHE C    -1                                                      
REMARK 465     THR C     0                                                      
REMARK 465     GLY D    -5                                                      
REMARK 465     ILE D    -4                                                      
REMARK 465     ASP D    -3                                                      
REMARK 465     PRO D    -2                                                      
REMARK 465     PHE D    -1                                                      
REMARK 465     THR D     0                                                      
REMARK 465     GLY E    -5                                                      
REMARK 465     ILE E    -4                                                      
REMARK 465     ASP E    -3                                                      
REMARK 465     PRO E    -2                                                      
REMARK 465     PHE E    -1                                                      
REMARK 465     THR E     0                                                      
REMARK 465     GLY F    -5                                                      
REMARK 465     ILE F    -4                                                      
REMARK 465     ASP F    -3                                                      
REMARK 465     PRO F    -2                                                      
REMARK 465     PHE F    -1                                                      
REMARK 465     THR F     0                                                      
REMARK 465     GLY G    -5                                                      
REMARK 465     ILE G    -4                                                      
REMARK 465     ASP G    -3                                                      
REMARK 465     PRO G    -2                                                      
REMARK 465     PHE G    -1                                                      
REMARK 465     THR G     0                                                      
REMARK 465     GLY H    -5                                                      
REMARK 465     ILE H    -4                                                      
REMARK 465     ASP H    -3                                                      
REMARK 465     PRO H    -2                                                      
REMARK 465     PHE H    -1                                                      
REMARK 465     THR H     0                                                      
REMARK 465     GLY I    -5                                                      
REMARK 465     ILE I    -4                                                      
REMARK 465     ASP I    -3                                                      
REMARK 465     PRO I    -2                                                      
REMARK 465     PHE I    -1                                                      
REMARK 465     THR I     0                                                      
REMARK 465     GLY J    -5                                                      
REMARK 465     ILE J    -4                                                      
REMARK 465     ASP J    -3                                                      
REMARK 465     PRO J    -2                                                      
REMARK 465     PHE J    -1                                                      
REMARK 465     THR J     0                                                      
REMARK 465     GLY K    -5                                                      
REMARK 465     ILE K    -4                                                      
REMARK 465     ASP K    -3                                                      
REMARK 465     PRO K    -2                                                      
REMARK 465     PHE K    -1                                                      
REMARK 465     THR K     0                                                      
REMARK 465     GLY L    -5                                                      
REMARK 465     ILE L    -4                                                      
REMARK 465     ASP L    -3                                                      
REMARK 465     PRO L    -2                                                      
REMARK 465     PHE L    -1                                                      
REMARK 465     THR L     0                                                      
REMARK 465     GLY M    -5                                                      
REMARK 465     ILE M    -4                                                      
REMARK 465     ASP M    -3                                                      
REMARK 465     PRO M    -2                                                      
REMARK 465     PHE M    -1                                                      
REMARK 465     THR M     0                                                      
REMARK 465     GLY N    -5                                                      
REMARK 465     ILE N    -4                                                      
REMARK 465     ASP N    -3                                                      
REMARK 465     PRO N    -2                                                      
REMARK 465     PHE N    -1                                                      
REMARK 465     THR N     0                                                      
REMARK 465     GLY O    -5                                                      
REMARK 465     ILE O    -4                                                      
REMARK 465     ASP O    -3                                                      
REMARK 465     PRO O    -2                                                      
REMARK 465     PHE O    -1                                                      
REMARK 465     THR O     0                                                      
REMARK 465     GLY P    -5                                                      
REMARK 465     ILE P    -4                                                      
REMARK 465     ASP P    -3                                                      
REMARK 465     PRO P    -2                                                      
REMARK 465     PHE P    -1                                                      
REMARK 465     THR P     0                                                      
REMARK 465     GLY Q    -5                                                      
REMARK 465     ILE Q    -4                                                      
REMARK 465     ASP Q    -3                                                      
REMARK 465     PRO Q    -2                                                      
REMARK 465     PHE Q    -1                                                      
REMARK 465     THR Q     0                                                      
REMARK 465     GLY R    -5                                                      
REMARK 465     ILE R    -4                                                      
REMARK 465     ASP R    -3                                                      
REMARK 465     PRO R    -2                                                      
REMARK 465     PHE R    -1                                                      
REMARK 465     THR R     0                                                      
REMARK 465     GLY S    -5                                                      
REMARK 465     ILE S    -4                                                      
REMARK 465     ASP S    -3                                                      
REMARK 465     PRO S    -2                                                      
REMARK 465     PHE S    -1                                                      
REMARK 465     THR S     0                                                      
REMARK 465     GLY T    -5                                                      
REMARK 465     ILE T    -4                                                      
REMARK 465     ASP T    -3                                                      
REMARK 465     PRO T    -2                                                      
REMARK 465     PHE T    -1                                                      
REMARK 465     THR T     0                                                      
REMARK 465     GLY U    -5                                                      
REMARK 465     ILE U    -4                                                      
REMARK 465     ASP U    -3                                                      
REMARK 465     PRO U    -2                                                      
REMARK 465     PHE U    -1                                                      
REMARK 465     THR U     0                                                      
REMARK 465     GLY V    -5                                                      
REMARK 465     ILE V    -4                                                      
REMARK 465     ASP V    -3                                                      
REMARK 465     PRO V    -2                                                      
REMARK 465     PHE V    -1                                                      
REMARK 465     THR V     0                                                      
REMARK 465     GLY W    -5                                                      
REMARK 465     ILE W    -4                                                      
REMARK 465     ASP W    -3                                                      
REMARK 465     PRO W    -2                                                      
REMARK 465     PHE W    -1                                                      
REMARK 465     THR W     0                                                      
REMARK 465     GLY X    -5                                                      
REMARK 465     ILE X    -4                                                      
REMARK 465     ASP X    -3                                                      
REMARK 465     PRO X    -2                                                      
REMARK 465     PHE X    -1                                                      
REMARK 465     THR X     0                                                      
REMARK 465     GLY Y    -5                                                      
REMARK 465     ILE Y    -4                                                      
REMARK 465     ASP Y    -3                                                      
REMARK 465     PRO Y    -2                                                      
REMARK 465     PHE Y    -1                                                      
REMARK 465     THR Y     0                                                      
REMARK 465     GLY Z    -5                                                      
REMARK 465     ILE Z    -4                                                      
REMARK 465     ASP Z    -3                                                      
REMARK 465     PRO Z    -2                                                      
REMARK 465     PHE Z    -1                                                      
REMARK 465     THR Z     0                                                      
REMARK 465     GLY a    -5                                                      
REMARK 465     ILE a    -4                                                      
REMARK 465     ASP a    -3                                                      
REMARK 465     PRO a    -2                                                      
REMARK 465     PHE a    -1                                                      
REMARK 465     THR a     0                                                      
REMARK 465     GLY b    -5                                                      
REMARK 465     ILE b    -4                                                      
REMARK 465     ASP b    -3                                                      
REMARK 465     PRO b    -2                                                      
REMARK 465     PHE b    -1                                                      
REMARK 465     THR b     0                                                      
REMARK 470                                                                      
REMARK 470 MISSING ATOM                                                         
REMARK 470 THE FOLLOWING RESIDUES HAVE MISSING ATOMS (M=MODEL NUMBER;           
REMARK 470 RES=RESIDUE NAME; C=CHAIN IDENTIFIER; SSEQ=SEQUENCE NUMBER;          
REMARK 470 I=INSERTION CODE):                                                   
REMARK 470   M RES CSSEQI  ATOMS                                                
REMARK 470     GLU B 131    CG   CD   OE1  OE2                                  
REMARK 470     GLU C 132    CG   CD   OE1  OE2                                  
REMARK 470     ASP D  90    CG   OD1  OD2                                       
REMARK 470     ASN F 129    CG   OD1  ND2                                       
REMARK 470     LYS G 104    NZ                                                  
REMARK 470     ASP I  90    CG   OD1  OD2                                       
REMARK 470     LYS I 139    CE   NZ                                             
REMARK 470     GLU J 132    CB   CG   CD   OE1  OE2                             
REMARK 470     GLU M 137    CG   CD   OE1  OE2                                  
REMARK 470     THR O  53    OG1  CG2                                            
REMARK 470     ILE Q 135    CG1  CG2  CD1                                       
REMARK 470     ILE S  96    CG1  CG2  CD1                                       
REMARK 470     GLU T 132    CG   CD   OE1  OE2                                  
REMARK 470     ASP V  90    CG   OD1  OD2                                       
REMARK 470     THR W  53    OG1  CG2                                            
REMARK 470     GLU Z 132    CG   CD   OE1  OE2                                  
REMARK 470     ASP b  90    CG   OD1  OD2                                       
REMARK 470     ASN b  95    CG   OD1  ND2                                       
REMARK 480                                                                      
REMARK 480 ZERO OCCUPANCY ATOM                                                  
REMARK 480 THE FOLLOWING RESIDUES HAVE ATOMS MODELED WITH ZERO                  
REMARK 480 OCCUPANCY. THE LOCATION AND PROPERTIES OF THESE ATOMS                
REMARK 480 MAY NOT BE RELIABLE. (M=MODEL NUMBER; RES=RESIDUE NAME;              
REMARK 480 C=CHAIN IDENTIFIER; SSEQ=SEQUENCE NUMBER; I=INSERTION CODE):         
REMARK 480   M RES C SSEQI ATOMS                                                
REMARK 480     LYS B   71   NZ                                                  
REMARK 480     LYS E   71   NZ                                                  
REMARK 480     LYS L   71   NZ                                                  
REMARK 480     LYS R   71   NZ                                                  
REMARK 480     LYS U   71   NZ                                                  
REMARK 480     LYS Y   71   NZ                                                  
REMARK 480     LYS b   71   NZ                                                  
REMARK 500                                                                      
REMARK 500 GEOMETRY AND STEREOCHEMISTRY                                         
REMARK 500 SUBTOPIC: TORSION ANGLES                                             
REMARK 500                                                                      
REMARK 500 TORSION ANGLES OUTSIDE THE EXPECTED RAMACHANDRAN REGIONS:            
REMARK 500 (M=MODEL NUMBER; RES=RESIDUE NAME; C=CHAIN IDENTIFIER;               
REMARK 500 SSEQ=SEQUENCE NUMBER; I=INSERTION CODE).                             
REMARK 500                                                                      
REMARK 500 STANDARD TABLE:                                                      
REMARK 500 FORMAT:(10X,I3,1X,A3,1X,A1,I4,A1,4X,F7.2,3X,F7.2)                    
REMARK 500                                                                      
REMARK 500 EXPECTED VALUES: GJ KLEYWEGT AND TA JONES (1996). PHI/PSI-           
REMARK 500 CHOLOGY: RAMACHANDRAN REVISITED. STRUCTURE 4, 1395 - 1400            
REMARK 500                                                                      
REMARK 500  M RES CSSEQI        PSI       PHI                                   
REMARK 500    VAL A  24      -84.89   -127.04                                   
REMARK 500    ARG A  93      159.54     79.93                                   
REMARK 500    VAL A 108       67.79   -157.47                                   
REMARK 500    PRO A 124      100.33    -39.84                                   
REMARK 500    CYS A 126     -167.54   -100.45                                   
REMARK 500    ALA B   2       84.86   -164.84                                   
REMARK 500    VAL B  24      -83.78   -127.78                                   
REMARK 500    ASP B  90      -16.58    -46.57                                   
REMARK 500    ARG B  93      175.20     67.08                                   
REMARK 500    VAL B 108       95.73   -163.63                                   
REMARK 500    PRO B 124      109.16    -48.09                                   
REMARK 500    ASN B 129      104.50    -52.12                                   
REMARK 500    GLU B 131       -0.92     86.14                                   
REMARK 500    ALA C   2      133.28     89.74                                   
REMARK 500    VAL C  24      -59.16   -132.20                                   
REMARK 500    GLU C  46       54.61   -147.53                                   
REMARK 500    THR C  66      -70.15   -115.59                                   
REMARK 500    ILE C  75      108.06   -163.23                                   
REMARK 500    ARG C  93     -176.49     75.55                                   
REMARK 500    PRO C 124       98.43    -69.37                                   
REMARK 500    VAL D  24      -61.79   -126.56                                   
REMARK 500    VAL D  60      174.81    -56.45                                   
REMARK 500    GLU D  74       76.84   -150.98                                   
REMARK 500    ASP D  94      -39.50    161.04                                   
REMARK 500    PRO D 124      124.77    -37.90                                   
REMARK 500    GLU D 130       -3.23     69.74                                   
REMARK 500    GLU D 131      -98.40    -66.25                                   
REMARK 500    GLU D 132      -56.29    -25.48                                   
REMARK 500    VAL D 133      -35.69    -28.98                                   
REMARK 500    VAL E  24      -79.47   -129.94                                   
REMARK 500    ARG E  93      140.36     81.59                                   
REMARK 500    CYS E 126     -175.70    146.89                                   
REMARK 500    PHE E 158       -2.33     66.86                                   
REMARK 500    VAL F  24      -64.07   -126.31                                   
REMARK 500    LYS F  33      -45.68   -137.11                                   
REMARK 500    ARG F  93      150.56     77.69                                   
REMARK 500    ASN F 129       92.81    -66.98                                   
REMARK 500    VAL G  24      -58.01   -134.08                                   
REMARK 500    THR G  66      -52.18   -127.40                                   
REMARK 500    ARG G  93     -173.14     91.90                                   
REMARK 500    PRO G 124      115.82    -33.05                                   
REMARK 500    PRO G 155        4.54    -69.36                                   
REMARK 500    PHE G 158        6.23     81.37                                   
REMARK 500    PRO H  36        3.65    -67.46                                   
REMARK 500    THR H  66      -50.18   -127.18                                   
REMARK 500    ARG H  93     -172.84     70.05                                   
REMARK 500    ALA I   2      116.33    158.67                                   
REMARK 500    VAL I  24      -67.85   -124.34                                   
REMARK 500    GLU I  26       26.20   -140.45                                   
REMARK 500    GLU I  46       84.69   -155.85                                   
REMARK 500                                                                      
REMARK 500 THIS ENTRY HAS     161 RAMACHANDRAN OUTLIERS.                        
REMARK 500                                                                      
REMARK 500 REMARK: NULL                                                         
REMARK 800                                                                      
REMARK 800 SITE                                                                 
REMARK 800 SITE_IDENTIFIER: AC1                                                 
REMARK 800 EVIDENCE_CODE: SOFTWARE                                              
REMARK 800 SITE_DESCRIPTION: BINDING SITE FOR RESIDUE 2AN A 201                 
REMARK 800                                                                      
REMARK 800 SITE_IDENTIFIER: AC2                                                 
REMARK 800 EVIDENCE_CODE: SOFTWARE                                              
REMARK 800 SITE_DESCRIPTION: BINDING SITE FOR RESIDUE 2AN A 202                 
REMARK 800                                                                      
REMARK 800 SITE_IDENTIFIER: AC3                                                 
REMARK 800 EVIDENCE_CODE: SOFTWARE                                              
REMARK 800 SITE_DESCRIPTION: BINDING SITE FOR RESIDUE 2AN A 203                 
REMARK 800                                                                      
REMARK 800 SITE_IDENTIFIER: AC4                                                 
REMARK 800 EVIDENCE_CODE: SOFTWARE                                              
REMARK 800 SITE_DESCRIPTION: BINDING SITE FOR RESIDUE 2AN A 204                 
REMARK 800                                                                      
REMARK 800 SITE_IDENTIFIER: AC5                                                 
REMARK 800 EVIDENCE_CODE: SOFTWARE                                              
REMARK 800 SITE_DESCRIPTION: BINDING SITE FOR RESIDUE 2AN B 201                 
REMARK 800                                                                      
REMARK 800 SITE_IDENTIFIER: AC6                                                 
REMARK 800 EVIDENCE_CODE: SOFTWARE                                              
REMARK 800 SITE_DESCRIPTION: BINDING SITE FOR RESIDUE 2AN B 202                 
REMARK 800                                                                      
REMARK 800 SITE_IDENTIFIER: AC7                                                 
REMARK 800 EVIDENCE_CODE: SOFTWARE                                              
REMARK 800 SITE_DESCRIPTION: BINDING SITE FOR RESIDUE 2AN B 203                 
REMARK 800                                                                      
REMARK 800 SITE_IDENTIFIER: AC8                                                 
REMARK 800 EVIDENCE_CODE: SOFTWARE                                              
REMARK 800 SITE_DESCRIPTION: BINDING SITE FOR RESIDUE 2AN B 204                 
REMARK 800                                                                      
REMARK 800 SITE_IDENTIFIER: AC9                                                 
REMARK 800 EVIDENCE_CODE: SOFTWARE                                              
REMARK 800 SITE_DESCRIPTION: BINDING SITE FOR RESIDUE 2AN B 205                 
REMARK 800                                                                      
REMARK 800 SITE_IDENTIFIER: BC1                                                 
REMARK 800 EVIDENCE_CODE: SOFTWARE                                              
REMARK 800 SITE_DESCRIPTION: BINDING SITE FOR RESIDUE 2AN C 201                 
REMARK 800                                                                      
REMARK 800 SITE_IDENTIFIER: BC2                                                 
REMARK 800 EVIDENCE_CODE: SOFTWARE                                              
REMARK 800 SITE_DESCRIPTION: BINDING SITE FOR RESIDUE 2AN C 202                 
REMARK 800                                                                      
REMARK 800 SITE_IDENTIFIER: BC3                                                 
REMARK 800 EVIDENCE_CODE: SOFTWARE                                              
REMARK 800 SITE_DESCRIPTION: BINDING SITE FOR RESIDUE 2AN C 203                 
REMARK 800                                                                      
REMARK 800 SITE_IDENTIFIER: BC4                                                 
REMARK 800 EVIDENCE_CODE: SOFTWARE                                              
REMARK 800 SITE_DESCRIPTION: BINDING SITE FOR RESIDUE 2AN C 204                 
REMARK 800                                                                      
REMARK 800 SITE_IDENTIFIER: BC5                                                 
REMARK 800 EVIDENCE_CODE: SOFTWARE                                              
REMARK 800 SITE_DESCRIPTION: BINDING SITE FOR RESIDUE EPE C 205                 
REMARK 800                                                                      
REMARK 800 SITE_IDENTIFIER: BC6                                                 
REMARK 800 EVIDENCE_CODE: SOFTWARE                                              
REMARK 800 SITE_DESCRIPTION: BINDING SITE FOR RESIDUE 2AN D 201                 
REMARK 800                                                                      
REMARK 800 SITE_IDENTIFIER: BC7                                                 
REMARK 800 EVIDENCE_CODE: SOFTWARE                                              
REMARK 800 SITE_DESCRIPTION: BINDING SITE FOR RESIDUE 2AN D 202                 
REMARK 800                                                                      
REMARK 800 SITE_IDENTIFIER: BC8                                                 
REMARK 800 EVIDENCE_CODE: SOFTWARE                                              
REMARK 800 SITE_DESCRIPTION: BINDING SITE FOR RESIDUE 2AN D 203                 
REMARK 800                                                                      
REMARK 800 SITE_IDENTIFIER: BC9                                                 
REMARK 800 EVIDENCE_CODE: SOFTWARE                                              
REMARK 800 SITE_DESCRIPTION: BINDING SITE FOR RESIDUE 2AN E 201                 
REMARK 800                                                                      
REMARK 800 SITE_IDENTIFIER: CC1                                                 
REMARK 800 EVIDENCE_CODE: SOFTWARE                                              
REMARK 800 SITE_DESCRIPTION: BINDING SITE FOR RESIDUE 2AN E 202                 
REMARK 800                                                                      
REMARK 800 SITE_IDENTIFIER: CC2                                                 
REMARK 800 EVIDENCE_CODE: SOFTWARE                                              
REMARK 800 SITE_DESCRIPTION: BINDING SITE FOR RESIDUE 2AN E 203                 
REMARK 800                                                                      
REMARK 800 SITE_IDENTIFIER: CC3                                                 
REMARK 800 EVIDENCE_CODE: SOFTWARE                                              
REMARK 800 SITE_DESCRIPTION: BINDING SITE FOR RESIDUE 2AN E 204                 
REMARK 800                                                                      
REMARK 800 SITE_IDENTIFIER: CC4                                                 
REMARK 800 EVIDENCE_CODE: SOFTWARE                                              
REMARK 800 SITE_DESCRIPTION: BINDING SITE FOR RESIDUE 2AN E 205                 
REMARK 800                                                                      
REMARK 800 SITE_IDENTIFIER: CC5                                                 
REMARK 800 EVIDENCE_CODE: SOFTWARE                                              
REMARK 800 SITE_DESCRIPTION: BINDING SITE FOR RESIDUE 2AN F 201                 
REMARK 800                                                                      
REMARK 800 SITE_IDENTIFIER: CC6                                                 
REMARK 800 EVIDENCE_CODE: SOFTWARE                                              
REMARK 800 SITE_DESCRIPTION: BINDING SITE FOR RESIDUE 2AN G 201                 
REMARK 800                                                                      
REMARK 800 SITE_IDENTIFIER: CC7                                                 
REMARK 800 EVIDENCE_CODE: SOFTWARE                                              
REMARK 800 SITE_DESCRIPTION: BINDING SITE FOR RESIDUE 2AN G 202                 
REMARK 800                                                                      
REMARK 800 SITE_IDENTIFIER: CC8                                                 
REMARK 800 EVIDENCE_CODE: SOFTWARE                                              
REMARK 800 SITE_DESCRIPTION: BINDING SITE FOR RESIDUE 2AN G 203                 
REMARK 800                                                                      
REMARK 800 SITE_IDENTIFIER: CC9                                                 
REMARK 800 EVIDENCE_CODE: SOFTWARE                                              
REMARK 800 SITE_DESCRIPTION: BINDING SITE FOR RESIDUE 2AN G 204                 
REMARK 800                                                                      
REMARK 800 SITE_IDENTIFIER: DC1                                                 
REMARK 800 EVIDENCE_CODE: SOFTWARE                                              
REMARK 800 SITE_DESCRIPTION: BINDING SITE FOR RESIDUE 2AN G 205                 
REMARK 800                                                                      
REMARK 800 SITE_IDENTIFIER: DC2                                                 
REMARK 800 EVIDENCE_CODE: SOFTWARE                                              
REMARK 800 SITE_DESCRIPTION: BINDING SITE FOR RESIDUE 2AN H 201                 
REMARK 800                                                                      
REMARK 800 SITE_IDENTIFIER: DC3                                                 
REMARK 800 EVIDENCE_CODE: SOFTWARE                                              
REMARK 800 SITE_DESCRIPTION: BINDING SITE FOR RESIDUE 2AN H 202                 
REMARK 800                                                                      
REMARK 800 SITE_IDENTIFIER: DC4                                                 
REMARK 800 EVIDENCE_CODE: SOFTWARE                                              
REMARK 800 SITE_DESCRIPTION: BINDING SITE FOR RESIDUE 2AN H 203                 
REMARK 800                                                                      
REMARK 800 SITE_IDENTIFIER: DC5                                                 
REMARK 800 EVIDENCE_CODE: SOFTWARE                                              
REMARK 800 SITE_DESCRIPTION: BINDING SITE FOR RESIDUE 2AN I 201                 
REMARK 800                                                                      
REMARK 800 SITE_IDENTIFIER: DC6                                                 
REMARK 800 EVIDENCE_CODE: SOFTWARE                                              
REMARK 800 SITE_DESCRIPTION: BINDING SITE FOR RESIDUE 2AN I 202                 
REMARK 800                                                                      
REMARK 800 SITE_IDENTIFIER: DC7                                                 
REMARK 800 EVIDENCE_CODE: SOFTWARE                                              
REMARK 800 SITE_DESCRIPTION: BINDING SITE FOR RESIDUE 2AN I 203                 
REMARK 800                                                                      
REMARK 800 SITE_IDENTIFIER: DC8                                                 
REMARK 800 EVIDENCE_CODE: SOFTWARE                                              
REMARK 800 SITE_DESCRIPTION: BINDING SITE FOR RESIDUE 2AN I 204                 
REMARK 800                                                                      
REMARK 800 SITE_IDENTIFIER: DC9                                                 
REMARK 800 EVIDENCE_CODE: SOFTWARE                                              
REMARK 800 SITE_DESCRIPTION: BINDING SITE FOR RESIDUE 2AN I 205                 
REMARK 800                                                                      
REMARK 800 SITE_IDENTIFIER: EC1                                                 
REMARK 800 EVIDENCE_CODE: SOFTWARE                                              
REMARK 800 SITE_DESCRIPTION: BINDING SITE FOR RESIDUE 2AN J 201                 
REMARK 800                                                                      
REMARK 800 SITE_IDENTIFIER: EC2                                                 
REMARK 800 EVIDENCE_CODE: SOFTWARE                                              
REMARK 800 SITE_DESCRIPTION: BINDING SITE FOR RESIDUE 2AN J 202                 
REMARK 800                                                                      
REMARK 800 SITE_IDENTIFIER: EC3                                                 
REMARK 800 EVIDENCE_CODE: SOFTWARE                                              
REMARK 800 SITE_DESCRIPTION: BINDING SITE FOR RESIDUE 2AN K 201                 
REMARK 800                                                                      
REMARK 800 SITE_IDENTIFIER: EC4                                                 
REMARK 800 EVIDENCE_CODE: SOFTWARE                                              
REMARK 800 SITE_DESCRIPTION: BINDING SITE FOR RESIDUE 2AN K 202                 
REMARK 800                                                                      
REMARK 800 SITE_IDENTIFIER: EC5                                                 
REMARK 800 EVIDENCE_CODE: SOFTWARE                                              
REMARK 800 SITE_DESCRIPTION: BINDING SITE FOR RESIDUE 2AN K 203                 
REMARK 800                                                                      
REMARK 800 SITE_IDENTIFIER: EC6                                                 
REMARK 800 EVIDENCE_CODE: SOFTWARE                                              
REMARK 800 SITE_DESCRIPTION: BINDING SITE FOR RESIDUE 2AN L 201                 
REMARK 800                                                                      
REMARK 800 SITE_IDENTIFIER: EC7                                                 
REMARK 800 EVIDENCE_CODE: SOFTWARE                                              
REMARK 800 SITE_DESCRIPTION: BINDING SITE FOR RESIDUE 2AN L 202                 
REMARK 800                                                                      
REMARK 800 SITE_IDENTIFIER: EC8                                                 
REMARK 800 EVIDENCE_CODE: SOFTWARE                                              
REMARK 800 SITE_DESCRIPTION: BINDING SITE FOR RESIDUE 2AN L 203                 
REMARK 800                                                                      
REMARK 800 SITE_IDENTIFIER: EC9                                                 
REMARK 800 EVIDENCE_CODE: SOFTWARE                                              
REMARK 800 SITE_DESCRIPTION: BINDING SITE FOR RESIDUE 2AN L 204                 
REMARK 800                                                                      
REMARK 800 SITE_IDENTIFIER: FC1                                                 
REMARK 800 EVIDENCE_CODE: SOFTWARE                                              
REMARK 800 SITE_DESCRIPTION: BINDING SITE FOR RESIDUE 2AN L 205                 
REMARK 800                                                                      
REMARK 800 SITE_IDENTIFIER: FC2                                                 
REMARK 800 EVIDENCE_CODE: SOFTWARE                                              
REMARK 800 SITE_DESCRIPTION: BINDING SITE FOR RESIDUE 2AN M 201                 
REMARK 800                                                                      
REMARK 800 SITE_IDENTIFIER: FC3                                                 
REMARK 800 EVIDENCE_CODE: SOFTWARE                                              
REMARK 800 SITE_DESCRIPTION: BINDING SITE FOR RESIDUE 2AN M 202                 
REMARK 800                                                                      
REMARK 800 SITE_IDENTIFIER: FC4                                                 
REMARK 800 EVIDENCE_CODE: SOFTWARE                                              
REMARK 800 SITE_DESCRIPTION: BINDING SITE FOR RESIDUE 2AN M 203                 
REMARK 800                                                                      
REMARK 800 SITE_IDENTIFIER: FC5                                                 
REMARK 800 EVIDENCE_CODE: SOFTWARE                                              
REMARK 800 SITE_DESCRIPTION: BINDING SITE FOR RESIDUE 2AN N 201                 
REMARK 800                                                                      
REMARK 800 SITE_IDENTIFIER: FC6                                                 
REMARK 800 EVIDENCE_CODE: SOFTWARE                                              
REMARK 800 SITE_DESCRIPTION: BINDING SITE FOR RESIDUE 2AN N 202                 
REMARK 800                                                                      
REMARK 800 SITE_IDENTIFIER: FC7                                                 
REMARK 800 EVIDENCE_CODE: SOFTWARE                                              
REMARK 800 SITE_DESCRIPTION: BINDING SITE FOR RESIDUE 2AN N 203                 
REMARK 800                                                                      
REMARK 800 SITE_IDENTIFIER: FC8                                                 
REMARK 800 EVIDENCE_CODE: SOFTWARE                                              
REMARK 800 SITE_DESCRIPTION: BINDING SITE FOR RESIDUE 2AN N 204                 
REMARK 800                                                                      
REMARK 800 SITE_IDENTIFIER: FC9                                                 
REMARK 800 EVIDENCE_CODE: SOFTWARE                                              
REMARK 800 SITE_DESCRIPTION: BINDING SITE FOR RESIDUE 2AN O 201                 
REMARK 800                                                                      
REMARK 800 SITE_IDENTIFIER: GC1                                                 
REMARK 800 EVIDENCE_CODE: SOFTWARE                                              
REMARK 800 SITE_DESCRIPTION: BINDING SITE FOR RESIDUE 2AN O 202                 
REMARK 800                                                                      
REMARK 800 SITE_IDENTIFIER: GC2                                                 
REMARK 800 EVIDENCE_CODE: SOFTWARE                                              
REMARK 800 SITE_DESCRIPTION: BINDING SITE FOR RESIDUE 2AN P 201                 
REMARK 800                                                                      
REMARK 800 SITE_IDENTIFIER: GC3                                                 
REMARK 800 EVIDENCE_CODE: SOFTWARE                                              
REMARK 800 SITE_DESCRIPTION: BINDING SITE FOR RESIDUE 2AN P 202                 
REMARK 800                                                                      
REMARK 800 SITE_IDENTIFIER: GC4                                                 
REMARK 800 EVIDENCE_CODE: SOFTWARE                                              
REMARK 800 SITE_DESCRIPTION: BINDING SITE FOR RESIDUE 2AN Q 201                 
REMARK 800                                                                      
REMARK 800 SITE_IDENTIFIER: GC5                                                 
REMARK 800 EVIDENCE_CODE: SOFTWARE                                              
REMARK 800 SITE_DESCRIPTION: BINDING SITE FOR RESIDUE 2AN Q 202                 
REMARK 800                                                                      
REMARK 800 SITE_IDENTIFIER: GC6                                                 
REMARK 800 EVIDENCE_CODE: SOFTWARE                                              
REMARK 800 SITE_DESCRIPTION: BINDING SITE FOR RESIDUE 2AN Q 203                 
REMARK 800                                                                      
REMARK 800 SITE_IDENTIFIER: GC7                                                 
REMARK 800 EVIDENCE_CODE: SOFTWARE                                              
REMARK 800 SITE_DESCRIPTION: BINDING SITE FOR RESIDUE 2AN R 201                 
REMARK 800                                                                      
REMARK 800 SITE_IDENTIFIER: GC8                                                 
REMARK 800 EVIDENCE_CODE: SOFTWARE                                              
REMARK 800 SITE_DESCRIPTION: BINDING SITE FOR RESIDUE 2AN R 202                 
REMARK 800                                                                      
REMARK 800 SITE_IDENTIFIER: GC9                                                 
REMARK 800 EVIDENCE_CODE: SOFTWARE                                              
REMARK 800 SITE_DESCRIPTION: BINDING SITE FOR RESIDUE 2AN R 203                 
REMARK 800                                                                      
REMARK 800 SITE_IDENTIFIER: HC1                                                 
REMARK 800 EVIDENCE_CODE: SOFTWARE                                              
REMARK 800 SITE_DESCRIPTION: BINDING SITE FOR RESIDUE 2AN R 204                 
REMARK 800                                                                      
REMARK 800 SITE_IDENTIFIER: HC2                                                 
REMARK 800 EVIDENCE_CODE: SOFTWARE                                              
REMARK 800 SITE_DESCRIPTION: BINDING SITE FOR RESIDUE 2AN S 201                 
REMARK 800                                                                      
REMARK 800 SITE_IDENTIFIER: HC3                                                 
REMARK 800 EVIDENCE_CODE: SOFTWARE                                              
REMARK 800 SITE_DESCRIPTION: BINDING SITE FOR RESIDUE 2AN U 201                 
REMARK 800                                                                      
REMARK 800 SITE_IDENTIFIER: HC4                                                 
REMARK 800 EVIDENCE_CODE: SOFTWARE                                              
REMARK 800 SITE_DESCRIPTION: BINDING SITE FOR RESIDUE 2AN U 202                 
REMARK 800                                                                      
REMARK 800 SITE_IDENTIFIER: HC5                                                 
REMARK 800 EVIDENCE_CODE: SOFTWARE                                              
REMARK 800 SITE_DESCRIPTION: BINDING SITE FOR RESIDUE 2AN U 203                 
REMARK 800                                                                      
REMARK 800 SITE_IDENTIFIER: HC6                                                 
REMARK 800 EVIDENCE_CODE: SOFTWARE                                              
REMARK 800 SITE_DESCRIPTION: BINDING SITE FOR RESIDUE 2AN U 204                 
REMARK 800                                                                      
REMARK 800 SITE_IDENTIFIER: HC7                                                 
REMARK 800 EVIDENCE_CODE: SOFTWARE                                              
REMARK 800 SITE_DESCRIPTION: BINDING SITE FOR RESIDUE 2AN U 205                 
REMARK 800                                                                      
REMARK 800 SITE_IDENTIFIER: HC8                                                 
REMARK 800 EVIDENCE_CODE: SOFTWARE                                              
REMARK 800 SITE_DESCRIPTION: BINDING SITE FOR RESIDUE 2AN V 201                 
REMARK 800                                                                      
REMARK 800 SITE_IDENTIFIER: HC9                                                 
REMARK 800 EVIDENCE_CODE: SOFTWARE                                              
REMARK 800 SITE_DESCRIPTION: BINDING SITE FOR RESIDUE 2AN V 202                 
REMARK 800                                                                      
REMARK 800 SITE_IDENTIFIER: IC1                                                 
REMARK 800 EVIDENCE_CODE: SOFTWARE                                              
REMARK 800 SITE_DESCRIPTION: BINDING SITE FOR RESIDUE SO4 V 203                 
REMARK 800                                                                      
REMARK 800 SITE_IDENTIFIER: IC2                                                 
REMARK 800 EVIDENCE_CODE: SOFTWARE                                              
REMARK 800 SITE_DESCRIPTION: BINDING SITE FOR RESIDUE 2AN W 201                 
REMARK 800                                                                      
REMARK 800 SITE_IDENTIFIER: IC3                                                 
REMARK 800 EVIDENCE_CODE: SOFTWARE                                              
REMARK 800 SITE_DESCRIPTION: BINDING SITE FOR RESIDUE 2AN W 202                 
REMARK 800                                                                      
REMARK 800 SITE_IDENTIFIER: IC4                                                 
REMARK 800 EVIDENCE_CODE: SOFTWARE                                              
REMARK 800 SITE_DESCRIPTION: BINDING SITE FOR RESIDUE 2AN W 203                 
REMARK 800                                                                      
REMARK 800 SITE_IDENTIFIER: IC5                                                 
REMARK 800 EVIDENCE_CODE: SOFTWARE                                              
REMARK 800 SITE_DESCRIPTION: BINDING SITE FOR RESIDUE 2AN W 204                 
REMARK 800                                                                      
REMARK 800 SITE_IDENTIFIER: IC6                                                 
REMARK 800 EVIDENCE_CODE: SOFTWARE                                              
REMARK 800 SITE_DESCRIPTION: BINDING SITE FOR RESIDUE 2AN X 201                 
REMARK 800                                                                      
REMARK 800 SITE_IDENTIFIER: IC7                                                 
REMARK 800 EVIDENCE_CODE: SOFTWARE                                              
REMARK 800 SITE_DESCRIPTION: BINDING SITE FOR RESIDUE 2AN X 202                 
REMARK 800                                                                      
REMARK 800 SITE_IDENTIFIER: IC8                                                 
REMARK 800 EVIDENCE_CODE: SOFTWARE                                              
REMARK 800 SITE_DESCRIPTION: BINDING SITE FOR RESIDUE 2AN X 203                 
REMARK 800                                                                      
REMARK 800 SITE_IDENTIFIER: IC9                                                 
REMARK 800 EVIDENCE_CODE: SOFTWARE                                              
REMARK 800 SITE_DESCRIPTION: BINDING SITE FOR RESIDUE SO4 X 204                 
REMARK 800                                                                      
REMARK 800 SITE_IDENTIFIER: JC1                                                 
REMARK 800 EVIDENCE_CODE: SOFTWARE                                              
REMARK 800 SITE_DESCRIPTION: BINDING SITE FOR RESIDUE 2AN Y 201                 
REMARK 800                                                                      
REMARK 800 SITE_IDENTIFIER: JC2                                                 
REMARK 800 EVIDENCE_CODE: SOFTWARE                                              
REMARK 800 SITE_DESCRIPTION: BINDING SITE FOR RESIDUE 2AN Y 202                 
REMARK 800                                                                      
REMARK 800 SITE_IDENTIFIER: JC3                                                 
REMARK 800 EVIDENCE_CODE: SOFTWARE                                              
REMARK 800 SITE_DESCRIPTION: BINDING SITE FOR RESIDUE 2AN Y 203                 
REMARK 800                                                                      
REMARK 800 SITE_IDENTIFIER: JC4                                                 
REMARK 800 EVIDENCE_CODE: SOFTWARE                                              
REMARK 800 SITE_DESCRIPTION: BINDING SITE FOR RESIDUE 2AN Y 204                 
REMARK 800                                                                      
REMARK 800 SITE_IDENTIFIER: JC5                                                 
REMARK 800 EVIDENCE_CODE: SOFTWARE                                              
REMARK 800 SITE_DESCRIPTION: BINDING SITE FOR RESIDUE 2AN Z 201                 
REMARK 800                                                                      
REMARK 800 SITE_IDENTIFIER: JC6                                                 
REMARK 800 EVIDENCE_CODE: SOFTWARE                                              
REMARK 800 SITE_DESCRIPTION: BINDING SITE FOR RESIDUE 2AN Z 202                 
REMARK 800                                                                      
REMARK 800 SITE_IDENTIFIER: JC7                                                 
REMARK 800 EVIDENCE_CODE: SOFTWARE                                              
REMARK 800 SITE_DESCRIPTION: BINDING SITE FOR RESIDUE 2AN Z 203                 
REMARK 800                                                                      
REMARK 800 SITE_IDENTIFIER: JC8                                                 
REMARK 800 EVIDENCE_CODE: SOFTWARE                                              
REMARK 800 SITE_DESCRIPTION: BINDING SITE FOR RESIDUE EPE Z 204                 
REMARK 800                                                                      
REMARK 800 SITE_IDENTIFIER: JC9                                                 
REMARK 800 EVIDENCE_CODE: SOFTWARE                                              
REMARK 800 SITE_DESCRIPTION: BINDING SITE FOR RESIDUE 2AN a 201                 
REMARK 800                                                                      
REMARK 800 SITE_IDENTIFIER: KC1                                                 
REMARK 800 EVIDENCE_CODE: SOFTWARE                                              
REMARK 800 SITE_DESCRIPTION: BINDING SITE FOR RESIDUE 2AN b 201                 
REMARK 800                                                                      
REMARK 800 SITE_IDENTIFIER: KC2                                                 
REMARK 800 EVIDENCE_CODE: SOFTWARE                                              
REMARK 800 SITE_DESCRIPTION: BINDING SITE FOR RESIDUE 2AN b 202                 
REMARK 800                                                                      
REMARK 800 SITE_IDENTIFIER: KC3                                                 
REMARK 800 EVIDENCE_CODE: SOFTWARE                                              
REMARK 800 SITE_DESCRIPTION: BINDING SITE FOR RESIDUE 2AN b 203                 
REMARK 800                                                                      
REMARK 800 SITE_IDENTIFIER: KC4                                                 
REMARK 800 EVIDENCE_CODE: SOFTWARE                                              
REMARK 800 SITE_DESCRIPTION: BINDING SITE FOR RESIDUE SO4 b 204                 
REMARK 900                                                                      
REMARK 900 RELATED ENTRIES                                                      
REMARK 900 RELATED ID: 3IE5   RELATED DB: PDB                                   
REMARK 900 CRYSTAL STRUCTURE OF HYP-1, A ST. JOHN'S WORT PROTEIN IMPLICATED IN  
REMARK 900 THE BIOSYNTHESIS OF HYPERICIN                                        
REMARK 900 RELATED ID: 1ICX   RELATED DB: PDB                                   
REMARK 900 CRYSTAL STRUCTURE OF PATHOGENESIS-RELATED PROTEIN LLPR10.1A FROM     
REMARK 900 YELLOW LUPIN                                                         
REMARK 900 RELATED ID: 1IFV   RELATED DB: PDB                                   
REMARK 900 CRYSTAL STRUCTURE OF PATHOGENESIS-RELATED PROTEIN LLPR10.1B FROM     
REMARK 900 YELLOW LUPIN                                                         
REMARK 900 RELATED ID: 1XDF   RELATED DB: PDB                                   
REMARK 900 CRYSTAL STRUCTURE OF PATHOGENESIS-RELATED PROTEIN LLPR10.2A FROM     
REMARK 900 YELLOW LUPIN                                                         
REMARK 900 RELATED ID: 2FLH   RELATED DB: PDB                                   
REMARK 900 CRYSTAL STRUCTURE OF CYTOKININ-SPECIFIC BINDING PROTEIN FROM MUNG    
REMARK 900 BEAN IN COMPLEX WITH CYTOKININ                                       
REMARK 900 RELATED ID: 2QIM   RELATED DB: PDB                                   
REMARK 900 CRYSTAL STRUCTURE OF PATHOGENESIS-RELATED PROTEIN LLPR10.2B FROM     
REMARK 900 YELLOW LUPIN IN COMPLEX WITH CYTOKININ                               
REMARK 900 RELATED ID: 3E85   RELATED DB: PDB                                   
REMARK 900 CRYSTAL STRUCTURE OF PATHOGENESIS-RELATED PROTEIN LLPR10.2B FROM     
REMARK 900 YELLOW LUPIN IN COMPLEX WITH DIPHENYLUREA                            
REMARK 900 RELATED ID: 4GY9   RELATED DB: PDB                                   
REMARK 900 CRYSTAL STRUCTURE OF MEDICAGO TRUNCATULA NODULIN 13 (MTN13) IN       
REMARK 900 COMPLEX WITH N6-ISOPENTENYLADENINE (2IP)                             
REMARK 900 RELATED ID: 4JHG   RELATED DB: PDB                                   
REMARK 900 CRYSTAL STRUCTURE OF MEDICAGO TRUNCATULA NODULIN 13 (MTN13) IN       
REMARK 900 COMPLEX WITH TRANS-ZEATIN                                            
REMARK 900 RELATED ID: 3US7   RELATED DB: PDB                                   
REMARK 900 CRYSTAL STRUCTURE OF PHYTOHORMONE BINDING PROTEIN FROM MEDICAGO      
REMARK 900 TRUNCATULA IN COMPLEX WITH GIBBERELLIC ACID (GA3)                    
REMARK 900 RELATED ID: 1BV1   RELATED DB: PDB                                   
REMARK 900 X-RAY AND NMR STRUCTURE OF BET V 1, THE ORIGIN OF BIRCH POLLEN       
REMARK 900 ALLERGY                                                              
REMARK 900 RELATED ID: 4A80   RELATED DB: PDB                                   
REMARK 900 CRYSTAL STRUCTURE OF MAJOR BIRCH POLLEN ALLERGEN BET V 1 A IN        
REMARK 900 COMPLEX WITH 8-ANILINONAPHTHALENE-1-SULFONATE (ANS)                  
REMARK 900 RELATED ID: 4A81   RELATED DB: PDB                                   
REMARK 900 CRYSTAL STRUCTURE OF MAJOR BIRCH POLLEN ALLERGEN BET V 1 A IN        
REMARK 900 TERNARY COMPLEX WITH 8-ANILINONAPHTHALENE-1-SULFONATE (ANS) AND      
REMARK 900 DEOXYCHOLIC ACID                                                     
REMARK 900 RELATED ID: 4A86   RELATED DB: PDB                                   
REMARK 900 CRYSTAL STRUCTURE OF MAJOR BIRCH POLLEN ALLERGEN BET V 1 A IN        
REMARK 900 TERNARY COMPLEX WITH KINETIN AND 8-ANILINONAPHTHALENE-1-SULFONATE    
REMARK 900 (ANS)                                                                
REMARK 900 RELATED ID: 4A85   RELATED DB: PDB                                   
REMARK 900 CRYSTAL STRUCTURE OF MAJOR BIRCH POLLEN ALLERGEN BET V 1 A IN        
REMARK 900 COMPLEX WITH KINETIN                                                 
REMARK 900 RELATED ID: 4A83   RELATED DB: PDB                                   
REMARK 900 CRYSTAL STRUCTURE OF MAJOR BIRCH POLLEN ALLERGEN BET V 1 A IN        
REMARK 900 COMPLEX WITH DEOXYCHOLATE                                            
REMARK 900 RELATED ID: 4A8V   RELATED DB: PDB                                   
REMARK 900 CRYSTAL STRUCTURE OF BIRCH POLLEN ALLERGEN BET V 1 ISOFORM J IN      
REMARK 900 COMPLEX WITH 8-ANILINONAPHTHALENE-1-SULFONATE (ANS)                  
REMARK 900 RELATED ID: 1FM4   RELATED DB: PDB                                   
REMARK 900 CRYSTAL STRUCTURE OF A HYPOALLERGENIC ISOFORM OF THE MAJOR BIRCH     
REMARK 900 POLLEN ALLERGEN BET V 1L                                             
REMARK 900 RELATED ID: 4A8U   RELATED DB: PDB                                   
REMARK 900 CRYSTAL STRUCTURE OF NATIVE BIRCH POLLEN ALLERGEN BET V 1 ISOFORM J  
REMARK 900 RELATED ID: 4A87   RELATED DB: PDB                                   
REMARK 900 CRYSTAL STRUCTURE OF MAJOR BIRCH POLLEN ALLERGEN BET V 1 A IN        
REMARK 900 COMPLEX WITH NARINGENIN.                                             
REMARK 999                                                                      
REMARK 999 SEQUENCE                                                             
REMARK 999 RESIDUES NUMBERED -5 TO 0 ARE FROM A CLONING ARTIFACT. RESIDUES 1-   
REMARK 999 159 ARE FROM THE GENUINE PROTEIN SEQUENCE. THE AMINO ACID SEQUENCE   
REMARK 999 OF THE PRESENT PROTEIN DIFFERS FROM THE DEPOSITED SEQUENCE Q8H1L1    
REMARK 999 POSSIBLY BECAUSE OF GENETIC VARIABILITY                              
DBREF  4N3E A    1   159  UNP    Q8H1L1   Q8H1L1_HYPPE     1    159             
DBREF  4N3E B    1   159  UNP    Q8H1L1   Q8H1L1_HYPPE     1    159             
DBREF  4N3E C    1   159  UNP    Q8H1L1   Q8H1L1_HYPPE     1    159             
DBREF  4N3E D    1   159  UNP    Q8H1L1   Q8H1L1_HYPPE     1    159             
DBREF  4N3E E    1   159  UNP    Q8H1L1   Q8H1L1_HYPPE     1    159             
DBREF  4N3E F    1   159  UNP    Q8H1L1   Q8H1L1_HYPPE     1    159             
DBREF  4N3E G    1   159  UNP    Q8H1L1   Q8H1L1_HYPPE     1    159             
DBREF  4N3E H    1   159  UNP    Q8H1L1   Q8H1L1_HYPPE     1    159             
DBREF  4N3E I    1   159  UNP    Q8H1L1   Q8H1L1_HYPPE     1    159             
DBREF  4N3E J    1   159  UNP    Q8H1L1   Q8H1L1_HYPPE     1    159             
DBREF  4N3E K    1   159  UNP    Q8H1L1   Q8H1L1_HYPPE     1    159             
DBREF  4N3E L    1   159  UNP    Q8H1L1   Q8H1L1_HYPPE     1    159             
DBREF  4N3E M    1   159  UNP    Q8H1L1   Q8H1L1_HYPPE     1    159             
DBREF  4N3E N    1   159  UNP    Q8H1L1   Q8H1L1_HYPPE     1    159             
DBREF  4N3E O    1   159  UNP    Q8H1L1   Q8H1L1_HYPPE     1    159             
DBREF  4N3E P    1   159  UNP    Q8H1L1   Q8H1L1_HYPPE     1    159             
DBREF  4N3E Q    1   159  UNP    Q8H1L1   Q8H1L1_HYPPE     1    159             
DBREF  4N3E R    1   159  UNP    Q8H1L1   Q8H1L1_HYPPE     1    159             
DBREF  4N3E S    1   159  UNP    Q8H1L1   Q8H1L1_HYPPE     1    159             
DBREF  4N3E T    1   159  UNP    Q8H1L1   Q8H1L1_HYPPE     1    159             
DBREF  4N3E U    1   159  UNP    Q8H1L1   Q8H1L1_HYPPE     1    159             
DBREF  4N3E V    1   159  UNP    Q8H1L1   Q8H1L1_HYPPE     1    159             
DBREF  4N3E W    1   159  UNP    Q8H1L1   Q8H1L1_HYPPE     1    159             
DBREF  4N3E X    1   159  UNP    Q8H1L1   Q8H1L1_HYPPE     1    159             
DBREF  4N3E Y    1   159  UNP    Q8H1L1   Q8H1L1_HYPPE     1    159             
DBREF  4N3E Z    1   159  UNP    Q8H1L1   Q8H1L1_HYPPE     1    159             
DBREF  4N3E a    1   159  UNP    Q8H1L1   Q8H1L1_HYPPE     1    159             
DBREF  4N3E b    1   159  UNP    Q8H1L1   Q8H1L1_HYPPE     1    159             
SEQADV 4N3E GLY A   -5  UNP  Q8H1L1              EXPRESSION TAG                 
SEQADV 4N3E ILE A   -4  UNP  Q8H1L1              EXPRESSION TAG                 
SEQADV 4N3E ASP A   -3  UNP  Q8H1L1              EXPRESSION TAG                 
SEQADV 4N3E PRO A   -2  UNP  Q8H1L1              EXPRESSION TAG                 
SEQADV 4N3E PHE A   -1  UNP  Q8H1L1              EXPRESSION TAG                 
SEQADV 4N3E THR A    0  UNP  Q8H1L1              EXPRESSION TAG                 
SEQADV 4N3E ILE A   14  UNP  Q8H1L1    THR    14 SEE REMARK 999                 
SEQADV 4N3E LEU A   86  UNP  Q8H1L1    ILE    86 SEE REMARK 999                 
SEQADV 4N3E THR A  119  UNP  Q8H1L1    SER   119 SEE REMARK 999                 
SEQADV 4N3E GLY B   -5  UNP  Q8H1L1              EXPRESSION TAG                 
SEQADV 4N3E ILE B   -4  UNP  Q8H1L1              EXPRESSION TAG                 
SEQADV 4N3E ASP B   -3  UNP  Q8H1L1              EXPRESSION TAG                 
SEQADV 4N3E PRO B   -2  UNP  Q8H1L1              EXPRESSION TAG                 
SEQADV 4N3E PHE B   -1  UNP  Q8H1L1              EXPRESSION TAG                 
SEQADV 4N3E THR B    0  UNP  Q8H1L1              EXPRESSION TAG                 
SEQADV 4N3E ILE B   14  UNP  Q8H1L1    THR    14 SEE REMARK 999                 
SEQADV 4N3E LEU B   86  UNP  Q8H1L1    ILE    86 SEE REMARK 999                 
SEQADV 4N3E THR B  119  UNP  Q8H1L1    SER   119 SEE REMARK 999                 
SEQADV 4N3E GLY C   -5  UNP  Q8H1L1              EXPRESSION TAG                 
SEQADV 4N3E ILE C   -4  UNP  Q8H1L1              EXPRESSION TAG                 
SEQADV 4N3E ASP C   -3  UNP  Q8H1L1              EXPRESSION TAG                 
SEQADV 4N3E PRO C   -2  UNP  Q8H1L1              EXPRESSION TAG                 
SEQADV 4N3E PHE C   -1  UNP  Q8H1L1              EXPRESSION TAG                 
SEQADV 4N3E THR C    0  UNP  Q8H1L1              EXPRESSION TAG                 
SEQADV 4N3E ILE C   14  UNP  Q8H1L1    THR    14 SEE REMARK 999                 
SEQADV 4N3E LEU C   86  UNP  Q8H1L1    ILE    86 SEE REMARK 999                 
SEQADV 4N3E THR C  119  UNP  Q8H1L1    SER   119 SEE REMARK 999                 
SEQADV 4N3E GLY D   -5  UNP  Q8H1L1              EXPRESSION TAG                 
SEQADV 4N3E ILE D   -4  UNP  Q8H1L1              EXPRESSION TAG                 
SEQADV 4N3E ASP D   -3  UNP  Q8H1L1              EXPRESSION TAG                 
SEQADV 4N3E PRO D   -2  UNP  Q8H1L1              EXPRESSION TAG                 
SEQADV 4N3E PHE D   -1  UNP  Q8H1L1              EXPRESSION TAG                 
SEQADV 4N3E THR D    0  UNP  Q8H1L1              EXPRESSION TAG                 
SEQADV 4N3E ILE D   14  UNP  Q8H1L1    THR    14 SEE REMARK 999                 
SEQADV 4N3E LEU D   86  UNP  Q8H1L1    ILE    86 SEE REMARK 999                 
SEQADV 4N3E THR D  119  UNP  Q8H1L1    SER   119 SEE REMARK 999                 
SEQADV 4N3E GLY E   -5  UNP  Q8H1L1              EXPRESSION TAG                 
SEQADV 4N3E ILE E   -4  UNP  Q8H1L1              EXPRESSION TAG                 
SEQADV 4N3E ASP E   -3  UNP  Q8H1L1              EXPRESSION TAG                 
SEQADV 4N3E PRO E   -2  UNP  Q8H1L1              EXPRESSION TAG                 
SEQADV 4N3E PHE E   -1  UNP  Q8H1L1              EXPRESSION TAG                 
SEQADV 4N3E THR E    0  UNP  Q8H1L1              EXPRESSION TAG                 
SEQADV 4N3E ILE E   14  UNP  Q8H1L1    THR    14 SEE REMARK 999                 
SEQADV 4N3E LEU E   86  UNP  Q8H1L1    ILE    86 SEE REMARK 999                 
SEQADV 4N3E THR E  119  UNP  Q8H1L1    SER   119 SEE REMARK 999                 
SEQADV 4N3E GLY F   -5  UNP  Q8H1L1              EXPRESSION TAG                 
SEQADV 4N3E ILE F   -4  UNP  Q8H1L1              EXPRESSION TAG                 
SEQADV 4N3E ASP F   -3  UNP  Q8H1L1              EXPRESSION TAG                 
SEQADV 4N3E PRO F   -2  UNP  Q8H1L1              EXPRESSION TAG                 
SEQADV 4N3E PHE F   -1  UNP  Q8H1L1              EXPRESSION TAG                 
SEQADV 4N3E THR F    0  UNP  Q8H1L1              EXPRESSION TAG                 
SEQADV 4N3E ILE F   14  UNP  Q8H1L1    THR    14 SEE REMARK 999                 
SEQADV 4N3E LEU F   86  UNP  Q8H1L1    ILE    86 SEE REMARK 999                 
SEQADV 4N3E THR F  119  UNP  Q8H1L1    SER   119 SEE REMARK 999                 
SEQADV 4N3E GLY G   -5  UNP  Q8H1L1              EXPRESSION TAG                 
SEQADV 4N3E ILE G   -4  UNP  Q8H1L1              EXPRESSION TAG                 
SEQADV 4N3E ASP G   -3  UNP  Q8H1L1              EXPRESSION TAG                 
SEQADV 4N3E PRO G   -2  UNP  Q8H1L1              EXPRESSION TAG                 
SEQADV 4N3E PHE G   -1  UNP  Q8H1L1              EXPRESSION TAG                 
SEQADV 4N3E THR G    0  UNP  Q8H1L1              EXPRESSION TAG                 
SEQADV 4N3E ILE G   14  UNP  Q8H1L1    THR    14 SEE REMARK 999                 
SEQADV 4N3E LEU G   86  UNP  Q8H1L1    ILE    86 SEE REMARK 999                 
SEQADV 4N3E THR G  119  UNP  Q8H1L1    SER   119 SEE REMARK 999                 
SEQADV 4N3E GLY H   -5  UNP  Q8H1L1              EXPRESSION TAG                 
SEQADV 4N3E ILE H   -4  UNP  Q8H1L1              EXPRESSION TAG                 
SEQADV 4N3E ASP H   -3  UNP  Q8H1L1              EXPRESSION TAG                 
SEQADV 4N3E PRO H   -2  UNP  Q8H1L1              EXPRESSION TAG                 
SEQADV 4N3E PHE H   -1  UNP  Q8H1L1              EXPRESSION TAG                 
SEQADV 4N3E THR H    0  UNP  Q8H1L1              EXPRESSION TAG                 
SEQADV 4N3E ILE H   14  UNP  Q8H1L1    THR    14 SEE REMARK 999                 
SEQADV 4N3E LEU H   86  UNP  Q8H1L1    ILE    86 SEE REMARK 999                 
SEQADV 4N3E THR H  119  UNP  Q8H1L1    SER   119 SEE REMARK 999                 
SEQADV 4N3E GLY I   -5  UNP  Q8H1L1              EXPRESSION TAG                 
SEQADV 4N3E ILE I   -4  UNP  Q8H1L1              EXPRESSION TAG                 
SEQADV 4N3E ASP I   -3  UNP  Q8H1L1              EXPRESSION TAG                 
SEQADV 4N3E PRO I   -2  UNP  Q8H1L1              EXPRESSION TAG                 
SEQADV 4N3E PHE I   -1  UNP  Q8H1L1              EXPRESSION TAG                 
SEQADV 4N3E THR I    0  UNP  Q8H1L1              EXPRESSION TAG                 
SEQADV 4N3E ILE I   14  UNP  Q8H1L1    THR    14 SEE REMARK 999                 
SEQADV 4N3E LEU I   86  UNP  Q8H1L1    ILE    86 SEE REMARK 999                 
SEQADV 4N3E THR I  119  UNP  Q8H1L1    SER   119 SEE REMARK 999                 
SEQADV 4N3E GLY J   -5  UNP  Q8H1L1              EXPRESSION TAG                 
SEQADV 4N3E ILE J   -4  UNP  Q8H1L1              EXPRESSION TAG                 
SEQADV 4N3E ASP J   -3  UNP  Q8H1L1              EXPRESSION TAG                 
SEQADV 4N3E PRO J   -2  UNP  Q8H1L1              EXPRESSION TAG                 
SEQADV 4N3E PHE J   -1  UNP  Q8H1L1              EXPRESSION TAG                 
SEQADV 4N3E THR J    0  UNP  Q8H1L1              EXPRESSION TAG                 
SEQADV 4N3E ILE J   14  UNP  Q8H1L1    THR    14 SEE REMARK 999                 
SEQADV 4N3E LEU J   86  UNP  Q8H1L1    ILE    86 SEE REMARK 999                 
SEQADV 4N3E THR J  119  UNP  Q8H1L1    SER   119 SEE REMARK 999                 
SEQADV 4N3E GLY K   -5  UNP  Q8H1L1              EXPRESSION TAG                 
SEQADV 4N3E ILE K   -4  UNP  Q8H1L1              EXPRESSION TAG                 
SEQADV 4N3E ASP K   -3  UNP  Q8H1L1              EXPRESSION TAG                 
SEQADV 4N3E PRO K   -2  UNP  Q8H1L1              EXPRESSION TAG                 
SEQADV 4N3E PHE K   -1  UNP  Q8H1L1              EXPRESSION TAG                 
SEQADV 4N3E THR K    0  UNP  Q8H1L1              EXPRESSION TAG                 
SEQADV 4N3E ILE K   14  UNP  Q8H1L1    THR    14 SEE REMARK 999                 
SEQADV 4N3E LEU K   86  UNP  Q8H1L1    ILE    86 SEE REMARK 999                 
SEQADV 4N3E THR K  119  UNP  Q8H1L1    SER   119 SEE REMARK 999                 
SEQADV 4N3E GLY L   -5  UNP  Q8H1L1              EXPRESSION TAG                 
SEQADV 4N3E ILE L   -4  UNP  Q8H1L1              EXPRESSION TAG                 
SEQADV 4N3E ASP L   -3  UNP  Q8H1L1              EXPRESSION TAG                 
SEQADV 4N3E PRO L   -2  UNP  Q8H1L1              EXPRESSION TAG                 
SEQADV 4N3E PHE L   -1  UNP  Q8H1L1              EXPRESSION TAG                 
SEQADV 4N3E THR L    0  UNP  Q8H1L1              EXPRESSION TAG                 
SEQADV 4N3E ILE L   14  UNP  Q8H1L1    THR    14 SEE REMARK 999                 
SEQADV 4N3E LEU L   86  UNP  Q8H1L1    ILE    86 SEE REMARK 999                 
SEQADV 4N3E THR L  119  UNP  Q8H1L1    SER   119 SEE REMARK 999                 
SEQADV 4N3E GLY M   -5  UNP  Q8H1L1              EXPRESSION TAG                 
SEQADV 4N3E ILE M   -4  UNP  Q8H1L1              EXPRESSION TAG                 
SEQADV 4N3E ASP M   -3  UNP  Q8H1L1              EXPRESSION TAG                 
SEQADV 4N3E PRO M   -2  UNP  Q8H1L1              EXPRESSION TAG                 
SEQADV 4N3E PHE M   -1  UNP  Q8H1L1              EXPRESSION TAG                 
SEQADV 4N3E THR M    0  UNP  Q8H1L1              EXPRESSION TAG                 
SEQADV 4N3E ILE M   14  UNP  Q8H1L1    THR    14 SEE REMARK 999                 
SEQADV 4N3E LEU M   86  UNP  Q8H1L1    ILE    86 SEE REMARK 999                 
SEQADV 4N3E THR M  119  UNP  Q8H1L1    SER   119 SEE REMARK 999                 
SEQADV 4N3E GLY N   -5  UNP  Q8H1L1              EXPRESSION TAG                 
SEQADV 4N3E ILE N   -4  UNP  Q8H1L1              EXPRESSION TAG                 
SEQADV 4N3E ASP N   -3  UNP  Q8H1L1              EXPRESSION TAG                 
SEQADV 4N3E PRO N   -2  UNP  Q8H1L1              EXPRESSION TAG                 
SEQADV 4N3E PHE N   -1  UNP  Q8H1L1              EXPRESSION TAG                 
SEQADV 4N3E THR N    0  UNP  Q8H1L1              EXPRESSION TAG                 
SEQADV 4N3E ILE N   14  UNP  Q8H1L1    THR    14 SEE REMARK 999                 
SEQADV 4N3E LEU N   86  UNP  Q8H1L1    ILE    86 SEE REMARK 999                 
SEQADV 4N3E THR N  119  UNP  Q8H1L1    SER   119 SEE REMARK 999                 
SEQADV 4N3E GLY O   -5  UNP  Q8H1L1              EXPRESSION TAG                 
SEQADV 4N3E ILE O   -4  UNP  Q8H1L1              EXPRESSION TAG                 
SEQADV 4N3E ASP O   -3  UNP  Q8H1L1              EXPRESSION TAG                 
SEQADV 4N3E PRO O   -2  UNP  Q8H1L1              EXPRESSION TAG                 
SEQADV 4N3E PHE O   -1  UNP  Q8H1L1              EXPRESSION TAG                 
SEQADV 4N3E THR O    0  UNP  Q8H1L1              EXPRESSION TAG                 
SEQADV 4N3E ILE O   14  UNP  Q8H1L1    THR    14 SEE REMARK 999                 
SEQADV 4N3E LEU O   86  UNP  Q8H1L1    ILE    86 SEE REMARK 999                 
SEQADV 4N3E THR O  119  UNP  Q8H1L1    SER   119 SEE REMARK 999                 
SEQADV 4N3E GLY P   -5  UNP  Q8H1L1              EXPRESSION TAG                 
SEQADV 4N3E ILE P   -4  UNP  Q8H1L1              EXPRESSION TAG                 
SEQADV 4N3E ASP P   -3  UNP  Q8H1L1              EXPRESSION TAG                 
SEQADV 4N3E PRO P   -2  UNP  Q8H1L1              EXPRESSION TAG                 
SEQADV 4N3E PHE P   -1  UNP  Q8H1L1              EXPRESSION TAG                 
SEQADV 4N3E THR P    0  UNP  Q8H1L1              EXPRESSION TAG                 
SEQADV 4N3E ILE P   14  UNP  Q8H1L1    THR    14 SEE REMARK 999                 
SEQADV 4N3E LEU P   86  UNP  Q8H1L1    ILE    86 SEE REMARK 999                 
SEQADV 4N3E THR P  119  UNP  Q8H1L1    SER   119 SEE REMARK 999                 
SEQADV 4N3E GLY Q   -5  UNP  Q8H1L1              EXPRESSION TAG                 
SEQADV 4N3E ILE Q   -4  UNP  Q8H1L1              EXPRESSION TAG                 
SEQADV 4N3E ASP Q   -3  UNP  Q8H1L1              EXPRESSION TAG                 
SEQADV 4N3E PRO Q   -2  UNP  Q8H1L1              EXPRESSION TAG                 
SEQADV 4N3E PHE Q   -1  UNP  Q8H1L1              EXPRESSION TAG                 
SEQADV 4N3E THR Q    0  UNP  Q8H1L1              EXPRESSION TAG                 
SEQADV 4N3E ILE Q   14  UNP  Q8H1L1    THR    14 SEE REMARK 999                 
SEQADV 4N3E LEU Q   86  UNP  Q8H1L1    ILE    86 SEE REMARK 999                 
SEQADV 4N3E THR Q  119  UNP  Q8H1L1    SER   119 SEE REMARK 999                 
SEQADV 4N3E GLY R   -5  UNP  Q8H1L1              EXPRESSION TAG                 
SEQADV 4N3E ILE R   -4  UNP  Q8H1L1              EXPRESSION TAG                 
SEQADV 4N3E ASP R   -3  UNP  Q8H1L1              EXPRESSION TAG                 
SEQADV 4N3E PRO R   -2  UNP  Q8H1L1              EXPRESSION TAG                 
SEQADV 4N3E PHE R   -1  UNP  Q8H1L1              EXPRESSION TAG                 
SEQADV 4N3E THR R    0  UNP  Q8H1L1              EXPRESSION TAG                 
SEQADV 4N3E ILE R   14  UNP  Q8H1L1    THR    14 SEE REMARK 999                 
SEQADV 4N3E LEU R   86  UNP  Q8H1L1    ILE    86 SEE REMARK 999                 
SEQADV 4N3E THR R  119  UNP  Q8H1L1    SER   119 SEE REMARK 999                 
SEQADV 4N3E GLY S   -5  UNP  Q8H1L1              EXPRESSION TAG                 
SEQADV 4N3E ILE S   -4  UNP  Q8H1L1              EXPRESSION TAG                 
SEQADV 4N3E ASP S   -3  UNP  Q8H1L1              EXPRESSION TAG                 
SEQADV 4N3E PRO S   -2  UNP  Q8H1L1              EXPRESSION TAG                 
SEQADV 4N3E PHE S   -1  UNP  Q8H1L1              EXPRESSION TAG                 
SEQADV 4N3E THR S    0  UNP  Q8H1L1              EXPRESSION TAG                 
SEQADV 4N3E ILE S   14  UNP  Q8H1L1    THR    14 SEE REMARK 999                 
SEQADV 4N3E LEU S   86  UNP  Q8H1L1    ILE    86 SEE REMARK 999                 
SEQADV 4N3E THR S  119  UNP  Q8H1L1    SER   119 SEE REMARK 999                 
SEQADV 4N3E GLY T   -5  UNP  Q8H1L1              EXPRESSION TAG                 
SEQADV 4N3E ILE T   -4  UNP  Q8H1L1              EXPRESSION TAG                 
SEQADV 4N3E ASP T   -3  UNP  Q8H1L1              EXPRESSION TAG                 
SEQADV 4N3E PRO T   -2  UNP  Q8H1L1              EXPRESSION TAG                 
SEQADV 4N3E PHE T   -1  UNP  Q8H1L1              EXPRESSION TAG                 
SEQADV 4N3E THR T    0  UNP  Q8H1L1              EXPRESSION TAG                 
SEQADV 4N3E ILE T   14  UNP  Q8H1L1    THR    14 SEE REMARK 999                 
SEQADV 4N3E LEU T   86  UNP  Q8H1L1    ILE    86 SEE REMARK 999                 
SEQADV 4N3E THR T  119  UNP  Q8H1L1    SER   119 SEE REMARK 999                 
SEQADV 4N3E GLY U   -5  UNP  Q8H1L1              EXPRESSION TAG                 
SEQADV 4N3E ILE U   -4  UNP  Q8H1L1              EXPRESSION TAG                 
SEQADV 4N3E ASP U   -3  UNP  Q8H1L1              EXPRESSION TAG                 
SEQADV 4N3E PRO U   -2  UNP  Q8H1L1              EXPRESSION TAG                 
SEQADV 4N3E PHE U   -1  UNP  Q8H1L1              EXPRESSION TAG                 
SEQADV 4N3E THR U    0  UNP  Q8H1L1              EXPRESSION TAG                 
SEQADV 4N3E ILE U   14  UNP  Q8H1L1    THR    14 SEE REMARK 999                 
SEQADV 4N3E LEU U   86  UNP  Q8H1L1    ILE    86 SEE REMARK 999                 
SEQADV 4N3E THR U  119  UNP  Q8H1L1    SER   119 SEE REMARK 999                 
SEQADV 4N3E GLY V   -5  UNP  Q8H1L1              EXPRESSION TAG                 
SEQADV 4N3E ILE V   -4  UNP  Q8H1L1              EXPRESSION TAG                 
SEQADV 4N3E ASP V   -3  UNP  Q8H1L1              EXPRESSION TAG                 
SEQADV 4N3E PRO V   -2  UNP  Q8H1L1              EXPRESSION TAG                 
SEQADV 4N3E PHE V   -1  UNP  Q8H1L1              EXPRESSION TAG                 
SEQADV 4N3E THR V    0  UNP  Q8H1L1              EXPRESSION TAG                 
SEQADV 4N3E ILE V   14  UNP  Q8H1L1    THR    14 SEE REMARK 999                 
SEQADV 4N3E LEU V   86  UNP  Q8H1L1    ILE    86 SEE REMARK 999                 
SEQADV 4N3E THR V  119  UNP  Q8H1L1    SER   119 SEE REMARK 999                 
SEQADV 4N3E GLY W   -5  UNP  Q8H1L1              EXPRESSION TAG                 
SEQADV 4N3E ILE W   -4  UNP  Q8H1L1              EXPRESSION TAG                 
SEQADV 4N3E ASP W   -3  UNP  Q8H1L1              EXPRESSION TAG                 
SEQADV 4N3E PRO W   -2  UNP  Q8H1L1              EXPRESSION TAG                 
SEQADV 4N3E PHE W   -1  UNP  Q8H1L1              EXPRESSION TAG                 
SEQADV 4N3E THR W    0  UNP  Q8H1L1              EXPRESSION TAG                 
SEQADV 4N3E ILE W   14  UNP  Q8H1L1    THR    14 SEE REMARK 999                 
SEQADV 4N3E LEU W   86  UNP  Q8H1L1    ILE    86 SEE REMARK 999                 
SEQADV 4N3E THR W  119  UNP  Q8H1L1    SER   119 SEE REMARK 999                 
SEQADV 4N3E GLY X   -5  UNP  Q8H1L1              EXPRESSION TAG                 
SEQADV 4N3E ILE X   -4  UNP  Q8H1L1              EXPRESSION TAG                 
SEQADV 4N3E ASP X   -3  UNP  Q8H1L1              EXPRESSION TAG                 
SEQADV 4N3E PRO X   -2  UNP  Q8H1L1              EXPRESSION TAG                 
SEQADV 4N3E PHE X   -1  UNP  Q8H1L1              EXPRESSION TAG                 
SEQADV 4N3E THR X    0  UNP  Q8H1L1              EXPRESSION TAG                 
SEQADV 4N3E ILE X   14  UNP  Q8H1L1    THR    14 SEE REMARK 999                 
SEQADV 4N3E LEU X   86  UNP  Q8H1L1    ILE    86 SEE REMARK 999                 
SEQADV 4N3E THR X  119  UNP  Q8H1L1    SER   119 SEE REMARK 999                 
SEQADV 4N3E GLY Y   -5  UNP  Q8H1L1              EXPRESSION TAG                 
SEQADV 4N3E ILE Y   -4  UNP  Q8H1L1              EXPRESSION TAG                 
SEQADV 4N3E ASP Y   -3  UNP  Q8H1L1              EXPRESSION TAG                 
SEQADV 4N3E PRO Y   -2  UNP  Q8H1L1              EXPRESSION TAG                 
SEQADV 4N3E PHE Y   -1  UNP  Q8H1L1              EXPRESSION TAG                 
SEQADV 4N3E THR Y    0  UNP  Q8H1L1              EXPRESSION TAG                 
SEQADV 4N3E ILE Y   14  UNP  Q8H1L1    THR    14 SEE REMARK 999                 
SEQADV 4N3E LEU Y   86  UNP  Q8H1L1    ILE    86 SEE REMARK 999                 
SEQADV 4N3E THR Y  119  UNP  Q8H1L1    SER   119 SEE REMARK 999                 
SEQADV 4N3E GLY Z   -5  UNP  Q8H1L1              EXPRESSION TAG                 
SEQADV 4N3E ILE Z   -4  UNP  Q8H1L1              EXPRESSION TAG                 
SEQADV 4N3E ASP Z   -3  UNP  Q8H1L1              EXPRESSION TAG                 
SEQADV 4N3E PRO Z   -2  UNP  Q8H1L1              EXPRESSION TAG                 
SEQADV 4N3E PHE Z   -1  UNP  Q8H1L1              EXPRESSION TAG                 
SEQADV 4N3E THR Z    0  UNP  Q8H1L1              EXPRESSION TAG                 
SEQADV 4N3E ILE Z   14  UNP  Q8H1L1    THR    14 SEE REMARK 999                 
SEQADV 4N3E LEU Z   86  UNP  Q8H1L1    ILE    86 SEE REMARK 999                 
SEQADV 4N3E THR Z  119  UNP  Q8H1L1    SER   119 SEE REMARK 999                 
SEQADV 4N3E GLY a   -5  UNP  Q8H1L1              EXPRESSION TAG                 
SEQADV 4N3E ILE a   -4  UNP  Q8H1L1              EXPRESSION TAG                 
SEQADV 4N3E ASP a   -3  UNP  Q8H1L1              EXPRESSION TAG                 
SEQADV 4N3E PRO a   -2  UNP  Q8H1L1              EXPRESSION TAG                 
SEQADV 4N3E PHE a   -1  UNP  Q8H1L1              EXPRESSION TAG                 
SEQADV 4N3E THR a    0  UNP  Q8H1L1              EXPRESSION TAG                 
SEQADV 4N3E ILE a   14  UNP  Q8H1L1    THR    14 SEE REMARK 999                 
SEQADV 4N3E LEU a   86  UNP  Q8H1L1    ILE    86 SEE REMARK 999                 
SEQADV 4N3E THR a  119  UNP  Q8H1L1    SER   119 SEE REMARK 999                 
SEQADV 4N3E GLY b   -5  UNP  Q8H1L1              EXPRESSION TAG                 
SEQADV 4N3E ILE b   -4  UNP  Q8H1L1              EXPRESSION TAG                 
SEQADV 4N3E ASP b   -3  UNP  Q8H1L1              EXPRESSION TAG                 
SEQADV 4N3E PRO b   -2  UNP  Q8H1L1              EXPRESSION TAG                 
SEQADV 4N3E PHE b   -1  UNP  Q8H1L1              EXPRESSION TAG                 
SEQADV 4N3E THR b    0  UNP  Q8H1L1              EXPRESSION TAG                 
SEQADV 4N3E ILE b   14  UNP  Q8H1L1    THR    14 SEE REMARK 999                 
SEQADV 4N3E LEU b   86  UNP  Q8H1L1    ILE    86 SEE REMARK 999                 
SEQADV 4N3E THR b  119  UNP  Q8H1L1    SER   119 SEE REMARK 999                 
SEQRES   1 A  165  GLY ILE ASP PRO PHE THR MET ALA ALA TYR THR ILE VAL          
SEQRES   2 A  165  LYS GLU GLU GLU SER PRO ILE ALA PRO HIS ARG LEU PHE          
SEQRES   3 A  165  LYS ALA LEU VAL LEU GLU ARG HIS GLN VAL LEU VAL LYS          
SEQRES   4 A  165  ALA GLN PRO HIS VAL PHE LYS SER GLY GLU ILE ILE GLU          
SEQRES   5 A  165  GLY ASP GLY GLY VAL GLY THR VAL THR LYS ILE THR PHE          
SEQRES   6 A  165  VAL ASP GLY HIS PRO LEU THR TYR MET LEU HIS LYS PHE          
SEQRES   7 A  165  ASP GLU ILE ASP ALA ALA ASN PHE TYR CYS LYS TYR THR          
SEQRES   8 A  165  LEU PHE GLU GLY ASP VAL LEU ARG ASP ASN ILE GLU LYS          
SEQRES   9 A  165  VAL VAL TYR GLU VAL LYS LEU GLU ALA VAL GLY GLY GLY          
SEQRES  10 A  165  SER LYS GLY LYS ILE THR VAL THR TYR HIS PRO LYS PRO          
SEQRES  11 A  165  GLY CYS THR VAL ASN GLU GLU GLU VAL LYS ILE GLY GLU          
SEQRES  12 A  165  LYS LYS ALA TYR GLU PHE TYR LYS GLN VAL GLU GLU TYR          
SEQRES  13 A  165  LEU ALA ALA ASN PRO GLU VAL PHE ALA                          
SEQRES   1 B  165  GLY ILE ASP PRO PHE THR MET ALA ALA TYR THR ILE VAL          
SEQRES   2 B  165  LYS GLU GLU GLU SER PRO ILE ALA PRO HIS ARG LEU PHE          
SEQRES   3 B  165  LYS ALA LEU VAL LEU GLU ARG HIS GLN VAL LEU VAL LYS          
SEQRES   4 B  165  ALA GLN PRO HIS VAL PHE LYS SER GLY GLU ILE ILE GLU          
SEQRES   5 B  165  GLY ASP GLY GLY VAL GLY THR VAL THR LYS ILE THR PHE          
SEQRES   6 B  165  VAL ASP GLY HIS PRO LEU THR TYR MET LEU HIS LYS PHE          
SEQRES   7 B  165  ASP GLU ILE ASP ALA ALA ASN PHE TYR CYS LYS TYR THR          
SEQRES   8 B  165  LEU PHE GLU GLY ASP VAL LEU ARG ASP ASN ILE GLU LYS          
SEQRES   9 B  165  VAL VAL TYR GLU VAL LYS LEU GLU ALA VAL GLY GLY GLY          
SEQRES  10 B  165  SER LYS GLY LYS ILE THR VAL THR TYR HIS PRO LYS PRO          
SEQRES  11 B  165  GLY CYS THR VAL ASN GLU GLU GLU VAL LYS ILE GLY GLU          
SEQRES  12 B  165  LYS LYS ALA TYR GLU PHE TYR LYS GLN VAL GLU GLU TYR          
SEQRES  13 B  165  LEU ALA ALA ASN PRO GLU VAL PHE ALA                          
SEQRES   1 C  165  GLY ILE ASP PRO PHE THR MET ALA ALA TYR THR ILE VAL          
SEQRES   2 C  165  LYS GLU GLU GLU SER PRO ILE ALA PRO HIS ARG LEU PHE          
SEQRES   3 C  165  LYS ALA LEU VAL LEU GLU ARG HIS GLN VAL LEU VAL LYS          
SEQRES   4 C  165  ALA GLN PRO HIS VAL PHE LYS SER GLY GLU ILE ILE GLU          
SEQRES   5 C  165  GLY ASP GLY GLY VAL GLY THR VAL THR LYS ILE THR PHE          
SEQRES   6 C  165  VAL ASP GLY HIS PRO LEU THR TYR MET LEU HIS LYS PHE          
SEQRES   7 C  165  ASP GLU ILE ASP ALA ALA ASN PHE TYR CYS LYS TYR THR          
SEQRES   8 C  165  LEU PHE GLU GLY ASP VAL LEU ARG ASP ASN ILE GLU LYS          
SEQRES   9 C  165  VAL VAL TYR GLU VAL LYS LEU GLU ALA VAL GLY GLY GLY          
SEQRES  10 C  165  SER LYS GLY LYS ILE THR VAL THR TYR HIS PRO LYS PRO          
SEQRES  11 C  165  GLY CYS THR VAL ASN GLU GLU GLU VAL LYS ILE GLY GLU          
SEQRES  12 C  165  LYS LYS ALA TYR GLU PHE TYR LYS GLN VAL GLU GLU TYR          
SEQRES  13 C  165  LEU ALA ALA ASN PRO GLU VAL PHE ALA                          
SEQRES   1 D  165  GLY ILE ASP PRO PHE THR MET ALA ALA TYR THR ILE VAL          
SEQRES   2 D  165  LYS GLU GLU GLU SER PRO ILE ALA PRO HIS ARG LEU PHE          
SEQRES   3 D  165  LYS ALA LEU VAL LEU GLU ARG HIS GLN VAL LEU VAL LYS          
SEQRES   4 D  165  ALA GLN PRO HIS VAL PHE LYS SER GLY GLU ILE ILE GLU          
SEQRES   5 D  165  GLY ASP GLY GLY VAL GLY THR VAL THR LYS ILE THR PHE          
SEQRES   6 D  165  VAL ASP GLY HIS PRO LEU THR TYR MET LEU HIS LYS PHE          
SEQRES   7 D  165  ASP GLU ILE ASP ALA ALA ASN PHE TYR CYS LYS TYR THR          
SEQRES   8 D  165  LEU PHE GLU GLY ASP VAL LEU ARG ASP ASN ILE GLU LYS          
SEQRES   9 D  165  VAL VAL TYR GLU VAL LYS LEU GLU ALA VAL GLY GLY GLY          
SEQRES  10 D  165  SER LYS GLY LYS ILE THR VAL THR TYR HIS PRO LYS PRO          
SEQRES  11 D  165  GLY CYS THR VAL ASN GLU GLU GLU VAL LYS ILE GLY GLU          
SEQRES  12 D  165  LYS LYS ALA TYR GLU PHE TYR LYS GLN VAL GLU GLU TYR          
SEQRES  13 D  165  LEU ALA ALA ASN PRO GLU VAL PHE ALA                          
SEQRES   1 E  165  GLY ILE ASP PRO PHE THR MET ALA ALA TYR THR ILE VAL          
SEQRES   2 E  165  LYS GLU GLU GLU SER PRO ILE ALA PRO HIS ARG LEU PHE          
SEQRES   3 E  165  LYS ALA LEU VAL LEU GLU ARG HIS GLN VAL LEU VAL LYS          
SEQRES   4 E  165  ALA GLN PRO HIS VAL PHE LYS SER GLY GLU ILE ILE GLU          
SEQRES   5 E  165  GLY ASP GLY GLY VAL GLY THR VAL THR LYS ILE THR PHE          
SEQRES   6 E  165  VAL ASP GLY HIS PRO LEU THR TYR MET LEU HIS LYS PHE          
SEQRES   7 E  165  ASP GLU ILE ASP ALA ALA ASN PHE TYR CYS LYS TYR THR          
SEQRES   8 E  165  LEU PHE GLU GLY ASP VAL LEU ARG ASP ASN ILE GLU LYS          
SEQRES   9 E  165  VAL VAL TYR GLU VAL LYS LEU GLU ALA VAL GLY GLY GLY          
SEQRES  10 E  165  SER LYS GLY LYS ILE THR VAL THR TYR HIS PRO LYS PRO          
SEQRES  11 E  165  GLY CYS THR VAL ASN GLU GLU GLU VAL LYS ILE GLY GLU          
SEQRES  12 E  165  LYS LYS ALA TYR GLU PHE TYR LYS GLN VAL GLU GLU TYR          
SEQRES  13 E  165  LEU ALA ALA ASN PRO GLU VAL PHE ALA                          
SEQRES   1 F  165  GLY ILE ASP PRO PHE THR MET ALA ALA TYR THR ILE VAL          
SEQRES   2 F  165  LYS GLU GLU GLU SER PRO ILE ALA PRO HIS ARG LEU PHE          
SEQRES   3 F  165  LYS ALA LEU VAL LEU GLU ARG HIS GLN VAL LEU VAL LYS          
SEQRES   4 F  165  ALA GLN PRO HIS VAL PHE LYS SER GLY GLU ILE ILE GLU          
SEQRES   5 F  165  GLY ASP GLY GLY VAL GLY THR VAL THR LYS ILE THR PHE          
SEQRES   6 F  165  VAL ASP GLY HIS PRO LEU THR TYR MET LEU HIS LYS PHE          
SEQRES   7 F  165  ASP GLU ILE ASP ALA ALA ASN PHE TYR CYS LYS TYR THR          
SEQRES   8 F  165  LEU PHE GLU GLY ASP VAL LEU ARG ASP ASN ILE GLU LYS          
SEQRES   9 F  165  VAL VAL TYR GLU VAL LYS LEU GLU ALA VAL GLY GLY GLY          
SEQRES  10 F  165  SER LYS GLY LYS ILE THR VAL THR TYR HIS PRO LYS PRO          
SEQRES  11 F  165  GLY CYS THR VAL ASN GLU GLU GLU VAL LYS ILE GLY GLU          
SEQRES  12 F  165  LYS LYS ALA TYR GLU PHE TYR LYS GLN VAL GLU GLU TYR          
SEQRES  13 F  165  LEU ALA ALA ASN PRO GLU VAL PHE ALA                          
SEQRES   1 G  165  GLY ILE ASP PRO PHE THR MET ALA ALA TYR THR ILE VAL          
SEQRES   2 G  165  LYS GLU GLU GLU SER PRO ILE ALA PRO HIS ARG LEU PHE          
SEQRES   3 G  165  LYS ALA LEU VAL LEU GLU ARG HIS GLN VAL LEU VAL LYS          
SEQRES   4 G  165  ALA GLN PRO HIS VAL PHE LYS SER GLY GLU ILE ILE GLU          
SEQRES   5 G  165  GLY ASP GLY GLY VAL GLY THR VAL THR LYS ILE THR PHE          
SEQRES   6 G  165  VAL ASP GLY HIS PRO LEU THR TYR MET LEU HIS LYS PHE          
SEQRES   7 G  165  ASP GLU ILE ASP ALA ALA ASN PHE TYR CYS LYS TYR THR          
SEQRES   8 G  165  LEU PHE GLU GLY ASP VAL LEU ARG ASP ASN ILE GLU LYS          
SEQRES   9 G  165  VAL VAL TYR GLU VAL LYS LEU GLU ALA VAL GLY GLY GLY          
SEQRES  10 G  165  SER LYS GLY LYS ILE THR VAL THR TYR HIS PRO LYS PRO          
SEQRES  11 G  165  GLY CYS THR VAL ASN GLU GLU GLU VAL LYS ILE GLY GLU          
SEQRES  12 G  165  LYS LYS ALA TYR GLU PHE TYR LYS GLN VAL GLU GLU TYR          
SEQRES  13 G  165  LEU ALA ALA ASN PRO GLU VAL PHE ALA                          
SEQRES   1 H  165  GLY ILE ASP PRO PHE THR MET ALA ALA TYR THR ILE VAL          
SEQRES   2 H  165  LYS GLU GLU GLU SER PRO ILE ALA PRO HIS ARG LEU PHE          
SEQRES   3 H  165  LYS ALA LEU VAL LEU GLU ARG HIS GLN VAL LEU VAL LYS          
SEQRES   4 H  165  ALA GLN PRO HIS VAL PHE LYS SER GLY GLU ILE ILE GLU          
SEQRES   5 H  165  GLY ASP GLY GLY VAL GLY THR VAL THR LYS ILE THR PHE          
SEQRES   6 H  165  VAL ASP GLY HIS PRO LEU THR TYR MET LEU HIS LYS PHE          
SEQRES   7 H  165  ASP GLU ILE ASP ALA ALA ASN PHE TYR CYS LYS TYR THR          
SEQRES   8 H  165  LEU PHE GLU GLY ASP VAL LEU ARG ASP ASN ILE GLU LYS          
SEQRES   9 H  165  VAL VAL TYR GLU VAL LYS LEU GLU ALA VAL GLY GLY GLY          
SEQRES  10 H  165  SER LYS GLY LYS ILE THR VAL THR TYR HIS PRO LYS PRO          
SEQRES  11 H  165  GLY CYS THR VAL ASN GLU GLU GLU VAL LYS ILE GLY GLU          
SEQRES  12 H  165  LYS LYS ALA TYR GLU PHE TYR LYS GLN VAL GLU GLU TYR          
SEQRES  13 H  165  LEU ALA ALA ASN PRO GLU VAL PHE ALA                          
SEQRES   1 I  165  GLY ILE ASP PRO PHE THR MET ALA ALA TYR THR ILE VAL          
SEQRES   2 I  165  LYS GLU GLU GLU SER PRO ILE ALA PRO HIS ARG LEU PHE          
SEQRES   3 I  165  LYS ALA LEU VAL LEU GLU ARG HIS GLN VAL LEU VAL LYS          
SEQRES   4 I  165  ALA GLN PRO HIS VAL PHE LYS SER GLY GLU ILE ILE GLU          
SEQRES   5 I  165  GLY ASP GLY GLY VAL GLY THR VAL THR LYS ILE THR PHE          
SEQRES   6 I  165  VAL ASP GLY HIS PRO LEU THR TYR MET LEU HIS LYS PHE          
SEQRES   7 I  165  ASP GLU ILE ASP ALA ALA ASN PHE TYR CYS LYS TYR THR          
SEQRES   8 I  165  LEU PHE GLU GLY ASP VAL LEU ARG ASP ASN ILE GLU LYS          
SEQRES   9 I  165  VAL VAL TYR GLU VAL LYS LEU GLU ALA VAL GLY GLY GLY          
SEQRES  10 I  165  SER LYS GLY LYS ILE THR VAL THR TYR HIS PRO LYS PRO          
SEQRES  11 I  165  GLY CYS THR VAL ASN GLU GLU GLU VAL LYS ILE GLY GLU          
SEQRES  12 I  165  LYS LYS ALA TYR GLU PHE TYR LYS GLN VAL GLU GLU TYR          
SEQRES  13 I  165  LEU ALA ALA ASN PRO GLU VAL PHE ALA                          
SEQRES   1 J  165  GLY ILE ASP PRO PHE THR MET ALA ALA TYR THR ILE VAL          
SEQRES   2 J  165  LYS GLU GLU GLU SER PRO ILE ALA PRO HIS ARG LEU PHE          
SEQRES   3 J  165  LYS ALA LEU VAL LEU GLU ARG HIS GLN VAL LEU VAL LYS          
SEQRES   4 J  165  ALA GLN PRO HIS VAL PHE LYS SER GLY GLU ILE ILE GLU          
SEQRES   5 J  165  GLY ASP GLY GLY VAL GLY THR VAL THR LYS ILE THR PHE          
SEQRES   6 J  165  VAL ASP GLY HIS PRO LEU THR TYR MET LEU HIS LYS PHE          
SEQRES   7 J  165  ASP GLU ILE ASP ALA ALA ASN PHE TYR CYS LYS TYR THR          
SEQRES   8 J  165  LEU PHE GLU GLY ASP VAL LEU ARG ASP ASN ILE GLU LYS          
SEQRES   9 J  165  VAL VAL TYR GLU VAL LYS LEU GLU ALA VAL GLY GLY GLY          
SEQRES  10 J  165  SER LYS GLY LYS ILE THR VAL THR TYR HIS PRO LYS PRO          
SEQRES  11 J  165  GLY CYS THR VAL ASN GLU GLU GLU VAL LYS ILE GLY GLU          
SEQRES  12 J  165  LYS LYS ALA TYR GLU PHE TYR LYS GLN VAL GLU GLU TYR          
SEQRES  13 J  165  LEU ALA ALA ASN PRO GLU VAL PHE ALA                          
SEQRES   1 K  165  GLY ILE ASP PRO PHE THR MET ALA ALA TYR THR ILE VAL          
SEQRES   2 K  165  LYS GLU GLU GLU SER PRO ILE ALA PRO HIS ARG LEU PHE          
SEQRES   3 K  165  LYS ALA LEU VAL LEU GLU ARG HIS GLN VAL LEU VAL LYS          
SEQRES   4 K  165  ALA GLN PRO HIS VAL PHE LYS SER GLY GLU ILE ILE GLU          
SEQRES   5 K  165  GLY ASP GLY GLY VAL GLY THR VAL THR LYS ILE THR PHE          
SEQRES   6 K  165  VAL ASP GLY HIS PRO LEU THR TYR MET LEU HIS LYS PHE          
SEQRES   7 K  165  ASP GLU ILE ASP ALA ALA ASN PHE TYR CYS LYS TYR THR          
SEQRES   8 K  165  LEU PHE GLU GLY ASP VAL LEU ARG ASP ASN ILE GLU LYS          
SEQRES   9 K  165  VAL VAL TYR GLU VAL LYS LEU GLU ALA VAL GLY GLY GLY          
SEQRES  10 K  165  SER LYS GLY LYS ILE THR VAL THR TYR HIS PRO LYS PRO          
SEQRES  11 K  165  GLY CYS THR VAL ASN GLU GLU GLU VAL LYS ILE GLY GLU          
SEQRES  12 K  165  LYS LYS ALA TYR GLU PHE TYR LYS GLN VAL GLU GLU TYR          
SEQRES  13 K  165  LEU ALA ALA ASN PRO GLU VAL PHE ALA                          
SEQRES   1 L  165  GLY ILE ASP PRO PHE THR MET ALA ALA TYR THR ILE VAL          
SEQRES   2 L  165  LYS GLU GLU GLU SER PRO ILE ALA PRO HIS ARG LEU PHE          
SEQRES   3 L  165  LYS ALA LEU VAL LEU GLU ARG HIS GLN VAL LEU VAL LYS          
SEQRES   4 L  165  ALA GLN PRO HIS VAL PHE LYS SER GLY GLU ILE ILE GLU          
SEQRES   5 L  165  GLY ASP GLY GLY VAL GLY THR VAL THR LYS ILE THR PHE          
SEQRES   6 L  165  VAL ASP GLY HIS PRO LEU THR TYR MET LEU HIS LYS PHE          
SEQRES   7 L  165  ASP GLU ILE ASP ALA ALA ASN PHE TYR CYS LYS TYR THR          
SEQRES   8 L  165  LEU PHE GLU GLY ASP VAL LEU ARG ASP ASN ILE GLU LYS          
SEQRES   9 L  165  VAL VAL TYR GLU VAL LYS LEU GLU ALA VAL GLY GLY GLY          
SEQRES  10 L  165  SER LYS GLY LYS ILE THR VAL THR TYR HIS PRO LYS PRO          
SEQRES  11 L  165  GLY CYS THR VAL ASN GLU GLU GLU VAL LYS ILE GLY GLU          
SEQRES  12 L  165  LYS LYS ALA TYR GLU PHE TYR LYS GLN VAL GLU GLU TYR          
SEQRES  13 L  165  LEU ALA ALA ASN PRO GLU VAL PHE ALA                          
SEQRES   1 M  165  GLY ILE ASP PRO PHE THR MET ALA ALA TYR THR ILE VAL          
SEQRES   2 M  165  LYS GLU GLU GLU SER PRO ILE ALA PRO HIS ARG LEU PHE          
SEQRES   3 M  165  LYS ALA LEU VAL LEU GLU ARG HIS GLN VAL LEU VAL LYS          
SEQRES   4 M  165  ALA GLN PRO HIS VAL PHE LYS SER GLY GLU ILE ILE GLU          
SEQRES   5 M  165  GLY ASP GLY GLY VAL GLY THR VAL THR LYS ILE THR PHE          
SEQRES   6 M  165  VAL ASP GLY HIS PRO LEU THR TYR MET LEU HIS LYS PHE          
SEQRES   7 M  165  ASP GLU ILE ASP ALA ALA ASN PHE TYR CYS LYS TYR THR          
SEQRES   8 M  165  LEU PHE GLU GLY ASP VAL LEU ARG ASP ASN ILE GLU LYS          
SEQRES   9 M  165  VAL VAL TYR GLU VAL LYS LEU GLU ALA VAL GLY GLY GLY          
SEQRES  10 M  165  SER LYS GLY LYS ILE THR VAL THR TYR HIS PRO LYS PRO          
SEQRES  11 M  165  GLY CYS THR VAL ASN GLU GLU GLU VAL LYS ILE GLY GLU          
SEQRES  12 M  165  LYS LYS ALA TYR GLU PHE TYR LYS GLN VAL GLU GLU TYR          
SEQRES  13 M  165  LEU ALA ALA ASN PRO GLU VAL PHE ALA                          
SEQRES   1 N  165  GLY ILE ASP PRO PHE THR MET ALA ALA TYR THR ILE VAL          
SEQRES   2 N  165  LYS GLU GLU GLU SER PRO ILE ALA PRO HIS ARG LEU PHE          
SEQRES   3 N  165  LYS ALA LEU VAL LEU GLU ARG HIS GLN VAL LEU VAL LYS          
SEQRES   4 N  165  ALA GLN PRO HIS VAL PHE LYS SER GLY GLU ILE ILE GLU          
SEQRES   5 N  165  GLY ASP GLY GLY VAL GLY THR VAL THR LYS ILE THR PHE          
SEQRES   6 N  165  VAL ASP GLY HIS PRO LEU THR TYR MET LEU HIS LYS PHE          
SEQRES   7 N  165  ASP GLU ILE ASP ALA ALA ASN PHE TYR CYS LYS TYR THR          
SEQRES   8 N  165  LEU PHE GLU GLY ASP VAL LEU ARG ASP ASN ILE GLU LYS          
SEQRES   9 N  165  VAL VAL TYR GLU VAL LYS LEU GLU ALA VAL GLY GLY GLY          
SEQRES  10 N  165  SER LYS GLY LYS ILE THR VAL THR TYR HIS PRO LYS PRO          
SEQRES  11 N  165  GLY CYS THR VAL ASN GLU GLU GLU VAL LYS ILE GLY GLU          
SEQRES  12 N  165  LYS LYS ALA TYR GLU PHE TYR LYS GLN VAL GLU GLU TYR          
SEQRES  13 N  165  LEU ALA ALA ASN PRO GLU VAL PHE ALA                          
SEQRES   1 O  165  GLY ILE ASP PRO PHE THR MET ALA ALA TYR THR ILE VAL          
SEQRES   2 O  165  LYS GLU GLU GLU SER PRO ILE ALA PRO HIS ARG LEU PHE          
SEQRES   3 O  165  LYS ALA LEU VAL LEU GLU ARG HIS GLN VAL LEU VAL LYS          
SEQRES   4 O  165  ALA GLN PRO HIS VAL PHE LYS SER GLY GLU ILE ILE GLU          
SEQRES   5 O  165  GLY ASP GLY GLY VAL GLY THR VAL THR LYS ILE THR PHE          
SEQRES   6 O  165  VAL ASP GLY HIS PRO LEU THR TYR MET LEU HIS LYS PHE          
SEQRES   7 O  165  ASP GLU ILE ASP ALA ALA ASN PHE TYR CYS LYS TYR THR          
SEQRES   8 O  165  LEU PHE GLU GLY ASP VAL LEU ARG ASP ASN ILE GLU LYS          
SEQRES   9 O  165  VAL VAL TYR GLU VAL LYS LEU GLU ALA VAL GLY GLY GLY          
SEQRES  10 O  165  SER LYS GLY LYS ILE THR VAL THR TYR HIS PRO LYS PRO          
SEQRES  11 O  165  GLY CYS THR VAL ASN GLU GLU GLU VAL LYS ILE GLY GLU          
SEQRES  12 O  165  LYS LYS ALA TYR GLU PHE TYR LYS GLN VAL GLU GLU TYR          
SEQRES  13 O  165  LEU ALA ALA ASN PRO GLU VAL PHE ALA                          
SEQRES   1 P  165  GLY ILE ASP PRO PHE THR MET ALA ALA TYR THR ILE VAL          
SEQRES   2 P  165  LYS GLU GLU GLU SER PRO ILE ALA PRO HIS ARG LEU PHE          
SEQRES   3 P  165  LYS ALA LEU VAL LEU GLU ARG HIS GLN VAL LEU VAL LYS          
SEQRES   4 P  165  ALA GLN PRO HIS VAL PHE LYS SER GLY GLU ILE ILE GLU          
SEQRES   5 P  165  GLY ASP GLY GLY VAL GLY THR VAL THR LYS ILE THR PHE          
SEQRES   6 P  165  VAL ASP GLY HIS PRO LEU THR TYR MET LEU HIS LYS PHE          
SEQRES   7 P  165  ASP GLU ILE ASP ALA ALA ASN PHE TYR CYS LYS TYR THR          
SEQRES   8 P  165  LEU PHE GLU GLY ASP VAL LEU ARG ASP ASN ILE GLU LYS          
SEQRES   9 P  165  VAL VAL TYR GLU VAL LYS LEU GLU ALA VAL GLY GLY GLY          
SEQRES  10 P  165  SER LYS GLY LYS ILE THR VAL THR TYR HIS PRO LYS PRO          
SEQRES  11 P  165  GLY CYS THR VAL ASN GLU GLU GLU VAL LYS ILE GLY GLU          
SEQRES  12 P  165  LYS LYS ALA TYR GLU PHE TYR LYS GLN VAL GLU GLU TYR          
SEQRES  13 P  165  LEU ALA ALA ASN PRO GLU VAL PHE ALA                          
SEQRES   1 Q  165  GLY ILE ASP PRO PHE THR MET ALA ALA TYR THR ILE VAL          
SEQRES   2 Q  165  LYS GLU GLU GLU SER PRO ILE ALA PRO HIS ARG LEU PHE          
SEQRES   3 Q  165  LYS ALA LEU VAL LEU GLU ARG HIS GLN VAL LEU VAL LYS          
SEQRES   4 Q  165  ALA GLN PRO HIS VAL PHE LYS SER GLY GLU ILE ILE GLU          
SEQRES   5 Q  165  GLY ASP GLY GLY VAL GLY THR VAL THR LYS ILE THR PHE          
SEQRES   6 Q  165  VAL ASP GLY HIS PRO LEU THR TYR MET LEU HIS LYS PHE          
SEQRES   7 Q  165  ASP GLU ILE ASP ALA ALA ASN PHE TYR CYS LYS TYR THR          
SEQRES   8 Q  165  LEU PHE GLU GLY ASP VAL LEU ARG ASP ASN ILE GLU LYS          
SEQRES   9 Q  165  VAL VAL TYR GLU VAL LYS LEU GLU ALA VAL GLY GLY GLY          
SEQRES  10 Q  165  SER LYS GLY LYS ILE THR VAL THR TYR HIS PRO LYS PRO          
SEQRES  11 Q  165  GLY CYS THR VAL ASN GLU GLU GLU VAL LYS ILE GLY GLU          
SEQRES  12 Q  165  LYS LYS ALA TYR GLU PHE TYR LYS GLN VAL GLU GLU TYR          
SEQRES  13 Q  165  LEU ALA ALA ASN PRO GLU VAL PHE ALA                          
SEQRES   1 R  165  GLY ILE ASP PRO PHE THR MET ALA ALA TYR THR ILE VAL          
SEQRES   2 R  165  LYS GLU GLU GLU SER PRO ILE ALA PRO HIS ARG LEU PHE          
SEQRES   3 R  165  LYS ALA LEU VAL LEU GLU ARG HIS GLN VAL LEU VAL LYS          
SEQRES   4 R  165  ALA GLN PRO HIS VAL PHE LYS SER GLY GLU ILE ILE GLU          
SEQRES   5 R  165  GLY ASP GLY GLY VAL GLY THR VAL THR LYS ILE THR PHE          
SEQRES   6 R  165  VAL ASP GLY HIS PRO LEU THR TYR MET LEU HIS LYS PHE          
SEQRES   7 R  165  ASP GLU ILE ASP ALA ALA ASN PHE TYR CYS LYS TYR THR          
SEQRES   8 R  165  LEU PHE GLU GLY ASP VAL LEU ARG ASP ASN ILE GLU LYS          
SEQRES   9 R  165  VAL VAL TYR GLU VAL LYS LEU GLU ALA VAL GLY GLY GLY          
SEQRES  10 R  165  SER LYS GLY LYS ILE THR VAL THR TYR HIS PRO LYS PRO          
SEQRES  11 R  165  GLY CYS THR VAL ASN GLU GLU GLU VAL LYS ILE GLY GLU          
SEQRES  12 R  165  LYS LYS ALA TYR GLU PHE TYR LYS GLN VAL GLU GLU TYR          
SEQRES  13 R  165  LEU ALA ALA ASN PRO GLU VAL PHE ALA                          
SEQRES   1 S  165  GLY ILE ASP PRO PHE THR MET ALA ALA TYR THR ILE VAL          
SEQRES   2 S  165  LYS GLU GLU GLU SER PRO ILE ALA PRO HIS ARG LEU PHE          
SEQRES   3 S  165  LYS ALA LEU VAL LEU GLU ARG HIS GLN VAL LEU VAL LYS          
SEQRES   4 S  165  ALA GLN PRO HIS VAL PHE LYS SER GLY GLU ILE ILE GLU          
SEQRES   5 S  165  GLY ASP GLY GLY VAL GLY THR VAL THR LYS ILE THR PHE          
SEQRES   6 S  165  VAL ASP GLY HIS PRO LEU THR TYR MET LEU HIS LYS PHE          
SEQRES   7 S  165  ASP GLU ILE ASP ALA ALA ASN PHE TYR CYS LYS TYR THR          
SEQRES   8 S  165  LEU PHE GLU GLY ASP VAL LEU ARG ASP ASN ILE GLU LYS          
SEQRES   9 S  165  VAL VAL TYR GLU VAL LYS LEU GLU ALA VAL GLY GLY GLY          
SEQRES  10 S  165  SER LYS GLY LYS ILE THR VAL THR TYR HIS PRO LYS PRO          
SEQRES  11 S  165  GLY CYS THR VAL ASN GLU GLU GLU VAL LYS ILE GLY GLU          
SEQRES  12 S  165  LYS LYS ALA TYR GLU PHE TYR LYS GLN VAL GLU GLU TYR          
SEQRES  13 S  165  LEU ALA ALA ASN PRO GLU VAL PHE ALA                          
SEQRES   1 T  165  GLY ILE ASP PRO PHE THR MET ALA ALA TYR THR ILE VAL          
SEQRES   2 T  165  LYS GLU GLU GLU SER PRO ILE ALA PRO HIS ARG LEU PHE          
SEQRES   3 T  165  LYS ALA LEU VAL LEU GLU ARG HIS GLN VAL LEU VAL LYS          
SEQRES   4 T  165  ALA GLN PRO HIS VAL PHE LYS SER GLY GLU ILE ILE GLU          
SEQRES   5 T  165  GLY ASP GLY GLY VAL GLY THR VAL THR LYS ILE THR PHE          
SEQRES   6 T  165  VAL ASP GLY HIS PRO LEU THR TYR MET LEU HIS LYS PHE          
SEQRES   7 T  165  ASP GLU ILE ASP ALA ALA ASN PHE TYR CYS LYS TYR THR          
SEQRES   8 T  165  LEU PHE GLU GLY ASP VAL LEU ARG ASP ASN ILE GLU LYS          
SEQRES   9 T  165  VAL VAL TYR GLU VAL LYS LEU GLU ALA VAL GLY GLY GLY          
SEQRES  10 T  165  SER LYS GLY LYS ILE THR VAL THR TYR HIS PRO LYS PRO          
SEQRES  11 T  165  GLY CYS THR VAL ASN GLU GLU GLU VAL LYS ILE GLY GLU          
SEQRES  12 T  165  LYS LYS ALA TYR GLU PHE TYR LYS GLN VAL GLU GLU TYR          
SEQRES  13 T  165  LEU ALA ALA ASN PRO GLU VAL PHE ALA                          
SEQRES   1 U  165  GLY ILE ASP PRO PHE THR MET ALA ALA TYR THR ILE VAL          
SEQRES   2 U  165  LYS GLU GLU GLU SER PRO ILE ALA PRO HIS ARG LEU PHE          
SEQRES   3 U  165  LYS ALA LEU VAL LEU GLU ARG HIS GLN VAL LEU VAL LYS          
SEQRES   4 U  165  ALA GLN PRO HIS VAL PHE LYS SER GLY GLU ILE ILE GLU          
SEQRES   5 U  165  GLY ASP GLY GLY VAL GLY THR VAL THR LYS ILE THR PHE          
SEQRES   6 U  165  VAL ASP GLY HIS PRO LEU THR TYR MET LEU HIS LYS PHE          
SEQRES   7 U  165  ASP GLU ILE ASP ALA ALA ASN PHE TYR CYS LYS TYR THR          
SEQRES   8 U  165  LEU PHE GLU GLY ASP VAL LEU ARG ASP ASN ILE GLU LYS          
SEQRES   9 U  165  VAL VAL TYR GLU VAL LYS LEU GLU ALA VAL GLY GLY GLY          
SEQRES  10 U  165  SER LYS GLY LYS ILE THR VAL THR TYR HIS PRO LYS PRO          
SEQRES  11 U  165  GLY CYS THR VAL ASN GLU GLU GLU VAL LYS ILE GLY GLU          
SEQRES  12 U  165  LYS LYS ALA TYR GLU PHE TYR LYS GLN VAL GLU GLU TYR          
SEQRES  13 U  165  LEU ALA ALA ASN PRO GLU VAL PHE ALA                          
SEQRES   1 V  165  GLY ILE ASP PRO PHE THR MET ALA ALA TYR THR ILE VAL          
SEQRES   2 V  165  LYS GLU GLU GLU SER PRO ILE ALA PRO HIS ARG LEU PHE          
SEQRES   3 V  165  LYS ALA LEU VAL LEU GLU ARG HIS GLN VAL LEU VAL LYS          
SEQRES   4 V  165  ALA GLN PRO HIS VAL PHE LYS SER GLY GLU ILE ILE GLU          
SEQRES   5 V  165  GLY ASP GLY GLY VAL GLY THR VAL THR LYS ILE THR PHE          
SEQRES   6 V  165  VAL ASP GLY HIS PRO LEU THR TYR MET LEU HIS LYS PHE          
SEQRES   7 V  165  ASP GLU ILE ASP ALA ALA ASN PHE TYR CYS LYS TYR THR          
SEQRES   8 V  165  LEU PHE GLU GLY ASP VAL LEU ARG ASP ASN ILE GLU LYS          
SEQRES   9 V  165  VAL VAL TYR GLU VAL LYS LEU GLU ALA VAL GLY GLY GLY          
SEQRES  10 V  165  SER LYS GLY LYS ILE THR VAL THR TYR HIS PRO LYS PRO          
SEQRES  11 V  165  GLY CYS THR VAL ASN GLU GLU GLU VAL LYS ILE GLY GLU          
SEQRES  12 V  165  LYS LYS ALA TYR GLU PHE TYR LYS GLN VAL GLU GLU TYR          
SEQRES  13 V  165  LEU ALA ALA ASN PRO GLU VAL PHE ALA                          
SEQRES   1 W  165  GLY ILE ASP PRO PHE THR MET ALA ALA TYR THR ILE VAL          
SEQRES   2 W  165  LYS GLU GLU GLU SER PRO ILE ALA PRO HIS ARG LEU PHE          
SEQRES   3 W  165  LYS ALA LEU VAL LEU GLU ARG HIS GLN VAL LEU VAL LYS          
SEQRES   4 W  165  ALA GLN PRO HIS VAL PHE LYS SER GLY GLU ILE ILE GLU          
SEQRES   5 W  165  GLY ASP GLY GLY VAL GLY THR VAL THR LYS ILE THR PHE          
SEQRES   6 W  165  VAL ASP GLY HIS PRO LEU THR TYR MET LEU HIS LYS PHE          
SEQRES   7 W  165  ASP GLU ILE ASP ALA ALA ASN PHE TYR CYS LYS TYR THR          
SEQRES   8 W  165  LEU PHE GLU GLY ASP VAL LEU ARG ASP ASN ILE GLU LYS          
SEQRES   9 W  165  VAL VAL TYR GLU VAL LYS LEU GLU ALA VAL GLY GLY GLY          
SEQRES  10 W  165  SER LYS GLY LYS ILE THR VAL THR TYR HIS PRO LYS PRO          
SEQRES  11 W  165  GLY CYS THR VAL ASN GLU GLU GLU VAL LYS ILE GLY GLU          
SEQRES  12 W  165  LYS LYS ALA TYR GLU PHE TYR LYS GLN VAL GLU GLU TYR          
SEQRES  13 W  165  LEU ALA ALA ASN PRO GLU VAL PHE ALA                          
SEQRES   1 X  165  GLY ILE ASP PRO PHE THR MET ALA ALA TYR THR ILE VAL          
SEQRES   2 X  165  LYS GLU GLU GLU SER PRO ILE ALA PRO HIS ARG LEU PHE          
SEQRES   3 X  165  LYS ALA LEU VAL LEU GLU ARG HIS GLN VAL LEU VAL LYS          
SEQRES   4 X  165  ALA GLN PRO HIS VAL PHE LYS SER GLY GLU ILE ILE GLU          
SEQRES   5 X  165  GLY ASP GLY GLY VAL GLY THR VAL THR LYS ILE THR PHE          
SEQRES   6 X  165  VAL ASP GLY HIS PRO LEU THR TYR MET LEU HIS LYS PHE          
SEQRES   7 X  165  ASP GLU ILE ASP ALA ALA ASN PHE TYR CYS LYS TYR THR          
SEQRES   8 X  165  LEU PHE GLU GLY ASP VAL LEU ARG ASP ASN ILE GLU LYS          
SEQRES   9 X  165  VAL VAL TYR GLU VAL LYS LEU GLU ALA VAL GLY GLY GLY          
SEQRES  10 X  165  SER LYS GLY LYS ILE THR VAL THR TYR HIS PRO LYS PRO          
SEQRES  11 X  165  GLY CYS THR VAL ASN GLU GLU GLU VAL LYS ILE GLY GLU          
SEQRES  12 X  165  LYS LYS ALA TYR GLU PHE TYR LYS GLN VAL GLU GLU TYR          
SEQRES  13 X  165  LEU ALA ALA ASN PRO GLU VAL PHE ALA                          
SEQRES   1 Y  165  GLY ILE ASP PRO PHE THR MET ALA ALA TYR THR ILE VAL          
SEQRES   2 Y  165  LYS GLU GLU GLU SER PRO ILE ALA PRO HIS ARG LEU PHE          
SEQRES   3 Y  165  LYS ALA LEU VAL LEU GLU ARG HIS GLN VAL LEU VAL LYS          
SEQRES   4 Y  165  ALA GLN PRO HIS VAL PHE LYS SER GLY GLU ILE ILE GLU          
SEQRES   5 Y  165  GLY ASP GLY GLY VAL GLY THR VAL THR LYS ILE THR PHE          
SEQRES   6 Y  165  VAL ASP GLY HIS PRO LEU THR TYR MET LEU HIS LYS PHE          
SEQRES   7 Y  165  ASP GLU ILE ASP ALA ALA ASN PHE TYR CYS LYS TYR THR          
SEQRES   8 Y  165  LEU PHE GLU GLY ASP VAL LEU ARG ASP ASN ILE GLU LYS          
SEQRES   9 Y  165  VAL VAL TYR GLU VAL LYS LEU GLU ALA VAL GLY GLY GLY          
SEQRES  10 Y  165  SER LYS GLY LYS ILE THR VAL THR TYR HIS PRO LYS PRO          
SEQRES  11 Y  165  GLY CYS THR VAL ASN GLU GLU GLU VAL LYS ILE GLY GLU          
SEQRES  12 Y  165  LYS LYS ALA TYR GLU PHE TYR LYS GLN VAL GLU GLU TYR          
SEQRES  13 Y  165  LEU ALA ALA ASN PRO GLU VAL PHE ALA                          
SEQRES   1 Z  165  GLY ILE ASP PRO PHE THR MET ALA ALA TYR THR ILE VAL          
SEQRES   2 Z  165  LYS GLU GLU GLU SER PRO ILE ALA PRO HIS ARG LEU PHE          
SEQRES   3 Z  165  LYS ALA LEU VAL LEU GLU ARG HIS GLN VAL LEU VAL LYS          
SEQRES   4 Z  165  ALA GLN PRO HIS VAL PHE LYS SER GLY GLU ILE ILE GLU          
SEQRES   5 Z  165  GLY ASP GLY GLY VAL GLY THR VAL THR LYS ILE THR PHE          
SEQRES   6 Z  165  VAL ASP GLY HIS PRO LEU THR TYR MET LEU HIS LYS PHE          
SEQRES   7 Z  165  ASP GLU ILE ASP ALA ALA ASN PHE TYR CYS LYS TYR THR          
SEQRES   8 Z  165  LEU PHE GLU GLY ASP VAL LEU ARG ASP ASN ILE GLU LYS          
SEQRES   9 Z  165  VAL VAL TYR GLU VAL LYS LEU GLU ALA VAL GLY GLY GLY          
SEQRES  10 Z  165  SER LYS GLY LYS ILE THR VAL THR TYR HIS PRO LYS PRO          
SEQRES  11 Z  165  GLY CYS THR VAL ASN GLU GLU GLU VAL LYS ILE GLY GLU          
SEQRES  12 Z  165  LYS LYS ALA TYR GLU PHE TYR LYS GLN VAL GLU GLU TYR          
SEQRES  13 Z  165  LEU ALA ALA ASN PRO GLU VAL PHE ALA                          
SEQRES   1 a  165  GLY ILE ASP PRO PHE THR MET ALA ALA TYR THR ILE VAL          
SEQRES   2 a  165  LYS GLU GLU GLU SER PRO ILE ALA PRO HIS ARG LEU PHE          
SEQRES   3 a  165  LYS ALA LEU VAL LEU GLU ARG HIS GLN VAL LEU VAL LYS          
SEQRES   4 a  165  ALA GLN PRO HIS VAL PHE LYS SER GLY GLU ILE ILE GLU          
SEQRES   5 a  165  GLY ASP GLY GLY VAL GLY THR VAL THR LYS ILE THR PHE          
SEQRES   6 a  165  VAL ASP GLY HIS PRO LEU THR TYR MET LEU HIS LYS PHE          
SEQRES   7 a  165  ASP GLU ILE ASP ALA ALA ASN PHE TYR CYS LYS TYR THR          
SEQRES   8 a  165  LEU PHE GLU GLY ASP VAL LEU ARG ASP ASN ILE GLU LYS          
SEQRES   9 a  165  VAL VAL TYR GLU VAL LYS LEU GLU ALA VAL GLY GLY GLY          
SEQRES  10 a  165  SER LYS GLY LYS ILE THR VAL THR TYR HIS PRO LYS PRO          
SEQRES  11 a  165  GLY CYS THR VAL ASN GLU GLU GLU VAL LYS ILE GLY GLU          
SEQRES  12 a  165  LYS LYS ALA TYR GLU PHE TYR LYS GLN VAL GLU GLU TYR          
SEQRES  13 a  165  LEU ALA ALA ASN PRO GLU VAL PHE ALA                          
SEQRES   1 b  165  GLY ILE ASP PRO PHE THR MET ALA ALA TYR THR ILE VAL          
SEQRES   2 b  165  LYS GLU GLU GLU SER PRO ILE ALA PRO HIS ARG LEU PHE          
SEQRES   3 b  165  LYS ALA LEU VAL LEU GLU ARG HIS GLN VAL LEU VAL LYS          
SEQRES   4 b  165  ALA GLN PRO HIS VAL PHE LYS SER GLY GLU ILE ILE GLU          
SEQRES   5 b  165  GLY ASP GLY GLY VAL GLY THR VAL THR LYS ILE THR PHE          
SEQRES   6 b  165  VAL ASP GLY HIS PRO LEU THR TYR MET LEU HIS LYS PHE          
SEQRES   7 b  165  ASP GLU ILE ASP ALA ALA ASN PHE TYR CYS LYS TYR THR          
SEQRES   8 b  165  LEU PHE GLU GLY ASP VAL LEU ARG ASP ASN ILE GLU LYS          
SEQRES   9 b  165  VAL VAL TYR GLU VAL LYS LEU GLU ALA VAL GLY GLY GLY          
SEQRES  10 b  165  SER LYS GLY LYS ILE THR VAL THR TYR HIS PRO LYS PRO          
SEQRES  11 b  165  GLY CYS THR VAL ASN GLU GLU GLU VAL LYS ILE GLY GLU          
SEQRES  12 b  165  LYS LYS ALA TYR GLU PHE TYR LYS GLN VAL GLU GLU TYR          
SEQRES  13 b  165  LEU ALA ALA ASN PRO GLU VAL PHE ALA                          
HET    2AN  A 201      21                                                       
HET    2AN  A 202      21                                                       
HET    2AN  A 203      21                                                       
HET    2AN  A 204      21                                                       
HET    2AN  B 201      21                                                       
HET    2AN  B 202      21                                                       
HET    2AN  B 203      21                                                       
HET    2AN  B 204      21                                                       
HET    2AN  B 205      21                                                       
HET    2AN  C 201      21                                                       
HET    2AN  C 202      21                                                       
HET    2AN  C 203      21                                                       
HET    2AN  C 204      21                                                       
HET    EPE  C 205      15                                                       
HET    2AN  D 201      21                                                       
HET    2AN  D 202      21                                                       
HET    2AN  D 203      21                                                       
HET    2AN  E 201      21                                                       
HET    2AN  E 202      21                                                       
HET    2AN  E 203      21                                                       
HET    2AN  E 204      21                                                       
HET    2AN  E 205      21                                                       
HET    2AN  F 201      21                                                       
HET    2AN  G 201      21                                                       
HET    2AN  G 202      21                                                       
HET    2AN  G 203      21                                                       
HET    2AN  G 204      21                                                       
HET    2AN  G 205      21                                                       
HET    2AN  H 201      21                                                       
HET    2AN  H 202      21                                                       
HET    2AN  H 203      21                                                       
HET    2AN  I 201      21                                                       
HET    2AN  I 202      21                                                       
HET    2AN  I 203      21                                                       
HET    2AN  I 204      21                                                       
HET    2AN  I 205      21                                                       
HET    2AN  J 201      21                                                       
HET    2AN  J 202      21                                                       
HET    2AN  K 201      21                                                       
HET    2AN  K 202      21                                                       
HET    2AN  K 203      21                                                       
HET    2AN  L 201      21                                                       
HET    2AN  L 202      21                                                       
HET    2AN  L 203      21                                                       
HET    2AN  L 204      21                                                       
HET    2AN  L 205      21                                                       
HET    2AN  M 201      21                                                       
HET    2AN  M 202      21                                                       
HET    2AN  M 203      21                                                       
HET    2AN  N 201      21                                                       
HET    2AN  N 202      21                                                       
HET    2AN  N 203      21                                                       
HET    2AN  N 204      21                                                       
HET    2AN  O 201      21                                                       
HET    2AN  O 202      21                                                       
HET    2AN  P 201      21                                                       
HET    2AN  P 202      21                                                       
HET    2AN  Q 201      21                                                       
HET    2AN  Q 202      21                                                       
HET    2AN  Q 203      21                                                       
HET    2AN  R 201      21                                                       
HET    2AN  R 202      21                                                       
HET    2AN  R 203      21                                                       
HET    2AN  R 204      21                                                       
HET    2AN  S 201      21                                                       
HET    2AN  U 201      21                                                       
HET    2AN  U 202      21                                                       
HET    2AN  U 203      21                                                       
HET    2AN  U 204      21                                                       
HET    2AN  U 205      21                                                       
HET    2AN  V 201      21                                                       
HET    2AN  V 202      21                                                       
HET    SO4  V 203       5                                                       
HET    2AN  W 201      21                                                       
HET    2AN  W 202      21                                                       
HET    2AN  W 203      21                                                       
HET    2AN  W 204      21                                                       
HET    2AN  X 201      21                                                       
HET    2AN  X 202      21                                                       
HET    2AN  X 203      21                                                       
HET    SO4  X 204       5                                                       
HET    2AN  Y 201      21                                                       
HET    2AN  Y 202      21                                                       
HET    2AN  Y 203      21                                                       
HET    2AN  Y 204      21                                                       
HET    2AN  Z 201      21                                                       
HET    2AN  Z 202      21                                                       
HET    2AN  Z 203      21                                                       
HET    EPE  Z 204      15                                                       
HET    2AN  a 201      21                                                       
HET    2AN  b 201      21                                                       
HET    2AN  b 202      21                                                       
HET    2AN  b 203      21                                                       
HET    SO4  b 204       5                                                       
HETNAM     2AN 8-ANILINO-1-NAPHTHALENE SULFONATE                                
HETNAM     EPE 4-(2-HYDROXYETHYL)-1-PIPERAZINE ETHANESULFONIC ACID              
HETNAM     SO4 SULFATE ION                                                      
HETSYN     EPE HEPES                                                            
FORMUL  29  2AN    89(C16 H13 N O3 S)                                           
FORMUL  42  EPE    2(C8 H18 N2 O4 S)                                            
FORMUL  01  SO4    3(O4 S 2-)                                                   
FORMUL  23  HOH   *35(H2 O)                                                     
HELIX    1   1 ALA A   15  VAL A   24  1                                  10    
HELIX    2   2 GLU A   26  GLN A   35  1                                  10    
HELIX    3   3 ALA A   77  ASN A   79  5                                   3    
HELIX    4   4 GLY A   89  ARG A   93  5                                   5    
HELIX    5   5 ASN A  129  ALA A  153  1                                  25    
HELIX    6   6 ALA B   15  VAL B   24  1                                  10    
HELIX    7   7 GLU B   26  GLN B   35  1                                  10    
HELIX    8   8 GLU B  131  ASN B  154  1                                  24    
HELIX    9   9 ALA C   15  VAL C   24  1                                  10    
HELIX   10  10 GLU C   26  GLN C   35  1                                  10    
HELIX   11  11 ALA C   77  ASN C   79  5                                   3    
HELIX   12  12 ASN C  129  ASN C  154  1                                  26    
HELIX   13  13 ALA D   15  VAL D   24  1                                  10    
HELIX   14  14 GLU D   26  GLN D   35  1                                  10    
HELIX   15  15 GLU D  130  ASN D  154  1                                  25    
HELIX   16  16 ALA E   15  VAL E   24  1                                  10    
HELIX   17  17 GLU E   26  GLN E   35  1                                  10    
HELIX   18  18 VAL E   91  ARG E   93  5                                   3    
HELIX   19  19 ASN E  129  ASN E  154  1                                  26    
HELIX   20  20 ALA F   15  VAL F   24  1                                  10    
HELIX   21  21 GLU F   26  GLN F   35  1                                  10    
HELIX   22  22 ASN F  129  ASN F  154  1                                  26    
HELIX   23  23 ALA G   15  LEU G   23  1                                   9    
HELIX   24  24 GLU G   26  GLN G   35  1                                  10    
HELIX   25  25 ALA G   77  ASN G   79  5                                   3    
HELIX   26  26 VAL G   91  ARG G   93  5                                   3    
HELIX   27  27 ASN G  129  ASN G  154  1                                  26    
HELIX   28  28 ALA H   15  VAL H   24  1                                  10    
HELIX   29  29 GLU H   26  GLN H   35  1                                  10    
HELIX   30  30 ALA H   77  ASN H   79  5                                   3    
HELIX   31  31 VAL H   91  ARG H   93  5                                   3    
HELIX   32  32 ASN H  129  ASN H  154  1                                  26    
HELIX   33  33 ALA I   15  VAL I   24  1                                  10    
HELIX   34  34 GLU I   26  GLN I   35  1                                  10    
HELIX   35  35 ALA I   77  ASN I   79  5                                   3    
HELIX   36  36 VAL I   91  ARG I   93  5                                   3    
HELIX   37  37 ASN I  129  ALA I  152  1                                  24    
HELIX   38  38 ALA J   15  VAL J   24  1                                  10    
HELIX   39  39 GLU J   26  GLN J   35  1                                  10    
HELIX   40  40 ALA J   77  ASN J   79  5                                   3    
HELIX   41  41 VAL J   91  ARG J   93  5                                   3    
HELIX   42  42 ASN J  129  ASN J  154  1                                  26    
HELIX   43  43 ARG K   18  LEU K   23  1                                   6    
HELIX   44  44 GLU K   26  GLN K   35  1                                  10    
HELIX   45  45 ASN K  129  ASN K  154  1                                  26    
HELIX   46  46 ALA L   15  VAL L   24  1                                  10    
HELIX   47  47 GLU L   26  GLN L   35  1                                  10    
HELIX   48  48 ALA L   77  ASN L   79  5                                   3    
HELIX   49  49 GLY L   89  ARG L   93  5                                   5    
HELIX   50  50 ASN L  129  ASN L  154  1                                  26    
HELIX   51  51 ALA M   15  VAL M   24  1                                  10    
HELIX   52  52 GLU M   26  GLN M   35  1                                  10    
HELIX   53  53 ASN M  129  ASN M  154  1                                  26    
HELIX   54  54 ALA N   15  VAL N   24  1                                  10    
HELIX   55  55 GLU N   26  GLN N   35  1                                  10    
HELIX   56  56 ALA N   77  ASN N   79  5                                   3    
HELIX   57  57 ASN N  129  ASN N  154  1                                  26    
HELIX   58  58 ALA O   15  VAL O   24  1                                  10    
HELIX   59  59 GLU O   26  GLN O   35  1                                  10    
HELIX   60  60 GLU O  131  ASN O  154  1                                  24    
HELIX   61  61 ALA P   15  VAL P   24  1                                  10    
HELIX   62  62 GLU P   26  GLN P   35  1                                  10    
HELIX   63  63 ASN P  129  ASN P  154  1                                  26    
HELIX   64  64 ALA Q   15  VAL Q   24  1                                  10    
HELIX   65  65 GLU Q   26  GLN Q   35  1                                  10    
HELIX   66  66 GLU Q  130  ALA Q  153  1                                  24    
HELIX   67  67 ALA R   15  VAL R   24  1                                  10    
HELIX   68  68 GLU R   26  GLN R   35  1                                  10    
HELIX   69  69 ALA R   77  ASN R   79  5                                   3    
HELIX   70  70 VAL R   91  ARG R   93  5                                   3    
HELIX   71  71 GLU R  131  ASN R  154  1                                  24    
HELIX   72  72 ALA S   15  VAL S   24  1                                  10    
HELIX   73  73 GLU S   26  GLN S   35  1                                  10    
HELIX   74  74 ALA S   77  ASN S   79  5                                   3    
HELIX   75  75 ASN S  129  ASN S  154  1                                  26    
HELIX   76  76 ALA T   15  VAL T   24  1                                  10    
HELIX   77  77 GLU T   26  GLN T   35  1                                  10    
HELIX   78  78 GLY T   89  ARG T   93  5                                   5    
HELIX   79  79 ASN T  129  ASN T  154  1                                  26    
HELIX   80  80 ALA U   15  VAL U   24  1                                  10    
HELIX   81  81 GLU U   26  GLN U   35  1                                  10    
HELIX   82  82 VAL U   91  ARG U   93  5                                   3    
HELIX   83  83 ASN U  129  ASN U  154  1                                  26    
HELIX   84  84 ALA V   15  VAL V   24  1                                  10    
HELIX   85  85 GLU V   26  ALA V   34  1                                   9    
HELIX   86  86 ALA V   77  ASN V   79  5                                   3    
HELIX   87  87 GLU V  130  ASN V  154  1                                  25    
HELIX   88  88 ALA W   15  VAL W   24  1                                  10    
HELIX   89  89 GLU W   26  GLN W   35  1                                  10    
HELIX   90  90 ALA W   77  ASN W   79  5                                   3    
HELIX   91  91 ASN W  129  ASN W  154  1                                  26    
HELIX   92  92 ALA X   15  VAL X   24  1                                  10    
HELIX   93  93 GLU X   26  GLN X   35  1                                  10    
HELIX   94  94 GLY X   89  ARG X   93  5                                   5    
HELIX   95  95 ASN X  129  ALA X  153  1                                  25    
HELIX   96  96 ALA Y   15  VAL Y   24  1                                  10    
HELIX   97  97 GLU Y   26  GLN Y   35  1                                  10    
HELIX   98  98 ASN Y  129  ALA Y  153  1                                  25    
HELIX   99  99 ALA Z   15  VAL Z   24  1                                  10    
HELIX  100 100 GLU Z   26  GLN Z   35  1                                  10    
HELIX  101 101 GLU Z  130  ASN Z  154  1                                  25    
HELIX  102 102 ALA a   15  VAL a   24  1                                  10    
HELIX  103 103 GLU a   26  GLN a   35  1                                  10    
HELIX  104 104 ALA a   77  ASN a   79  5                                   3    
HELIX  105 105 ASN a  129  ASN a  154  1                                  26    
HELIX  106 106 ALA b   15  VAL b   24  1                                  10    
HELIX  107 107 GLU b   26  GLN b   35  1                                  10    
HELIX  108 108 ALA b   77  ASN b   79  5                                   3    
HELIX  109 109 GLY b   89  ARG b   93  5                                   5    
HELIX  110 110 GLU b  130  ASN b  154  1                                  25    
SHEET    1   A 7 TYR A   4  GLU A  10  0                                        
SHEET    2   A 7 SER A 112  PRO A 122 -1  O  TYR A 120   N  TYR A   4           
SHEET    3   A 7 ILE A  96  ALA A 107 -1  N  GLU A  97   O  HIS A 121           
SHEET    4   A 7 TYR A  81  GLU A  88 -1  N  CYS A  82   O  VAL A 103           
SHEET    5   A 7 TYR A  67  ASP A  76 -1  N  ASP A  76   O  TYR A  81           
SHEET    6   A 7 VAL A  54  PHE A  59 -1  N  THR A  55   O  HIS A  70           
SHEET    7   A 7 PHE A  39  GLU A  46 -1  N  LYS A  40   O  THR A  58           
SHEET    1   B 7 ILE B   6  SER B  12  0                                        
SHEET    2   B 7 GLY B 111  PRO B 122 -1  O  ILE B 116   N  LYS B   8           
SHEET    3   B 7 ILE B  96  VAL B 108 -1  N  VAL B 100   O  THR B 119           
SHEET    4   B 7 TYR B  81  GLU B  88 -1  N  LEU B  86   O  VAL B  99           
SHEET    5   B 7 TYR B  67  ASP B  76 -1  N  LYS B  71   O  THR B  85           
SHEET    6   B 7 VAL B  54  PHE B  59 -1  N  ILE B  57   O  MET B  68           
SHEET    7   B 7 PHE B  39  GLU B  46 -1  N  LYS B  40   O  THR B  58           
SHEET    1   C14 PHE C  39  ILE C  44  0                                        
SHEET    2   C14 VAL C  54  PHE C  59 -1  O  THR C  58   N  SER C  41           
SHEET    3   C14 TYR C  67  ASP C  76 -1  O  MET C  68   N  ILE C  57           
SHEET    4   C14 TYR C  81  GLY C  89 -1  O  THR C  85   N  LYS C  71           
SHEET    5   C14 ILE C  96  VAL C 108 -1  O  VAL C  99   N  LEU C  86           
SHEET    6   C14 GLY C 111  PRO C 122 -1  O  HIS C 121   N  LYS C  98           
SHEET    7   C14 ALA C   3  SER C  12 -1  N  TYR C   4   O  TYR C 120           
SHEET    8   C14 TYR D   4  SER D  12 -1  O  THR D   5   N  ALA C   3           
SHEET    9   C14 GLY D 111  PRO D 122 -1  O  VAL D 118   N  ILE D   6           
SHEET   10   C14 ILE D  96  VAL D 108 -1  N  VAL D 108   O  GLY D 111           
SHEET   11   C14 TYR D  81  GLY D  89 -1  N  LEU D  86   O  VAL D  99           
SHEET   12   C14 TYR D  67  PHE D  72 -1  N  LEU D  69   O  GLU D  88           
SHEET   13   C14 VAL D  54  PHE D  59 -1  N  ILE D  57   O  MET D  68           
SHEET   14   C14 PHE D  39  GLU D  46 -1  N  GLU D  43   O  LYS D  56           
SHEET    1   D14 PHE E  39  GLU E  46  0                                        
SHEET    2   D14 VAL E  54  PHE E  59 -1  O  THR E  58   N  LYS E  40           
SHEET    3   D14 TYR E  67  ASP E  76 -1  O  MET E  68   N  ILE E  57           
SHEET    4   D14 TYR E  81  GLY E  89 -1  O  GLU E  88   N  LEU E  69           
SHEET    5   D14 ILE E  96  VAL E 108 -1  O  VAL E 103   N  CYS E  82           
SHEET    6   D14 GLY E 111  PRO E 122 -1  O  GLY E 111   N  VAL E 108           
SHEET    7   D14 ALA E   2  SER E  12 -1  N  GLU E  10   O  GLY E 114           
SHEET    8   D14 TYR F   4  SER F  12 -1  O  THR F   5   N  ALA E   3           
SHEET    9   D14 GLY F 111  HIS F 121 -1  O  VAL F 118   N  ILE F   6           
SHEET   10   D14 LYS F  98  VAL F 108 -1  N  VAL F 100   O  THR F 119           
SHEET   11   D14 TYR F  81  GLU F  88 -1  N  LEU F  86   O  VAL F  99           
SHEET   12   D14 TYR F  67  ASP F  76 -1  N  LYS F  71   O  THR F  85           
SHEET   13   D14 VAL F  54  PHE F  59 -1  N  ILE F  57   O  MET F  68           
SHEET   14   D14 PHE F  39  GLU F  46 -1  N  SER F  41   O  THR F  58           
SHEET    1   E14 PHE G  39  ILE G  44  0                                        
SHEET    2   E14 VAL G  54  PHE G  59 -1  O  THR G  58   N  SER G  41           
SHEET    3   E14 TYR G  67  ASP G  76 -1  O  MET G  68   N  ILE G  57           
SHEET    4   E14 TYR G  81  GLY G  89 -1  O  THR G  85   N  LYS G  71           
SHEET    5   E14 ILE G  96  VAL G 108 -1  O  VAL G  99   N  LEU G  86           
SHEET    6   E14 GLY G 111  PRO G 122 -1  O  HIS G 121   N  LYS G  98           
SHEET    7   E14 ALA G   3  SER G  12 -1  N  GLU G  10   O  GLY G 114           
SHEET    8   E14 ALA H   3  SER H  12 -1  O  THR H   5   N  ALA G   3           
SHEET    9   E14 GLY H 111  PRO H 122 -1  O  VAL H 118   N  ILE H   6           
SHEET   10   E14 ILE H  96  VAL H 108 -1  N  GLU H  97   O  HIS H 121           
SHEET   11   E14 TYR H  81  GLY H  89 -1  N  CYS H  82   O  VAL H 103           
SHEET   12   E14 TYR H  67  ASP H  76 -1  N  LEU H  69   O  GLU H  88           
SHEET   13   E14 VAL H  54  PHE H  59 -1  N  THR H  55   O  HIS H  70           
SHEET   14   E14 PHE H  39  ILE H  44 -1  N  SER H  41   O  THR H  58           
SHEET    1   F14 PHE I  39  ILE I  44  0                                        
SHEET    2   F14 VAL I  54  PHE I  59 -1  O  LYS I  56   N  GLU I  43           
SHEET    3   F14 TYR I  67  ASP I  76 -1  O  MET I  68   N  ILE I  57           
SHEET    4   F14 TYR I  81  GLY I  89 -1  O  GLU I  88   N  LEU I  69           
SHEET    5   F14 ILE I  96  VAL I 108 -1  O  VAL I  99   N  LEU I  86           
SHEET    6   F14 GLY I 111  PRO I 122 -1  O  GLY I 111   N  VAL I 108           
SHEET    7   F14 ALA I   3  SER I  12 -1  N  SER I  12   O  SER I 112           
SHEET    8   F14 TYR J   4  SER J  12 -1  O  THR J   5   N  ALA I   3           
SHEET    9   F14 GLY J 111  PRO J 122 -1  O  TYR J 120   N  TYR J   4           
SHEET   10   F14 ILE J  96  VAL J 108 -1  N  GLU J  97   O  HIS J 121           
SHEET   11   F14 TYR J  81  GLY J  89 -1  N  CYS J  82   O  VAL J 103           
SHEET   12   F14 TYR J  67  ASP J  76 -1  N  LYS J  71   O  THR J  85           
SHEET   13   F14 VAL J  54  PHE J  59 -1  N  ILE J  57   O  MET J  68           
SHEET   14   F14 PHE J  39  GLU J  46 -1  N  ILE J  45   O  VAL J  54           
SHEET    1   G14 PHE K  39  ILE K  44  0                                        
SHEET    2   G14 VAL K  54  PHE K  59 -1  O  THR K  58   N  SER K  41           
SHEET    3   G14 TYR K  67  ASP K  76 -1  O  MET K  68   N  ILE K  57           
SHEET    4   G14 TYR K  81  GLY K  89 -1  O  THR K  85   N  LYS K  71           
SHEET    5   G14 ILE K  96  VAL K 108 -1  O  VAL K 103   N  CYS K  82           
SHEET    6   G14 GLY K 111  PRO K 122 -1  O  THR K 119   N  VAL K 100           
SHEET    7   G14 ALA K   3  SER K  12 -1  N  TYR K   4   O  TYR K 120           
SHEET    8   G14 ALA L   3  SER L  12 -1  O  ALA L   3   N  THR K   5           
SHEET    9   G14 GLY L 111  PRO L 122 -1  O  VAL L 118   N  ILE L   6           
SHEET   10   G14 ILE L  96  VAL L 108 -1  N  GLU L  97   O  HIS L 121           
SHEET   11   G14 TYR L  81  GLU L  88 -1  N  CYS L  82   O  VAL L 103           
SHEET   12   G14 TYR L  67  ASP L  76 -1  N  ASP L  76   O  TYR L  81           
SHEET   13   G14 VAL L  54  PHE L  59 -1  N  ILE L  57   O  MET L  68           
SHEET   14   G14 PHE L  39  GLU L  46 -1  N  LYS L  40   O  THR L  58           
SHEET    1   H14 PHE M  39  ILE M  44  0                                        
SHEET    2   H14 VAL M  54  PHE M  59 -1  O  THR M  58   N  LYS M  40           
SHEET    3   H14 TYR M  67  ASP M  76 -1  O  MET M  68   N  ILE M  57           
SHEET    4   H14 TYR M  81  GLY M  89 -1  O  THR M  85   N  LYS M  71           
SHEET    5   H14 ILE M  96  VAL M 108 -1  O  VAL M 103   N  CYS M  82           
SHEET    6   H14 GLY M 111  PRO M 122 -1  O  HIS M 121   N  LYS M  98           
SHEET    7   H14 TYR M   4  SER M  12 -1  N  TYR M   4   O  TYR M 120           
SHEET    8   H14 ALA N   3  SER N  12 -1  O  ALA N   3   N  THR M   5           
SHEET    9   H14 GLY N 111  PRO N 122 -1  O  TYR N 120   N  TYR N   4           
SHEET   10   H14 ILE N  96  LYS N 104 -1  N  LYS N  98   O  HIS N 121           
SHEET   11   H14 TYR N  81  GLY N  89 -1  N  LEU N  86   O  VAL N  99           
SHEET   12   H14 TYR N  67  ASP N  76 -1  N  LYS N  71   O  THR N  85           
SHEET   13   H14 VAL N  54  PHE N  59 -1  N  ILE N  57   O  MET N  68           
SHEET   14   H14 PHE N  39  GLU N  46 -1  N  LYS N  40   O  THR N  58           
SHEET    1   I10 PHE M  39  ILE M  44  0                                        
SHEET    2   I10 VAL M  54  PHE M  59 -1  O  THR M  58   N  LYS M  40           
SHEET    3   I10 TYR M  67  ASP M  76 -1  O  MET M  68   N  ILE M  57           
SHEET    4   I10 TYR M  81  GLY M  89 -1  O  THR M  85   N  LYS M  71           
SHEET    5   I10 ILE M  96  VAL M 108 -1  O  VAL M 103   N  CYS M  82           
SHEET    6   I10 GLY M 111  PRO M 122 -1  O  HIS M 121   N  LYS M  98           
SHEET    7   I10 TYR M   4  SER M  12 -1  N  TYR M   4   O  TYR M 120           
SHEET    8   I10 ALA N   3  SER N  12 -1  O  ALA N   3   N  THR M   5           
SHEET    9   I10 GLY N 111  PRO N 122 -1  O  TYR N 120   N  TYR N   4           
SHEET   10   I10 GLU N 106  VAL N 108 -1  N  VAL N 108   O  GLY N 111           
SHEET    1   J14 PHE O  39  GLU O  46  0                                        
SHEET    2   J14 VAL O  54  PHE O  59 -1  O  THR O  58   N  SER O  41           
SHEET    3   J14 TYR O  67  ASP O  76 -1  O  MET O  68   N  ILE O  57           
SHEET    4   J14 TYR O  81  GLY O  89 -1  O  GLU O  88   N  LEU O  69           
SHEET    5   J14 ILE O  96  LEU O 105 -1  O  VAL O  99   N  LEU O  86           
SHEET    6   J14 SER O 112  PRO O 122 -1  O  HIS O 121   N  GLU O  97           
SHEET    7   J14 ALA O   3  SER O  12 -1  N  ILE O   6   O  VAL O 118           
SHEET    8   J14 ALA P   3  SER P  12 -1  O  ALA P   3   N  THR O   5           
SHEET    9   J14 GLY P 111  PRO P 122 -1  O  TYR P 120   N  TYR P   4           
SHEET   10   J14 ILE P  96  VAL P 108 -1  N  LYS P  98   O  HIS P 121           
SHEET   11   J14 TYR P  81  GLU P  88 -1  N  LEU P  86   O  VAL P  99           
SHEET   12   J14 TYR P  67  ASP P  76 -1  N  ASP P  76   O  TYR P  81           
SHEET   13   J14 VAL P  54  PHE P  59 -1  N  ILE P  57   O  MET P  68           
SHEET   14   J14 PHE P  39  ILE P  44 -1  N  LYS P  40   O  THR P  58           
SHEET    1   K14 PHE Q  39  GLU Q  46  0                                        
SHEET    2   K14 VAL Q  54  PHE Q  59 -1  O  VAL Q  54   N  ILE Q  45           
SHEET    3   K14 TYR Q  67  ASP Q  76 -1  O  MET Q  68   N  ILE Q  57           
SHEET    4   K14 TYR Q  81  GLY Q  89 -1  O  TYR Q  81   N  ASP Q  76           
SHEET    5   K14 ILE Q  96  ALA Q 107 -1  O  VAL Q  99   N  LEU Q  86           
SHEET    6   K14 SER Q 112  PRO Q 122 -1  O  HIS Q 121   N  GLU Q  97           
SHEET    7   K14 ALA Q   3  SER Q  12 -1  N  ILE Q   6   O  VAL Q 118           
SHEET    8   K14 ALA R   3  SER R  12 -1  O  THR R   5   N  ALA Q   3           
SHEET    9   K14 GLY R 111  PRO R 122 -1  O  ILE R 116   N  LYS R   8           
SHEET   10   K14 ILE R  96  VAL R 108 -1  N  GLU R  97   O  HIS R 121           
SHEET   11   K14 TYR R  81  GLY R  89 -1  N  CYS R  82   O  VAL R 103           
SHEET   12   K14 TYR R  67  ASP R  76 -1  N  GLU R  74   O  LYS R  83           
SHEET   13   K14 VAL R  54  PHE R  59 -1  N  ILE R  57   O  MET R  68           
SHEET   14   K14 PHE R  39  GLU R  46 -1  N  LYS R  40   O  THR R  58           
SHEET    1   L10 PHE S  39  GLU S  46  0                                        
SHEET    2   L10 VAL S  54  PHE S  59 -1  O  THR S  58   N  SER S  41           
SHEET    3   L10 TYR S  67  ASP S  76 -1  O  MET S  68   N  ILE S  57           
SHEET    4   L10 TYR S  81  GLY S  89 -1  O  GLU S  88   N  LEU S  69           
SHEET    5   L10 ILE S  96  VAL S 108 -1  O  VAL S  99   N  LEU S  86           
SHEET    6   L10 GLY S 111  PRO S 122 -1  O  GLY S 111   N  VAL S 108           
SHEET    7   L10 ALA S   3  SER S  12 -1  N  ILE S   6   O  VAL S 118           
SHEET    8   L10 ALA T   3  VAL T   7 -1  O  THR T   5   N  ALA S   3           
SHEET    9   L10 GLY T 111  PRO T 122 -1  O  TYR T 120   N  TYR T   4           
SHEET   10   L10 GLU T  10  SER T  12 -1  N  SER T  12   O  SER T 112           
SHEET    1   M14 PHE S  39  GLU S  46  0                                        
SHEET    2   M14 VAL S  54  PHE S  59 -1  O  THR S  58   N  SER S  41           
SHEET    3   M14 TYR S  67  ASP S  76 -1  O  MET S  68   N  ILE S  57           
SHEET    4   M14 TYR S  81  GLY S  89 -1  O  GLU S  88   N  LEU S  69           
SHEET    5   M14 ILE S  96  VAL S 108 -1  O  VAL S  99   N  LEU S  86           
SHEET    6   M14 GLY S 111  PRO S 122 -1  O  GLY S 111   N  VAL S 108           
SHEET    7   M14 ALA S   3  SER S  12 -1  N  ILE S   6   O  VAL S 118           
SHEET    8   M14 ALA T   3  VAL T   7 -1  O  THR T   5   N  ALA S   3           
SHEET    9   M14 GLY T 111  PRO T 122 -1  O  TYR T 120   N  TYR T   4           
SHEET   10   M14 ILE T  96  VAL T 108 -1  N  VAL T 108   O  GLY T 111           
SHEET   11   M14 TYR T  81  GLU T  88 -1  N  TYR T  84   O  TYR T 101           
SHEET   12   M14 TYR T  67  ASP T  76 -1  N  LYS T  71   O  THR T  85           
SHEET   13   M14 VAL T  54  PHE T  59 -1  N  ILE T  57   O  MET T  68           
SHEET   14   M14 PHE T  39  ILE T  44 -1  N  LYS T  40   O  THR T  58           
SHEET    1   N14 PHE U  39  ILE U  44  0                                        
SHEET    2   N14 VAL U  54  PHE U  59 -1  O  THR U  58   N  LYS U  40           
SHEET    3   N14 TYR U  67  ASP U  76 -1  O  MET U  68   N  ILE U  57           
SHEET    4   N14 TYR U  81  GLY U  89 -1  O  TYR U  81   N  ASP U  76           
SHEET    5   N14 ILE U  96  ALA U 107 -1  O  VAL U  99   N  LEU U  86           
SHEET    6   N14 SER U 112  PRO U 122 -1  O  HIS U 121   N  LYS U  98           
SHEET    7   N14 ALA U   3  SER U  12 -1  N  TYR U   4   O  TYR U 120           
SHEET    8   N14 ALA V   3  SER V  12 -1  O  THR V   5   N  ALA U   3           
SHEET    9   N14 GLY V 111  PRO V 122 -1  O  TYR V 120   N  TYR V   4           
SHEET   10   N14 ILE V  96  VAL V 108 -1  N  GLU V 102   O  THR V 117           
SHEET   11   N14 TYR V  81  GLY V  89 -1  N  CYS V  82   O  VAL V 103           
SHEET   12   N14 TYR V  67  ASP V  76 -1  N  LEU V  69   O  GLU V  88           
SHEET   13   N14 VAL V  54  PHE V  59 -1  N  ILE V  57   O  MET V  68           
SHEET   14   N14 PHE V  39  GLU V  46 -1  N  LYS V  40   O  THR V  58           
SHEET    1   O14 PHE W  39  GLU W  46  0                                        
SHEET    2   O14 VAL W  54  PHE W  59 -1  O  LYS W  56   N  GLU W  43           
SHEET    3   O14 TYR W  67  ASP W  76 -1  O  MET W  68   N  ILE W  57           
SHEET    4   O14 TYR W  81  GLY W  89 -1  O  THR W  85   N  LYS W  71           
SHEET    5   O14 ILE W  96  VAL W 108 -1  O  VAL W  99   N  LEU W  86           
SHEET    6   O14 GLY W 111  PRO W 122 -1  O  HIS W 121   N  LYS W  98           
SHEET    7   O14 ALA W   3  SER W  12 -1  N  ILE W   6   O  VAL W 118           
SHEET    8   O14 TYR X   4  SER X  12 -1  O  THR X   5   N  ALA W   3           
SHEET    9   O14 GLY X 111  PRO X 122 -1  O  VAL X 118   N  ILE X   6           
SHEET   10   O14 ILE X  96  VAL X 108 -1  N  GLU X  97   O  HIS X 121           
SHEET   11   O14 TYR X  81  GLU X  88 -1  N  TYR X  84   O  TYR X 101           
SHEET   12   O14 TYR X  67  ASP X  76 -1  N  LEU X  69   O  GLU X  88           
SHEET   13   O14 VAL X  54  PHE X  59 -1  N  ILE X  57   O  MET X  68           
SHEET   14   O14 PHE X  39  GLU X  46 -1  N  GLU X  43   O  LYS X  56           
SHEET    1   P14 PHE Y  39  ILE Y  44  0                                        
SHEET    2   P14 VAL Y  54  PHE Y  59 -1  O  THR Y  58   N  LYS Y  40           
SHEET    3   P14 TYR Y  67  ASP Y  76 -1  O  MET Y  68   N  ILE Y  57           
SHEET    4   P14 TYR Y  81  GLY Y  89 -1  O  GLU Y  88   N  LEU Y  69           
SHEET    5   P14 ILE Y  96  VAL Y 108 -1  O  VAL Y 103   N  CYS Y  82           
SHEET    6   P14 GLY Y 111  PRO Y 122 -1  O  HIS Y 121   N  GLU Y  97           
SHEET    7   P14 ALA Y   3  SER Y  12 -1  N  ILE Y   6   O  VAL Y 118           
SHEET    8   P14 ALA Z   3  SER Z  12 -1  O  ALA Z   3   N  THR Y   5           
SHEET    9   P14 GLY Z 111  PRO Z 122 -1  O  TYR Z 120   N  TYR Z   4           
SHEET   10   P14 ILE Z  96  VAL Z 108 -1  N  VAL Z 108   O  GLY Z 111           
SHEET   11   P14 TYR Z  81  GLU Z  88 -1  N  CYS Z  82   O  VAL Z 103           
SHEET   12   P14 TYR Z  67  ASP Z  76 -1  N  LYS Z  71   O  THR Z  85           
SHEET   13   P14 VAL Z  54  PHE Z  59 -1  N  ILE Z  57   O  MET Z  68           
SHEET   14   P14 PHE Z  39  ILE Z  44 -1  N  LYS Z  40   O  THR Z  58           
SHEET    1   Q14 PHE a  39  GLU a  46  0                                        
SHEET    2   Q14 VAL a  54  PHE a  59 -1  O  LYS a  56   N  GLU a  43           
SHEET    3   Q14 TYR a  67  ASP a  76 -1  O  MET a  68   N  ILE a  57           
SHEET    4   Q14 TYR a  81  GLY a  89 -1  O  THR a  85   N  LYS a  71           
SHEET    5   Q14 ILE a  96  VAL a 108 -1  O  VAL a 103   N  CYS a  82           
SHEET    6   Q14 GLY a 111  PRO a 122 -1  O  GLY a 111   N  VAL a 108           
SHEET    7   Q14 ALA a   3  SER a  12 -1  N  TYR a   4   O  TYR a 120           
SHEET    8   Q14 TYR b   4  SER b  12 -1  O  THR b   5   N  ALA a   3           
SHEET    9   Q14 GLY b 111  PRO b 122 -1  O  VAL b 118   N  ILE b   6           
SHEET   10   Q14 ILE b  96  VAL b 108 -1  N  GLU b  97   O  HIS b 121           
SHEET   11   Q14 TYR b  81  GLU b  88 -1  N  CYS b  82   O  VAL b 103           
SHEET   12   Q14 TYR b  67  ASP b  76 -1  N  LEU b  69   O  GLU b  88           
SHEET   13   Q14 VAL b  54  PHE b  59 -1  N  THR b  55   O  HIS b  70           
SHEET   14   Q14 PHE b  39  GLU b  46 -1  N  LYS b  40   O  THR b  58           
CISPEP   1 MET A    1    ALA A    2          0        -1.56                     
CISPEP   2 MET B    1    ALA B    2          0       -11.33                     
CISPEP   3 MET G    1    ALA G    2          0        10.17                     
CISPEP   4 VAL L  128    ASN L  129          0        18.76                     
CISPEP   5 MET V    1    ALA V    2          0       -25.10                     
SITE     1 AC1  6 VAL A  30  LYS A  33  ALA A  34  TYR A 150                    
SITE     2 AC1  6 VAL A 157  PHE A 158                                          
SITE     1 AC2 10 ARG A  27  LEU A  31  GLN A  35  PHE A  39                    
SITE     2 AC2 10 ILE A 135  GLY A 136  LYS A 139  ALA A 140                    
SITE     3 AC2 10 HOH A 303  HOH A 305                                          
SITE     1 AC3  7 GLU A  10  LEU A  23  TYR A  84  GLY A 114                    
SITE     2 AC3  7 ILE A 116  ALA A 140  TYR A 144                               
SITE     1 AC4  5 VAL A  38  HIS A  63  LYS A 139  LYS M 138                    
SITE     2 AC4  5 TYR M 141                                                     
SITE     1 AC5  8 ARG B  27  LEU B  31  GLN B  35  PHE B  39                    
SITE     2 AC5  8 PHE B  59  TYR B 101  GLU B 132  ALA B 140                    
SITE     1 AC6  9 LYS B   8  GLU B  10  SER B  12  LEU B  19                    
SITE     2 AC6  9 LEU B  23  VAL B 103  ILE B 116  TYR B 141                    
SITE     3 AC6  9 TYR B 144                                                     
SITE     1 AC7  8 HIS B  17  ALA B  77  PHE B 158  GLY Z 109                    
SITE     2 AC7  8 GLY Z 110  GLU b  46  GLY b  47  ASP b  48                    
SITE     1 AC8  7 GLU B  46  GLY B  47  ASP B  48  GLY B  52                    
SITE     2 AC8  7 GLY N 110  LYS b  21  ALA b  77                               
SITE     1 AC9  3 VAL B  30  LYS B  33  TYR B 150                               
SITE     1 BC1  8 ARG C  27  LEU C  31  GLN C  35  PHE C  39                    
SITE     2 BC1  8 VAL C  91  TYR C 101  GLY C 136  LYS C 139                    
SITE     1 BC2  5 LYS C   8  GLU C  10  LEU C  19  LEU C  23                    
SITE     2 BC2  5 TYR C 144                                                     
SITE     1 BC3  5 VAL C  30  LYS C  33  VAL C 147  TYR C 150                    
SITE     2 BC3  5 VAL C 157                                                     
SITE     1 BC4  3 LYS C 138  VAL K  38  LYS K 138                               
SITE     1 BC5  5 ILE C 135  LYS C 138  LYS K 138  TYR K 141                    
SITE     2 BC5  5 GLU K 142                                                     
SITE     1 BC6  5 ARG D  27  LEU D  31  PHE D  39  TYR D 101                    
SITE     2 BC6  5 LYS D 139                                                     
SITE     1 BC7 10 LYS D   8  GLU D  10  LEU D  19  LEU D  23                    
SITE     2 BC7 10 VAL D 103  LEU D 105  ILE D 116  ALA D 140                    
SITE     3 BC7 10 TYR D 141  TYR D 144                                          
SITE     1 BC8  3 LYS D 138  ARG Q  93  LYS Q 138                               
SITE     1 BC9  9 ARG E  27  LEU E  31  GLN E  35  PHE E  39                    
SITE     2 BC9  9 GLY E 136  LYS E 139  ALA E 140  2AN E 204                    
SITE     3 BC9  9 HOH E 301                                                     
SITE     1 CC1  8 LYS E   8  SER E  12  LEU E  23  VAL E 103                    
SITE     2 CC1  8 GLY E 114  ILE E 116  TYR E 141  TYR E 144                    
SITE     1 CC2  8 ALA E  22  VAL E  30  LYS E  33  VAL E 147                    
SITE     2 CC2  8 TYR E 150  LEU E 151  VAL E 157  PHE E 158                    
SITE     1 CC3  7 HIS E  63  PRO E  64  LEU E  65  VAL E  91                    
SITE     2 CC3  7 ARG E  93  2AN E 201  2AN E 205                               
SITE     1 CC4  6 HIS E  63  ILE E 135  LYS E 138  LYS E 139                    
SITE     2 CC4  6 2AN E 204  LYS I 138                                          
SITE     1 CC5  8 GLU F  10  LEU F  19  LEU F  23  TYR F  84                    
SITE     2 CC5  8 LEU F 105  ALA F 140  TYR F 141  TYR F 144                    
SITE     1 CC6  7 ARG G  27  LEU G  31  PHE G  39  MET G  68                    
SITE     2 CC6  7 VAL G  91  GLU G 132  LYS G 139                               
SITE     1 CC7  9 LYS G   8  GLU G  10  LEU G  19  LEU G  23                    
SITE     2 CC7  9 TYR G  84  VAL G 103  LEU G 105  ALA G 140                    
SITE     3 CC7  9 TYR G 144                                                     
SITE     1 CC8  4 VAL G  30  LYS G  33  TYR G 150  PHE G 158                    
SITE     1 CC9  5 HIS G  63  LYS G 138  LYS G 139  GLU G 142                    
SITE     2 CC9  5 2AN G 205                                                     
SITE     1 DC1  4 GLU G 131  LYS G 134  ILE G 135  2AN G 204                    
SITE     1 DC2  5 VAL H  30  LYS H  33  TYR H 150  VAL H 157                    
SITE     2 DC2  5 PHE H 158                                                     
SITE     1 DC3  7 ARG H  27  LEU H  31  PHE H  39  TYR H 101                    
SITE     2 DC3  7 GLY H 136  LYS H 139  ALA H 140                               
SITE     1 DC4  9 LYS H   8  LEU H  19  LEU H  23  VAL H 103                    
SITE     2 DC4  9 LEU H 105  ILE H 116  ALA H 140  TYR H 141                    
SITE     3 DC4  9 TYR H 144                                                     
SITE     1 DC5  7 LYS I   8  GLU I  10  SER I  12  LEU I  19                    
SITE     2 DC5  7 VAL I 103  ILE I 116  TYR I 144                               
SITE     1 DC6  8 ARG I  27  LEU I  31  GLN I  35  PHE I  39                    
SITE     2 DC6  8 MET I  68  GLY I 136  LYS I 139  2AN I 205                    
SITE     1 DC7  6 VAL I  30  LYS I  33  VAL I 147  TYR I 150                    
SITE     2 DC7  6 VAL I 157  PHE I 158                                          
SITE     1 DC8  5 LYS E 138  TYR E 141  HIS I  63  LYS I 139                    
SITE     2 DC8  5 2AN I 205                                                     
SITE     1 DC9  6 HIS I  63  PRO I  64  LEU I  65  ARG I  93                    
SITE     2 DC9  6 2AN I 202  2AN I 204                                          
SITE     1 EC1  8 ARG J  27  GLN J  35  PHE J  39  LEU J  86                    
SITE     2 EC1  8 VAL J  91  TYR J 101  GLY J 136  LYS J 139                    
SITE     1 EC2  9 LYS J   8  GLU J  10  LEU J  19  TYR J  84                    
SITE     2 EC2  9 VAL J 103  ILE J 116  ALA J 140  TYR J 141                    
SITE     3 EC2  9 TYR J 144                                                     
SITE     1 EC3  9 ARG K  27  LEU K  31  PHE K  39  PHE K  59                    
SITE     2 EC3  9 MET K  68  LEU K  86  VAL K  91  GLU K 132                    
SITE     3 EC3  9 GLY K 136                                                     
SITE     1 EC4  9 GLU K  10  LEU K  19  LEU K  23  ARG K  27                    
SITE     2 EC4  9 TYR K  84  VAL K 103  LEU K 105  ILE K 116                    
SITE     3 EC4  9 TYR K 144                                                     
SITE     1 EC5  5 VAL K  30  LYS K  33  TYR K 150  VAL K 157                    
SITE     2 EC5  5 PHE K 158                                                     
SITE     1 EC6  8 ARG L  27  LEU L  31  PHE L  39  LEU L  86                    
SITE     2 EC6  8 TYR L 101  GLU L 132  GLY L 136  LYS L 139                    
SITE     1 EC7  7 LYS L   8  LEU L  19  VAL L 103  ILE L 116                    
SITE     2 EC7  7 ALA L 140  TYR L 141  TYR L 144                               
SITE     1 EC8  6 VAL L  30  LYS L  33  ALA L  34  TYR L 150                    
SITE     2 EC8  6 VAL L 157  PHE L 158                                          
SITE     1 EC9  7 GLY J 110  GLU L  46  GLY L  47  ASP L  48                    
SITE     2 EC9  7 HIS R  17  LYS R  21  ALA R  77                               
SITE     1 FC1  8 HIS L  17  ALA L  77  ALA L  78  PHE L 158                    
SITE     2 FC1  8 GLY P 109  GLY P 110  GLU R  46  GLY R  47                    
SITE     1 FC2  8 ARG M  27  LEU M  31  GLN M  35  PHE M  39                    
SITE     2 FC2  8 PHE M  59  VAL M  91  LYS M 139  ALA M 140                    
SITE     1 FC3  9 LYS M   8  GLU M  10  SER M  12  LEU M  19                    
SITE     2 FC3  9 LEU M  23  VAL M 103  GLY M 114  ILE M 116                    
SITE     3 FC3  9 TYR M 144                                                     
SITE     1 FC4  9 ALA M  22  VAL M  30  LYS M  33  ALA M  34                    
SITE     2 FC4  9 VAL M 147  TYR M 150  LEU M 151  VAL M 157                    
SITE     3 FC4  9 PHE M 158                                                     
SITE     1 FC5  8 ARG N  27  LEU N  31  GLN N  35  PHE N  39                    
SITE     2 FC5  8 PHE N  59  MET N  68  GLU N 132  GLY N 136                    
SITE     1 FC6  9 LYS N   8  GLU N  10  LEU N  19  LEU N  23                    
SITE     2 FC6  9 VAL N 103  ILE N 116  ALA N 140  TYR N 141                    
SITE     3 FC6  9 TYR N 144                                                     
SITE     1 FC7  6 LYS N 138  TYR N 141  2AN N 204  VAL a  38                    
SITE     2 FC7  6 HIS a  63  LYS a 139                                          
SITE     1 FC8  7 TYR N 141  2AN N 203  HIS a  37  VAL a  60                    
SITE     2 FC8  7 GLY a  62  HIS a  63  PRO a  64                               
SITE     1 FC9  8 LYS O   8  GLU O  10  LEU O  19  LEU O  23                    
SITE     2 FC9  8 TYR O  84  ILE O 116  ALA O 140  TYR O 144                    
SITE     1 GC1  9 ARG O  27  LEU O  31  GLN O  35  PHE O  39                    
SITE     2 GC1  9 PHE O  59  TYR O 101  GLY O 136  LYS O 139                    
SITE     3 GC1  9 ALA O 140                                                     
SITE     1 GC2  7 ARG P  27  LEU P  31  GLN P  35  PHE P  39                    
SITE     2 GC2  7 VAL P  91  TYR P 101  LYS P 139                               
SITE     1 GC3  8 VAL P  30  LYS P  33  ALA P  34  VAL P 147                    
SITE     2 GC3  8 TYR P 150  LEU P 151  VAL P 157  PHE P 158                    
SITE     1 GC4  6 GLU Q  10  LEU Q  19  LEU Q  23  ILE Q 116                    
SITE     2 GC4  6 TYR Q 141  TYR Q 144                                          
SITE     1 GC5  6 GLY I  47  GLY K 109  GLY K 110  HIS Q  17                    
SITE     2 GC5  6 LYS Q  21  ALA Q  77                                          
SITE     1 GC6  5 ALA I  77  GLU Q  46  GLY Q  47  GLY S 109                    
SITE     2 GC6  5 GLY S 110                                                     
SITE     1 GC7 10 LYS R   8  GLU R  10  GLU R  11  LEU R  23                    
SITE     2 GC7 10 ARG R  27  TYR R  84  VAL R 103  ILE R 116                    
SITE     3 GC7 10 ALA R 140  TYR R 144                                          
SITE     1 GC8  8 ARG R  27  LEU R  31  GLN R  35  PHE R  39                    
SITE     2 GC8  8 PHE R  59  VAL R  91  TYR R 101  LYS R 139                    
SITE     1 GC9  5 VAL R  30  LYS R  33  TYR R 150  VAL R 157                    
SITE     2 GC9  5 PHE R 158                                                     
SITE     1 HC1  4 LYS R 145  HIS X  63  PRO X  64  LYS X 139                    
SITE     1 HC2  8 ARG S  27  LEU S  31  GLN S  35  GLU S 132                    
SITE     2 HC2  8 ILE S 135  GLY S 136  ALA S 140  PHE S 143                    
SITE     1 HC3 10 LYS U   8  LEU U  19  LEU U  23  ARG U  27                    
SITE     2 HC3 10 VAL U 103  LEU U 105  ILE U 116  ALA U 140                    
SITE     3 HC3 10 TYR U 141  TYR U 144                                          
SITE     1 HC4  7 ARG U  27  LEU U  31  GLN U  35  PHE U  39                    
SITE     2 HC4  7 GLY U 136  LYS U 139  ALA U 140                               
SITE     1 HC5  4 ALA E  77  GLU U  46  GLY U  47  GLY W 110                    
SITE     1 HC6  8 GLY E  47  ASP E  48  GLY G 109  GLY G 110                    
SITE     2 HC6  8 HIS U  17  LYS U  21  ALA U  77  PHE U 158                    
SITE     1 HC7  2 ILE U 135  LYS U 138                                          
SITE     1 HC8  8 HIS T  37  GLY T  62  HIS T  63  PRO T  64                    
SITE     2 HC8  8 LYS V 138  TYR V 141  GLU V 142  LYS V 145                    
SITE     1 HC9  6 GLU T 142  LYS T 145  HIS V  37  VAL V  38                    
SITE     2 HC9  6 HIS V  63  PRO V  64                                          
SITE     1 IC1  3 ARG V  27  LEU V  31  MET V  68                               
SITE     1 IC2  7 TYR J 141  LYS J 145  HIS W  37  GLY W  62                    
SITE     2 IC2  7 HIS W  63  PRO W  64  2AN W 204                               
SITE     1 IC3  8 LYS W   8  GLU W  10  LEU W  19  LEU W  23                    
SITE     2 IC3  8 VAL W 103  ILE W 116  ALA W 140  TYR W 144                    
SITE     1 IC4  8 ARG W  27  LEU W  31  GLN W  35  PHE W  39                    
SITE     2 IC4  8 PHE W  59  ILE W 135  GLY W 136  ALA W 140                    
SITE     1 IC5  7 LYS J 138  TYR J 141  VAL W  38  HIS W  63                    
SITE     2 IC5  7 LYS W 138  LYS W 139  2AN W 201                               
SITE     1 IC6  9 ARG X  27  LEU X  31  GLN X  35  PHE X  39                    
SITE     2 IC6  9 PHE X  59  LEU X  65  MET X  68  VAL X  91                    
SITE     3 IC6  9 LYS X 139                                                     
SITE     1 IC7  7 LYS X   8  GLU X  10  LEU X  23  ARG X  27                    
SITE     2 IC7  7 TYR X  84  ILE X 116  TYR X 144                               
SITE     1 IC8  6 HIS R  37  HIS R  63  PRO R  64  TYR X 141                    
SITE     2 IC8  6 GLU X 142  LYS X 145                                          
SITE     1 IC9  4 LYS R 138  LYS R 139  LYS X 138  GLU X 142                    
SITE     1 JC1  7 ARG Y  27  LEU Y  31  GLN Y  35  PHE Y  39                    
SITE     2 JC1  7 TYR Y 101  GLY Y 136  LYS Y 139                               
SITE     1 JC2  9 LYS Y   8  GLU Y  10  LEU Y  19  LEU Y  23                    
SITE     2 JC2  9 VAL Y 103  LEU Y 105  ILE Y 116  ALA Y 140                    
SITE     3 JC2  9 TYR Y 144                                                     
SITE     1 JC3  8 HIS A  17  LYS A  21  LEU A  25  ALA A  77                    
SITE     2 JC3  8 GLY Y  47  HOH Y 301  GLY a 109  GLY a 110                    
SITE     1 JC4  7 GLY A  47  ASP A  48  GLY C 109  HIS Y  17                    
SITE     2 JC4  7 LYS Y  21  ALA Y  77  PHE Y 158                               
SITE     1 JC5  9 ARG Z  27  GLN Z  35  PHE Z  39  MET Z  68                    
SITE     2 JC5  9 VAL Z  91  TYR Z 101  GLY Z 136  LYS Z 139                    
SITE     3 JC5  9 HOH Z 303                                                     
SITE     1 JC6  9 LYS Z   8  GLU Z  10  LEU Z  19  ARG Z  27                    
SITE     2 JC6  9 LEU Z 105  ILE Z 116  ALA Z 140  TYR Z 141                    
SITE     3 JC6  9 TYR Z 144                                                     
SITE     1 JC7  4 VAL Z  30  LYS Z  33  TYR Z 150  VAL Z 157                    
SITE     1 JC8  3 LYS P 138  TYR P 141  LYS Z 139                               
SITE     1 JC9  9 LYS a   8  GLU a  10  LEU a  19  LEU a  23                    
SITE     2 JC9  9 ARG a  27  TYR a  84  VAL a 103  ILE a 116                    
SITE     3 JC9  9 TYR a 144                                                     
SITE     1 KC1  8 LYS b   8  GLU b  10  GLU b  11  LEU b  23                    
SITE     2 KC1  8 ARG b  27  TYR b  84  ILE b 116  TYR b 144                    
SITE     1 KC2  8 ARG b  27  GLN b  35  PHE b  39  LEU b  65                    
SITE     2 KC2  8 MET b  68  VAL b  91  TYR b 101  LYS b 139                    
SITE     1 KC3  6 HIS b  37  HIS b  63  PRO b  64  TYR b 141                    
SITE     2 KC3  6 GLU b 142  SO4 b 204                                          
SITE     1 KC4  3 LYS b 138  LYS b 139  2AN b 203                               
CRYST1  146.290  146.290  298.560  90.00  90.00  90.00 C 1 2 1     112          
ORIGX1      1.000000  0.000000  0.000000        0.00000                         
ORIGX2      0.000000  1.000000  0.000000        0.00000                         
ORIGX3      0.000000  0.000000  1.000000        0.00000                         
SCALE1      0.006836  0.000000  0.000000        0.00000                         
SCALE2      0.000000  0.006836  0.000000        0.00000                         
SCALE3      0.000000  0.000000  0.003349        0.00000                         
ATOM      1  N   MET A   1      52.104  16.138  34.285  1.00 76.48           N  
ATOM      2  CA  MET A   1      51.257  17.261  33.838  1.00 78.56           C  
ATOM      3  C   MET A   1      52.120  18.495  33.637  1.00 75.70           C  
ATOM      4  O   MET A   1      52.318  19.281  34.566  1.00 81.12           O  
ATOM      5  CB  MET A   1      50.146  17.554  34.846  1.00 81.73           C  
ATOM      6  CG  MET A   1      50.585  18.292  36.099  1.00 84.62           C  
ATOM      7  SD  MET A   1      51.064  17.168  37.421  1.00 94.23           S  
ATOM      8  CE  MET A   1      52.818  17.520  37.545  1.00 91.03           C  
ATOM      9  N   ALA A   2      52.636  18.661  32.424  1.00 56.96           N  
ATOM     10  CA  ALA A   2      52.424  17.705  31.348  1.00 55.72           C  
ATOM     11  C   ALA A   2      53.540  16.652  31.354  1.00 56.94           C  
ATOM     12  O   ALA A   2      54.653  16.926  31.832  1.00 48.06           O  
ATOM     13  CB  ALA A   2      52.385  18.431  30.012  1.00 44.49           C  
ATOM     14  N   ALA A   3      53.240  15.464  30.813  1.00 48.59           N  
ATOM     15  CA  ALA A   3      54.199  14.361  30.801  1.00 48.28           C  
ATOM     16  C   ALA A   3      54.604  14.108  29.357  1.00 52.53           C  
ATOM     17  O   ALA A   3      53.964  14.589  28.422  1.00 39.47           O  
ATOM     18  CB  ALA A   3      53.666  13.088  31.460  1.00 44.52           C  
ATOM     19  N   TYR A   4      55.727  13.409  29.216  1.00 61.89           N  
ATOM     20  CA  TYR A   4      56.354  13.133  27.917  1.00 65.36           C  
ATOM     21  C   TYR A   4      55.886  11.735  27.483  1.00 65.92           C  
ATOM     22  O   TYR A   4      56.002  10.780  28.269  1.00 69.45           O  
ATOM     23  CB  TYR A   4      57.871  13.123  28.121  1.00 63.87           C  
ATOM     24  CG  TYR A   4      58.693  13.882  27.113  1.00 71.19           C  
ATOM     25  CD1 TYR A   4      58.560  13.662  25.740  1.00 73.95           C  
ATOM     26  CD2 TYR A   4      59.662  14.781  27.546  1.00 78.39           C  
ATOM     27  CE1 TYR A   4      59.361  14.335  24.829  1.00 71.54           C  
ATOM     28  CE2 TYR A   4      60.467  15.454  26.648  1.00 85.48           C  
ATOM     29  CZ  TYR A   4      60.312  15.231  25.293  1.00 75.88           C  
ATOM     30  OH  TYR A   4      61.131  15.930  24.443  1.00 73.26           O  
ATOM     31  N   THR A   5      55.342  11.589  26.275  1.00 65.85           N  
ATOM     32  CA  THR A   5      54.856  10.278  25.848  1.00 53.59           C  
ATOM     33  C   THR A   5      55.172   9.939  24.414  1.00 54.35           C  
ATOM     34  O   THR A   5      54.880  10.735  23.491  1.00 46.88           O  
ATOM     35  CB  THR A   5      53.335  10.170  25.875  1.00 56.22           C  
ATOM     36  OG1 THR A   5      52.820  10.816  24.699  1.00 48.66           O  
ATOM     37  CG2 THR A   5      52.741  10.733  27.178  1.00 50.26           C  
ATOM     38  N   ILE A   6      55.697   8.719  24.248  1.00 52.03           N  
ATOM     39  CA  ILE A   6      55.774   8.098  22.923  1.00 49.32           C  
ATOM     40  C   ILE A   6      54.578   7.201  22.668  1.00 50.60           C  
ATOM     41  O   ILE A   6      54.072   6.499  23.570  1.00 39.85           O  
ATOM     42  CB  ILE A   6      56.992   7.180  22.649  1.00 40.92           C  
ATOM     43  CG1 ILE A   6      57.710   6.783  23.914  1.00 36.77           C  
ATOM     44  CG2 ILE A   6      57.944   7.849  21.658  1.00 43.77           C  
ATOM     45  CD1 ILE A   6      58.944   5.965  23.597  1.00 34.07           C  
ATOM     46  N   VAL A   7      54.218   7.207  21.391  1.00 49.84           N  
ATOM     47  CA  VAL A   7      53.115   6.438  20.846  1.00 48.49           C  
ATOM     48  C   VAL A   7      53.620   5.805  19.576  1.00 46.02           C  
ATOM     49  O   VAL A   7      53.919   6.482  18.605  1.00 53.12           O  
ATOM     50  CB  VAL A   7      51.893   7.334  20.637  1.00 47.39           C  
ATOM     51  CG1 VAL A   7      51.162   7.071  19.325  1.00 51.96           C  
ATOM     52  CG2 VAL A   7      50.980   7.143  21.831  1.00 46.75           C  
ATOM     53  N   LYS A   8      53.787   4.495  19.633  1.00 48.36           N  
ATOM     54  CA  LYS A   8      54.296   3.757  18.505  1.00 51.56           C  
ATOM     55  C   LYS A   8      53.336   2.666  18.090  1.00 50.65           C  
ATOM     56  O   LYS A   8      52.504   2.214  18.845  1.00 42.31           O  
ATOM     57  CB  LYS A   8      55.684   3.189  18.812  1.00 51.34           C  
ATOM     58  CG  LYS A   8      56.822   4.137  18.436  1.00 54.08           C  
ATOM     59  CD  LYS A   8      56.897   4.462  16.928  1.00 54.11           C  
ATOM     60  CE  LYS A   8      57.606   5.782  16.642  1.00 48.89           C  
ATOM     61  NZ  LYS A   8      57.416   6.267  15.249  1.00 52.04           N  
ATOM     62  N   GLU A   9      53.469   2.268  16.845  1.00 57.12           N  
ATOM     63  CA  GLU A   9      52.545   1.357  16.253  1.00 54.78           C  
ATOM     64  C   GLU A   9      53.453   0.493  15.444  1.00 51.27           C  
ATOM     65  O   GLU A   9      54.158   0.986  14.567  1.00 43.21           O  
ATOM     66  CB  GLU A   9      51.555   2.124  15.374  1.00 65.94           C  
ATOM     67  CG  GLU A   9      52.090   3.419  14.752  1.00 65.70           C  
ATOM     68  CD  GLU A   9      50.989   4.267  14.130  1.00 66.53           C  
ATOM     69  OE1 GLU A   9      51.009   5.515  14.303  1.00 70.33           O  
ATOM     70  OE2 GLU A   9      50.084   3.683  13.495  1.00 59.36           O  
ATOM     71  N  AGLU A  10      53.487  -0.800  15.742  0.50 53.65           N  
ATOM     72  N  BGLU A  10      53.473  -0.797  15.758  0.50 49.18           N  
ATOM     73  CA AGLU A  10      54.370  -1.679  14.989  0.50 51.54           C  
ATOM     74  CA BGLU A  10      54.396  -1.691  15.080  0.50 44.36           C  
ATOM     75  C  AGLU A  10      53.695  -3.003  14.617  0.50 47.58           C  
ATOM     76  C  BGLU A  10      53.728  -3.026  14.674  0.50 43.87           C  
ATOM     77  O  AGLU A  10      52.541  -3.274  14.967  0.50 44.54           O  
ATOM     78  O  BGLU A  10      52.580  -3.310  15.028  0.50 41.96           O  
ATOM     79  CB AGLU A  10      55.715  -1.871  15.723  0.50 50.88           C  
ATOM     80  CB BGLU A  10      55.733  -1.787  15.869  0.50 39.20           C  
ATOM     81  CG AGLU A  10      56.666  -0.675  15.679  0.50 50.91           C  
ATOM     82  CG BGLU A  10      55.763  -1.070  17.233  0.50 34.34           C  
ATOM     83  CD AGLU A  10      57.153  -0.329  14.278  0.50 51.55           C  
ATOM     84  CD BGLU A  10      57.006  -0.206  17.489  0.50 33.18           C  
ATOM     85  OE1AGLU A  10      58.289   0.189  14.121  0.50 43.62           O  
ATOM     86  OE1BGLU A  10      57.448  -0.115  18.662  0.50 36.34           O  
ATOM     87  OE2AGLU A  10      56.391  -0.575  13.321  0.50 55.13           O  
ATOM     88  OE2BGLU A  10      57.539   0.457  16.568  0.50 30.23           O  
ATOM     89  N   GLU A  11      54.436  -3.798  13.857  1.00 41.81           N  
ATOM     90  CA  GLU A  11      53.915  -4.999  13.276  1.00 48.61           C  
ATOM     91  C   GLU A  11      55.052  -5.909  12.937  1.00 58.26           C  
ATOM     92  O   GLU A  11      56.047  -5.454  12.351  1.00 71.29           O  
ATOM     93  CB  GLU A  11      53.209  -4.674  11.992  1.00 44.48           C  
ATOM     94  CG  GLU A  11      53.886  -3.558  11.242  1.00 52.21           C  
ATOM     95  CD  GLU A  11      52.998  -3.057  10.136  1.00 46.45           C  
ATOM     96  OE1 GLU A  11      52.601  -3.911   9.281  1.00 41.80           O  
ATOM     97  OE2 GLU A  11      52.716  -1.835  10.177  1.00 40.81           O  
ATOM     98  N   SER A  12      54.882  -7.192  13.253  1.00 49.41           N  
ATOM     99  CA  SER A  12      55.984  -8.104  13.141  1.00 47.53           C  
ATOM    100  C   SER A  12      55.384  -9.417  12.747  1.00 54.88           C  
ATOM    101  O   SER A  12      54.153  -9.561  12.839  1.00 54.08           O  
ATOM    102  CB  SER A  12      56.706  -8.193  14.479  1.00 52.82           C  
ATOM    103  OG  SER A  12      56.159  -9.204  15.279  1.00 49.55           O  
ATOM    104  N   PRO A  13      56.220 -10.371  12.270  1.00 49.20           N  
ATOM    105  CA  PRO A  13      55.502 -11.524  11.751  1.00 42.07           C  
ATOM    106  C   PRO A  13      55.090 -12.473  12.867  1.00 44.87           C  
ATOM    107  O   PRO A  13      54.919 -13.675  12.622  1.00 55.29           O  
ATOM    108  CB  PRO A  13      56.513 -12.160  10.769  1.00 46.16           C  
ATOM    109  CG  PRO A  13      57.498 -11.059  10.465  1.00 49.42           C  
ATOM    110  CD  PRO A  13      57.602 -10.311  11.760  1.00 44.92           C  
ATOM    111  N   ILE A  14      54.915 -11.968  14.089  1.00 40.15           N  
ATOM    112  CA  ILE A  14      54.839 -12.869  15.243  1.00 36.48           C  
ATOM    113  C   ILE A  14      53.473 -12.721  15.869  1.00 35.58           C  
ATOM    114  O   ILE A  14      53.011 -11.634  16.045  1.00 40.01           O  
ATOM    115  CB  ILE A  14      55.937 -12.656  16.282  1.00 32.43           C  
ATOM    116  CG1 ILE A  14      57.334 -12.690  15.651  1.00 30.54           C  
ATOM    117  CG2 ILE A  14      55.886 -13.756  17.334  1.00 37.54           C  
ATOM    118  CD1 ILE A  14      57.881 -14.041  15.302  1.00 26.32           C  
ATOM    119  N   ALA A  15      52.809 -13.831  16.158  1.00 35.86           N  
ATOM    120  CA  ALA A  15      51.423 -13.780  16.502  1.00 31.78           C  
ATOM    121  C   ALA A  15      51.382 -13.105  17.825  1.00 33.09           C  
ATOM    122  O   ALA A  15      52.251 -13.259  18.674  1.00 39.97           O  
ATOM    123  CB  ALA A  15      50.875 -15.191  16.610  1.00 33.12           C  
ATOM    124  N   PRO A  16      50.331 -12.366  18.050  1.00 35.95           N  
ATOM    125  CA  PRO A  16      50.237 -11.615  19.263  1.00 29.55           C  
ATOM    126  C   PRO A  16      50.458 -12.424  20.513  1.00 33.31           C  
ATOM    127  O   PRO A  16      50.851 -11.893  21.552  1.00 25.98           O  
ATOM    128  CB  PRO A  16      48.796 -11.135  19.257  1.00 32.55           C  
ATOM    129  CG  PRO A  16      48.081 -11.928  18.213  1.00 35.96           C  
ATOM    130  CD  PRO A  16      49.117 -12.315  17.228  1.00 36.63           C  
ATOM    131  N   HIS A  17      50.092 -13.697  20.481  1.00 39.31           N  
ATOM    132  CA  HIS A  17      50.035 -14.410  21.752  1.00 42.34           C  
ATOM    133  C   HIS A  17      51.443 -14.790  22.197  1.00 41.19           C  
ATOM    134  O   HIS A  17      51.696 -15.044  23.369  1.00 47.13           O  
ATOM    135  CB  HIS A  17      49.092 -15.613  21.637  1.00 41.05           C  
ATOM    136  CG  HIS A  17      49.559 -16.676  20.708  1.00 40.76           C  
ATOM    137  ND1 HIS A  17      49.432 -16.579  19.346  1.00 40.25           N  
ATOM    138  CD2 HIS A  17      50.110 -17.889  20.950  1.00 45.83           C  
ATOM    139  CE1 HIS A  17      49.930 -17.662  18.785  1.00 35.58           C  
ATOM    140  NE2 HIS A  17      50.335 -18.476  19.735  1.00 38.17           N  
ATOM    141  N   ARG A  18      52.349 -14.820  21.228  1.00 38.12           N  
ATOM    142  CA  ARG A  18      53.703 -15.263  21.421  1.00 39.56           C  
ATOM    143  C   ARG A  18      54.490 -14.035  21.858  1.00 37.82           C  
ATOM    144  O   ARG A  18      55.292 -14.082  22.787  1.00 36.64           O  
ATOM    145  CB  ARG A  18      54.238 -15.799  20.114  1.00 42.30           C  
ATOM    146  CG  ARG A  18      53.521 -17.063  19.669  1.00 44.64           C  
ATOM    147  CD  ARG A  18      54.127 -17.574  18.395  1.00 41.91           C  
ATOM    148  NE  ARG A  18      55.391 -18.184  18.732  1.00 42.61           N  
ATOM    149  CZ  ARG A  18      56.427 -18.227  17.913  1.00 38.98           C  
ATOM    150  NH1 ARG A  18      56.345 -17.636  16.716  1.00 32.00           N  
ATOM    151  NH2 ARG A  18      57.544 -18.810  18.349  1.00 37.53           N  
ATOM    152  N   LEU A  19      54.240 -12.923  21.196  1.00 34.34           N  
ATOM    153  CA  LEU A  19      54.819 -11.639  21.614  1.00 33.99           C  
ATOM    154  C   LEU A  19      54.384 -11.155  22.996  1.00 32.72           C  
ATOM    155  O   LEU A  19      55.140 -10.595  23.723  1.00 26.83           O  
ATOM    156  CB  LEU A  19      54.480 -10.553  20.618  1.00 33.08           C  
ATOM    157  CG  LEU A  19      55.389 -10.451  19.431  1.00 35.67           C  
ATOM    158  CD1 LEU A  19      55.114  -9.095  18.814  1.00 36.62           C  
ATOM    159  CD2 LEU A  19      56.860 -10.614  19.788  1.00 34.20           C  
ATOM    160  N   PHE A  20      53.141 -11.343  23.347  1.00 34.12           N  
ATOM    161  CA  PHE A  20      52.648 -10.804  24.565  1.00 36.45           C  
ATOM    162  C   PHE A  20      53.245 -11.628  25.686  1.00 38.35           C  
ATOM    163  O   PHE A  20      53.331 -11.167  26.810  1.00 43.02           O  
ATOM    164  CB  PHE A  20      51.109 -10.864  24.543  1.00 34.81           C  
ATOM    165  CG  PHE A  20      50.461 -10.156  25.691  1.00 32.17           C  
ATOM    166  CD1 PHE A  20      50.318  -8.787  25.681  1.00 31.10           C  
ATOM    167  CD2 PHE A  20      49.996 -10.866  26.771  1.00 33.82           C  
ATOM    168  CE1 PHE A  20      49.755  -8.153  26.746  1.00 31.98           C  
ATOM    169  CE2 PHE A  20      49.431 -10.241  27.867  1.00 31.14           C  
ATOM    170  CZ  PHE A  20      49.307  -8.883  27.855  1.00 33.16           C  
ATOM    171  N   LYS A  21      53.636 -12.864  25.414  1.00 45.53           N  
ATOM    172  CA  LYS A  21      54.163 -13.752  26.438  1.00 38.10           C  
ATOM    173  C   LYS A  21      55.667 -13.533  26.635  1.00 37.51           C  
ATOM    174  O   LYS A  21      56.160 -13.498  27.775  1.00 40.66           O  
ATOM    175  CB  LYS A  21      53.915 -15.204  26.094  1.00 40.01           C  
ATOM    176  CG  LYS A  21      53.359 -15.973  27.278  1.00 42.24           C  
ATOM    177  CD  LYS A  21      54.097 -17.243  27.589  1.00 43.93           C  
ATOM    178  CE  LYS A  21      53.377 -17.977  28.714  1.00 49.14           C  
ATOM    179  NZ  LYS A  21      52.840 -17.096  29.811  1.00 50.64           N  
ATOM    180  N   ALA A  22      56.379 -13.392  25.526  1.00 28.69           N  
ATOM    181  CA  ALA A  22      57.788 -12.998  25.526  1.00 31.54           C  
ATOM    182  C   ALA A  22      58.112 -11.559  25.933  1.00 32.94           C  
ATOM    183  O   ALA A  22      59.048 -11.349  26.683  1.00 44.00           O  
ATOM    184  CB  ALA A  22      58.390 -13.252  24.162  1.00 38.23           C  
ATOM    185  N   LEU A  23      57.352 -10.570  25.474  1.00 34.21           N  
ATOM    186  CA  LEU A  23      57.581  -9.163  25.811  1.00 31.45           C  
ATOM    187  C   LEU A  23      56.758  -8.610  26.986  1.00 35.39           C  
ATOM    188  O   LEU A  23      56.997  -7.473  27.450  1.00 34.44           O  
ATOM    189  CB  LEU A  23      57.431  -8.258  24.600  1.00 28.57           C  
ATOM    190  CG  LEU A  23      58.224  -8.724  23.380  1.00 30.26           C  
ATOM    191  CD1 LEU A  23      57.951  -7.938  22.117  1.00 30.51           C  
ATOM    192  CD2 LEU A  23      59.684  -8.500  23.708  1.00 37.10           C  
ATOM    193  N   VAL A  24      55.821  -9.398  27.488  1.00 31.95           N  
ATOM    194  CA  VAL A  24      55.095  -8.989  28.685  1.00 32.76           C  
ATOM    195  C   VAL A  24      55.185 -10.101  29.695  1.00 38.60           C  
ATOM    196  O   VAL A  24      56.100 -10.121  30.531  1.00 40.21           O  
ATOM    197  CB  VAL A  24      53.633  -8.570  28.398  1.00 29.52           C  
ATOM    198  CG1 VAL A  24      52.953  -8.112  29.697  1.00 28.83           C  
ATOM    199  CG2 VAL A  24      53.553  -7.477  27.340  1.00 25.92           C  
ATOM    200  N   LEU A  25      54.289 -11.079  29.593  1.00 42.40           N  
ATOM    201  CA  LEU A  25      54.077 -12.024  30.709  1.00 41.19           C  
ATOM    202  C   LEU A  25      55.351 -12.655  31.295  1.00 39.02           C  
ATOM    203  O   LEU A  25      55.456 -12.881  32.522  1.00 40.21           O  
ATOM    204  CB  LEU A  25      53.080 -13.123  30.277  1.00 42.65           C  
ATOM    205  CG  LEU A  25      51.650 -12.670  29.868  1.00 44.47           C  
ATOM    206  CD1 LEU A  25      50.956 -13.790  29.109  1.00 46.81           C  
ATOM    207  CD2 LEU A  25      50.800 -12.232  31.060  1.00 41.67           C  
ATOM    208  N   GLU A  26      56.312 -12.975  30.430  1.00 39.79           N  
ATOM    209  CA  GLU A  26      57.556 -13.622  30.854  1.00 34.28           C  
ATOM    210  C   GLU A  26      58.756 -12.750  30.455  1.00 31.95           C  
ATOM    211  O   GLU A  26      59.816 -13.287  30.271  1.00 32.39           O  
ATOM    212  CB  GLU A  26      57.731 -14.972  30.179  1.00 36.83           C  
ATOM    213  CG  GLU A  26      56.695 -16.069  30.425  1.00 41.93           C  
ATOM    214  CD  GLU A  26      56.882 -16.843  31.735  1.00 49.86           C  
ATOM    215  OE1 GLU A  26      57.977 -17.447  31.968  1.00 47.08           O  
ATOM    216  OE2 GLU A  26      55.911 -16.827  32.544  1.00 49.79           O  
ATOM    217  N   ARG A  27      58.576 -11.449  30.223  1.00 34.07           N  
ATOM    218  CA  ARG A  27      59.654 -10.462  29.949  1.00 30.13           C  
ATOM    219  C   ARG A  27      60.821 -10.537  30.874  1.00 32.74           C  
ATOM    220  O   ARG A  27      61.957 -10.378  30.457  1.00 34.87           O  
ATOM    221  CB  ARG A  27      59.121  -9.039  30.150  1.00 35.84           C  
ATOM    222  CG  ARG A  27      59.935  -7.899  29.508  1.00 38.16           C  
ATOM    223  CD  ARG A  27      59.202  -6.567  29.597  1.00 38.55           C  
ATOM    224  NE  ARG A  27      59.905  -5.447  28.946  1.00 39.96           N  
ATOM    225  CZ  ARG A  27      59.857  -5.121  27.663  1.00 31.60           C  
ATOM    226  NH1 ARG A  27      60.590  -4.084  27.244  1.00 27.94           N  
ATOM    227  NH2 ARG A  27      59.122  -5.845  26.821  1.00 36.13           N  
ATOM    228  N   HIS A  28      60.536 -10.677  32.173  1.00 35.30           N  
ATOM    229  CA  HIS A  28      61.583 -10.648  33.169  1.00 33.64           C  
ATOM    230  C   HIS A  28      62.619 -11.740  32.957  1.00 35.71           C  
ATOM    231  O   HIS A  28      63.831 -11.578  33.227  1.00 35.88           O  
ATOM    232  CB  HIS A  28      60.975 -10.719  34.560  1.00 37.34           C  
ATOM    233  CG  HIS A  28      60.075 -11.882  34.773  1.00 35.96           C  
ATOM    234  ND1 HIS A  28      58.735 -11.850  34.459  1.00 37.63           N  
ATOM    235  CD2 HIS A  28      60.305 -13.088  35.347  1.00 35.04           C  
ATOM    236  CE1 HIS A  28      58.193 -13.016  34.787  1.00 36.20           C  
ATOM    237  NE2 HIS A  28      59.118 -13.770  35.350  1.00 31.68           N  
ATOM    238  N   GLN A  29      62.115 -12.856  32.457  1.00 31.37           N  
ATOM    239  CA  GLN A  29      62.906 -13.992  32.155  1.00 33.43           C  
ATOM    240  C   GLN A  29      63.489 -14.004  30.799  1.00 33.65           C  
ATOM    241  O   GLN A  29      64.618 -14.473  30.675  1.00 33.47           O  
ATOM    242  CB  GLN A  29      62.076 -15.210  32.334  1.00 38.43           C  
ATOM    243  CG  GLN A  29      61.585 -15.107  33.742  1.00 48.09           C  
ATOM    244  CD  GLN A  29      61.461 -16.422  34.421  1.00 56.43           C  
ATOM    245  OE1 GLN A  29      62.159 -16.686  35.408  1.00 58.09           O  
ATOM    246  NE2 GLN A  29      60.548 -17.261  33.903  1.00 63.34           N  
ATOM    247  N   VAL A  30      62.735 -13.500  29.812  1.00 36.40           N  
ATOM    248  CA  VAL A  30      63.181 -13.391  28.403  1.00 31.41           C  
ATOM    249  C   VAL A  30      64.283 -12.352  28.276  1.00 29.39           C  
ATOM    250  O   VAL A  30      65.116 -12.499  27.398  1.00 43.33           O  
ATOM    251  CB  VAL A  30      62.022 -13.092  27.423  1.00 29.13           C  
ATOM    252  CG1 VAL A  30      62.511 -12.985  25.983  1.00 27.99           C  
ATOM    253  CG2 VAL A  30      61.003 -14.203  27.474  1.00 29.17           C  
ATOM    254  N   LEU A  31      64.352 -11.356  29.155  1.00 28.29           N  
ATOM    255  CA  LEU A  31      65.451 -10.360  29.081  1.00 26.88           C  
ATOM    256  C   LEU A  31      66.807 -10.966  29.395  1.00 25.18           C  
ATOM    257  O   LEU A  31      67.787 -10.501  28.916  1.00 30.79           O  
ATOM    258  CB  LEU A  31      65.200  -9.183  29.992  1.00 26.66           C  
ATOM    259  CG  LEU A  31      64.252  -8.055  29.599  1.00 29.54           C  
ATOM    260  CD1 LEU A  31      63.788  -7.184  30.755  1.00 27.95           C  
ATOM    261  CD2 LEU A  31      64.917  -7.151  28.577  1.00 36.50           C  
ATOM    262  N   VAL A  32      66.872 -12.008  30.207  1.00 33.76           N  
ATOM    263  CA  VAL A  32      68.131 -12.617  30.655  1.00 31.54           C  
ATOM    264  C   VAL A  32      68.534 -13.650  29.606  1.00 39.70           C  
ATOM    265  O   VAL A  32      69.602 -14.267  29.709  1.00 43.08           O  
ATOM    266  CB  VAL A  32      67.905 -13.299  32.022  1.00 38.16           C  
ATOM    267  CG1 VAL A  32      69.117 -14.102  32.509  1.00 42.53           C  
ATOM    268  CG2 VAL A  32      67.468 -12.309  33.102  1.00 36.04           C  
ATOM    269  N   LYS A  33      67.654 -13.861  28.618  1.00 42.52           N  
ATOM    270  CA  LYS A  33      67.777 -14.871  27.575  1.00 34.66           C  
ATOM    271  C   LYS A  33      68.313 -14.213  26.343  1.00 33.48           C  
ATOM    272  O   LYS A  33      69.228 -14.742  25.769  1.00 35.51           O  
ATOM    273  CB  LYS A  33      66.421 -15.514  27.195  1.00 34.95           C  
ATOM    274  CG  LYS A  33      65.805 -16.505  28.197  1.00 37.02           C  
ATOM    275  CD  LYS A  33      64.437 -17.012  27.726  0.89 38.66           C  
ATOM    276  CE  LYS A  33      63.564 -17.684  28.783  1.00 42.01           C  
ATOM    277  NZ  LYS A  33      64.130 -19.000  29.227  0.98 44.32           N  
ATOM    278  N   ALA A  34      67.742 -13.094  25.902  1.00 30.39           N  
ATOM    279  CA  ALA A  34      68.280 -12.323  24.785  1.00 29.37           C  
ATOM    280  C   ALA A  34      69.536 -11.478  25.087  1.00 35.04           C  
ATOM    281  O   ALA A  34      70.417 -11.241  24.212  1.00 30.45           O  
ATOM    282  CB  ALA A  34      67.190 -11.404  24.283  1.00 30.41           C  
ATOM    283  N   GLN A  35      69.621 -10.964  26.314  1.00 34.95           N  
ATOM    284  CA  GLN A  35      70.822 -10.218  26.707  1.00 32.08           C  
ATOM    285  C   GLN A  35      71.543 -10.747  27.951  1.00 34.43           C  
ATOM    286  O   GLN A  35      71.634 -10.046  28.957  1.00 39.52           O  
ATOM    287  CB  GLN A  35      70.412  -8.772  26.901  1.00 37.09           C  
ATOM    288  CG  GLN A  35      69.574  -8.283  25.729  1.00 35.61           C  
ATOM    289  CD  GLN A  35      69.541  -6.808  25.659  1.00 41.23           C  
ATOM    290  OE1 GLN A  35      70.069  -6.108  26.517  1.00 50.01           O  
ATOM    291  NE2 GLN A  35      68.869  -6.307  24.646  1.00 47.82           N  
ATOM    292  N   PRO A  36      72.116 -11.963  27.887  1.00 30.75           N  
ATOM    293  CA  PRO A  36      72.787 -12.536  29.023  1.00 32.47           C  
ATOM    294  C   PRO A  36      74.016 -11.767  29.462  1.00 32.89           C  
ATOM    295  O   PRO A  36      74.547 -11.969  30.571  1.00 34.07           O  
ATOM    296  CB  PRO A  36      73.216 -13.887  28.528  1.00 34.37           C  
ATOM    297  CG  PRO A  36      73.330 -13.775  27.063  1.00 33.55           C  
ATOM    298  CD  PRO A  36      72.364 -12.725  26.659  1.00 38.26           C  
ATOM    299  N   HIS A  37      74.485 -10.927  28.562  1.00 28.64           N  
ATOM    300  CA  HIS A  37      75.587 -10.028  28.819  1.00 31.68           C  
ATOM    301  C   HIS A  37      75.226  -8.946  29.827  1.00 28.36           C  
ATOM    302  O   HIS A  37      76.052  -8.568  30.636  1.00 34.07           O  
ATOM    303  CB  HIS A  37      76.013  -9.410  27.470  1.00 30.33           C  
ATOM    304  CG  HIS A  37      75.050  -8.398  26.930  1.00 30.93           C  
ATOM    305  ND1 HIS A  37      73.908  -8.785  26.274  1.00 32.42           N  
ATOM    306  CD2 HIS A  37      75.069  -7.042  26.897  1.00 28.49           C  
ATOM    307  CE1 HIS A  37      73.251  -7.716  25.861  1.00 30.86           C  
ATOM    308  NE2 HIS A  37      73.935  -6.644  26.233  1.00 28.91           N  
ATOM    309  N   VAL A  38      73.993  -8.430  29.771  1.00 32.38           N  
ATOM    310  CA  VAL A  38      73.611  -7.268  30.610  1.00 28.27           C  
ATOM    311  C   VAL A  38      72.621  -7.538  31.767  1.00 35.24           C  
ATOM    312  O   VAL A  38      72.318  -6.605  32.565  1.00 36.16           O  
ATOM    313  CB  VAL A  38      73.019  -6.164  29.740  1.00 27.01           C  
ATOM    314  CG1 VAL A  38      72.520  -5.024  30.643  1.00 28.46           C  
ATOM    315  CG2 VAL A  38      74.041  -5.667  28.758  1.00 27.24           C  
ATOM    316  N   PHE A  39      72.134  -8.768  31.928  1.00 34.14           N  
ATOM    317  CA  PHE A  39      71.166  -9.084  32.973  1.00 32.26           C  
ATOM    318  C   PHE A  39      71.451 -10.413  33.703  1.00 31.89           C  
ATOM    319  O   PHE A  39      71.810 -11.358  33.051  1.00 37.95           O  
ATOM    320  CB  PHE A  39      69.759  -9.172  32.383  1.00 34.92           C  
ATOM    321  CG  PHE A  39      69.131  -7.860  31.990  1.00 27.52           C  
ATOM    322  CD1 PHE A  39      68.598  -7.050  32.894  1.00 26.45           C  
ATOM    323  CD2 PHE A  39      68.960  -7.561  30.688  1.00 26.17           C  
ATOM    324  CE1 PHE A  39      67.949  -5.898  32.533  1.00 25.03           C  
ATOM    325  CE2 PHE A  39      68.370  -6.392  30.289  1.00 20.65           C  
ATOM    326  CZ  PHE A  39      67.864  -5.554  31.215  1.00 22.50           C  
ATOM    327  N   LYS A  40      71.264 -10.507  35.033  1.00 28.84           N  
ATOM    328  CA  LYS A  40      71.722 -11.712  35.759  1.00 34.90           C  
ATOM    329  C   LYS A  40      70.550 -12.616  36.041  1.00 35.95           C  
ATOM    330  O   LYS A  40      70.654 -13.855  35.976  1.00 33.87           O  
ATOM    331  CB  LYS A  40      72.439 -11.384  37.075  1.00 37.57           C  
ATOM    332  CG  LYS A  40      73.305 -12.512  37.642  1.00 44.24           C  
ATOM    333  CD  LYS A  40      73.305 -12.605  39.171  1.00 48.01           C  
ATOM    334  CE  LYS A  40      74.125 -11.516  39.856  1.00 48.09           C  
ATOM    335  NZ  LYS A  40      73.680 -11.141  41.238  0.98 48.68           N  
ATOM    336  N   SER A  41      69.431 -11.995  36.381  1.00 32.96           N  
ATOM    337  CA  SER A  41      68.278 -12.725  36.819  1.00 30.65           C  
ATOM    338  C   SER A  41      67.050 -11.880  36.561  1.00 33.45           C  
ATOM    339  O   SER A  41      67.135 -10.663  36.394  1.00 32.06           O  
ATOM    340  CB  SER A  41      68.392 -12.988  38.327  1.00 36.57           C  
ATOM    341  OG  SER A  41      67.923 -11.875  39.094  1.00 37.77           O  
ATOM    342  N   GLY A  42      65.900 -12.536  36.440  1.00 35.31           N  
ATOM    343  CA  GLY A  42      64.645 -11.786  36.443  1.00 32.77           C  
ATOM    344  C   GLY A  42      63.740 -12.701  37.182  1.00 38.01           C  
ATOM    345  O   GLY A  42      63.727 -13.878  36.871  1.00 47.09           O  
ATOM    346  N   GLU A  43      63.035 -12.180  38.167  1.00 39.40           N  
ATOM    347  CA  GLU A  43      62.166 -12.964  39.040  1.00 49.37           C  
ATOM    348  C   GLU A  43      60.850 -12.186  39.336  1.00 51.01           C  
ATOM    349  O   GLU A  43      60.676 -11.003  38.945  1.00 41.49           O  
ATOM    350  CB  GLU A  43      62.918 -13.287  40.371  1.00 59.07           C  
ATOM    351  CG  GLU A  43      63.452 -12.076  41.172  1.00 55.28           C  
ATOM    352  CD  GLU A  43      64.306 -12.414  42.394  1.00 67.92           C  
ATOM    353  OE1 GLU A  43      63.764 -13.084  43.304  1.00 75.47           O  
ATOM    354  OE2 GLU A  43      65.499 -11.987  42.478  1.00 62.04           O  
ATOM    355  N   ILE A  44      59.930 -12.902  39.975  1.00 50.64           N  
ATOM    356  CA  ILE A  44      58.696 -12.361  40.549  1.00 53.52           C  
ATOM    357  C   ILE A  44      58.933 -12.295  42.046  1.00 55.92           C  
ATOM    358  O   ILE A  44      59.435 -13.272  42.634  1.00 53.51           O  
ATOM    359  CB  ILE A  44      57.506 -13.308  40.292  1.00 54.84           C  
ATOM    360  CG1 ILE A  44      57.099 -13.196  38.817  1.00 53.51           C  
ATOM    361  CG2 ILE A  44      56.364 -13.027  41.271  1.00 54.56           C  
ATOM    362  CD1 ILE A  44      55.970 -14.089  38.381  1.00 54.39           C  
ATOM    363  N   ILE A  45      58.594 -11.185  42.690  1.00 45.30           N  
ATOM    364  CA  ILE A  45      58.884 -11.137  44.129  1.00 61.85           C  
ATOM    365  C   ILE A  45      57.638 -11.314  45.010  1.00 63.60           C  
ATOM    366  O   ILE A  45      57.732 -11.860  46.120  1.00 55.88           O  
ATOM    367  CB  ILE A  45      59.798  -9.947  44.558  1.00 67.12           C  
ATOM    368  CG1 ILE A  45      59.307  -8.615  44.003  1.00 70.08           C  
ATOM    369  CG2 ILE A  45      61.244 -10.190  44.097  1.00 71.44           C  
ATOM    370  CD1 ILE A  45      60.156  -7.437  44.446  1.00 74.83           C  
ATOM    371  N   GLU A  46      56.487 -10.857  44.524  1.00 57.33           N  
ATOM    372  CA  GLU A  46      55.204 -11.268  45.070  1.00 54.89           C  
ATOM    373  C   GLU A  46      54.185 -11.116  43.959  1.00 48.60           C  
ATOM    374  O   GLU A  46      54.230 -10.166  43.209  1.00 48.10           O  
ATOM    375  CB  GLU A  46      54.831 -10.442  46.323  1.00 51.55           C  
ATOM    376  CG  GLU A  46      54.026  -9.174  46.089  1.00 45.27           C  
ATOM    377  CD  GLU A  46      53.608  -8.478  47.382  1.00 52.05           C  
ATOM    378  OE1 GLU A  46      53.511  -7.223  47.363  1.00 46.44           O  
ATOM    379  OE2 GLU A  46      53.371  -9.161  48.420  1.00 56.17           O  
ATOM    380  N   GLY A  47      53.272 -12.050  43.828  1.00 47.85           N  
ATOM    381  CA  GLY A  47      52.210 -11.848  42.847  1.00 50.17           C  
ATOM    382  C   GLY A  47      51.908 -13.139  42.131  1.00 52.49           C  
ATOM    383  O   GLY A  47      52.479 -14.198  42.466  1.00 44.03           O  
ATOM    384  N   ASP A  48      51.002 -13.093  41.167  1.00 46.69           N  
ATOM    385  CA  ASP A  48      50.824 -14.266  40.362  1.00 52.07           C  
ATOM    386  C   ASP A  48      51.238 -14.075  38.924  1.00 56.35           C  
ATOM    387  O   ASP A  48      52.026 -14.883  38.399  1.00 44.58           O  
ATOM    388  CB  ASP A  48      49.409 -14.838  40.417  1.00 58.87           C  
ATOM    389  CG  ASP A  48      48.357 -13.801  40.681  1.00 53.92           C  
ATOM    390  OD1 ASP A  48      48.711 -12.705  41.157  1.00 60.83           O  
ATOM    391  OD2 ASP A  48      47.169 -14.136  40.444  1.00 54.64           O  
ATOM    392  N   GLY A  49      50.754 -12.992  38.324  1.00 46.55           N  
ATOM    393  CA  GLY A  49      50.657 -12.907  36.887  1.00 45.55           C  
ATOM    394  C   GLY A  49      49.511 -11.980  36.658  1.00 45.12           C  
ATOM    395  O   GLY A  49      49.031 -11.858  35.550  1.00 54.55           O  
ATOM    396  N   GLY A  50      49.091 -11.340  37.737  1.00 44.39           N  
ATOM    397  CA  GLY A  50      47.875 -10.565  37.816  1.00 48.53           C  
ATOM    398  C   GLY A  50      48.206  -9.247  38.503  1.00 47.19           C  
ATOM    399  O   GLY A  50      49.300  -9.084  39.020  1.00 50.77           O  
ATOM    400  N   VAL A  51      47.257  -8.311  38.538  1.00 37.17           N  
ATOM    401  CA  VAL A  51      47.533  -6.989  39.020  1.00 32.74           C  
ATOM    402  C   VAL A  51      48.113  -7.059  40.418  1.00 40.57           C  
ATOM    403  O   VAL A  51      47.653  -7.858  41.267  1.00 39.70           O  
ATOM    404  CB  VAL A  51      46.273  -6.134  39.040  1.00 29.41           C  
ATOM    405  CG1 VAL A  51      46.576  -4.752  39.641  1.00 34.03           C  
ATOM    406  CG2 VAL A  51      45.753  -5.870  37.626  1.00 29.44           C  
ATOM    407  N   GLY A  52      49.175  -6.290  40.644  1.00 53.48           N  
ATOM    408  CA  GLY A  52      49.952  -6.372  41.898  1.00 55.50           C  
ATOM    409  C   GLY A  52      51.122  -7.344  41.956  1.00 56.92           C  
ATOM    410  O   GLY A  52      51.823  -7.400  42.982  1.00 59.57           O  
ATOM    411  N   THR A  53      51.329  -8.146  40.908  1.00 56.74           N  
ATOM    412  CA  THR A  53      52.514  -8.999  40.857  1.00 54.10           C  
ATOM    413  C   THR A  53      53.685  -8.066  40.598  1.00 45.44           C  
ATOM    414  O   THR A  53      53.579  -7.170  39.748  1.00 47.26           O  
ATOM    415  CB  THR A  53      52.471 -10.083  39.743  1.00 49.65           C  
ATOM    416  OG1 THR A  53      51.391 -10.992  39.957  1.00 45.06           O  
ATOM    417  CG2 THR A  53      53.752 -10.906  39.761  1.00 42.93           C  
ATOM    418  N   VAL A  54      54.774  -8.254  41.337  1.00 52.63           N  
ATOM    419  CA  VAL A  54      55.960  -7.406  41.190  1.00 52.87           C  
ATOM    420  C   VAL A  54      57.110  -8.263  40.673  1.00 48.43           C  
ATOM    421  O   VAL A  54      57.403  -9.325  41.222  1.00 33.51           O  
ATOM    422  CB  VAL A  54      56.337  -6.689  42.523  1.00 60.20           C  
ATOM    423  CG1 VAL A  54      57.817  -6.340  42.566  1.00 58.84           C  
ATOM    424  CG2 VAL A  54      55.519  -5.406  42.717  1.00 63.05           C  
ATOM    425  N   THR A  55      57.790  -7.783  39.637  1.00 56.28           N  
ATOM    426  CA  THR A  55      58.999  -8.478  39.179  1.00 62.73           C  
ATOM    427  C   THR A  55      60.268  -7.725  39.520  1.00 63.68           C  
ATOM    428  O   THR A  55      60.233  -6.559  39.874  1.00 69.78           O  
ATOM    429  CB  THR A  55      58.937  -8.736  37.673  1.00 59.00           C  
ATOM    430  OG1 THR A  55      58.649  -7.506  36.998  1.00 47.71           O  
ATOM    431  CG2 THR A  55      57.827  -9.743  37.407  1.00 57.28           C  
ATOM    432  N   LYS A  56      61.385  -8.428  39.430  1.00 64.09           N  
ATOM    433  CA  LYS A  56      62.696  -7.896  39.732  1.00 57.83           C  
ATOM    434  C   LYS A  56      63.640  -8.344  38.605  1.00 57.52           C  
ATOM    435  O   LYS A  56      63.828  -9.522  38.387  1.00 53.78           O  
ATOM    436  CB  LYS A  56      63.165  -8.446  41.085  1.00 57.90           C  
ATOM    437  CG  LYS A  56      64.361  -7.732  41.716  1.00 59.50           C  
ATOM    438  CD  LYS A  56      64.967  -8.641  42.766  1.00 64.72           C  
ATOM    439  CE  LYS A  56      65.964  -7.982  43.703  1.00 60.42           C  
ATOM    440  NZ  LYS A  56      66.380  -9.013  44.708  1.00 57.62           N  
ATOM    441  N   ILE A  57      64.235  -7.418  37.870  1.00 64.44           N  
ATOM    442  CA  ILE A  57      65.338  -7.786  36.974  1.00 64.06           C  
ATOM    443  C   ILE A  57      66.667  -7.203  37.480  1.00 56.57           C  
ATOM    444  O   ILE A  57      66.786  -5.992  37.686  1.00 47.88           O  
ATOM    445  CB  ILE A  57      65.064  -7.305  35.544  1.00 67.81           C  
ATOM    446  CG1 ILE A  57      63.814  -7.970  34.961  1.00 68.78           C  
ATOM    447  CG2 ILE A  57      66.233  -7.654  34.649  1.00 73.20           C  
ATOM    448  CD1 ILE A  57      62.987  -7.033  34.110  1.00 65.33           C  
ATOM    449  N   THR A  58      67.664  -8.072  37.620  1.00 49.09           N  
ATOM    450  CA  THR A  58      68.940  -7.764  38.264  1.00 47.63           C  
ATOM    451  C   THR A  58      69.999  -7.773  37.195  1.00 47.44           C  
ATOM    452  O   THR A  58      70.041  -8.712  36.383  1.00 50.88           O  
ATOM    453  CB  THR A  58      69.260  -8.852  39.295  1.00 46.67           C  
ATOM    454  OG1 THR A  58      68.349  -8.711  40.378  1.00 36.98           O  
ATOM    455  CG2 THR A  58      70.685  -8.807  39.804  1.00 49.55           C  
ATOM    456  N   PHE A  59      70.823  -6.716  37.197  1.00 40.79           N  
ATOM    457  CA  PHE A  59      71.855  -6.550  36.208  1.00 34.71           C  
ATOM    458  C   PHE A  59      73.088  -7.335  36.590  1.00 40.42           C  
ATOM    459  O   PHE A  59      73.278  -7.736  37.741  1.00 52.59           O  
ATOM    460  CB  PHE A  59      72.198  -5.092  35.919  1.00 29.55           C  
ATOM    461  CG  PHE A  59      71.096  -4.330  35.265  1.00 23.39           C  
ATOM    462  CD1 PHE A  59      70.050  -3.873  36.002  1.00 21.78           C  
ATOM    463  CD2 PHE A  59      71.164  -3.987  33.936  1.00 25.40           C  
ATOM    464  CE1 PHE A  59      69.029  -3.166  35.404  1.00 20.24           C  
ATOM    465  CE2 PHE A  59      70.162  -3.225  33.310  1.00 21.35           C  
ATOM    466  CZ  PHE A  59      69.082  -2.852  34.041  1.00 21.75           C  
ATOM    467  N   VAL A  60      73.898  -7.642  35.579  1.00 48.96           N  
ATOM    468  CA  VAL A  60      75.148  -8.334  35.804  1.00 48.20           C  
ATOM    469  C   VAL A  60      76.039  -7.403  36.620  1.00 52.04           C  
ATOM    470  O   VAL A  60      75.789  -6.197  36.689  1.00 51.48           O  
ATOM    471  CB  VAL A  60      75.853  -8.765  34.499  1.00 49.56           C  
ATOM    472  CG1 VAL A  60      75.087  -9.847  33.801  1.00 55.22           C  
ATOM    473  CG2 VAL A  60      76.049  -7.594  33.562  1.00 59.39           C  
ATOM    474  N   ASP A  61      77.082  -7.956  37.229  1.00 48.20           N  
ATOM    475  CA  ASP A  61      77.867  -7.207  38.215  1.00 54.72           C  
ATOM    476  C   ASP A  61      78.551  -5.974  37.597  1.00 50.73           C  
ATOM    477  O   ASP A  61      78.371  -4.868  38.097  1.00 46.87           O  
ATOM    478  CB  ASP A  61      78.799  -8.154  39.013  1.00 52.37           C  
ATOM    479  CG  ASP A  61      78.026  -9.007  40.033  1.00 49.41           C  
ATOM    480  OD1 ASP A  61      76.924  -8.548  40.445  1.00 40.51           O  
ATOM    481  OD2 ASP A  61      78.484 -10.124  40.407  1.00 53.75           O  
ATOM    482  N   GLY A  62      79.209  -6.143  36.455  1.00 48.34           N  
ATOM    483  CA  GLY A  62      79.847  -5.032  35.743  1.00 45.48           C  
ATOM    484  C   GLY A  62      78.969  -4.076  34.944  1.00 53.90           C  
ATOM    485  O   GLY A  62      79.445  -3.407  34.001  1.00 61.02           O  
ATOM    486  N   HIS A  63      77.694  -3.974  35.317  1.00 51.69           N  
ATOM    487  CA  HIS A  63      76.792  -3.004  34.715  1.00 44.75           C  
ATOM    488  C   HIS A  63      76.618  -1.774  35.667  1.00 48.91           C  
ATOM    489  O   HIS A  63      76.707  -1.904  36.892  1.00 39.30           O  
ATOM    490  CB  HIS A  63      75.446  -3.664  34.330  1.00 46.63           C  
ATOM    491  CG  HIS A  63      74.772  -3.000  33.173  1.00 42.76           C  
ATOM    492  ND1 HIS A  63      73.957  -1.901  33.337  1.00 43.46           N  
ATOM    493  CD2 HIS A  63      74.846  -3.231  31.837  1.00 43.05           C  
ATOM    494  CE1 HIS A  63      73.571  -1.469  32.149  1.00 44.16           C  
ATOM    495  NE2 HIS A  63      74.094  -2.260  31.226  1.00 45.21           N  
ATOM    496  N   PRO A  64      76.434  -0.564  35.108  1.00 38.76           N  
ATOM    497  CA  PRO A  64      76.250   0.613  35.939  1.00 47.17           C  
ATOM    498  C   PRO A  64      74.951   0.582  36.737  1.00 52.67           C  
ATOM    499  O   PRO A  64      74.972   0.822  37.952  1.00 63.41           O  
ATOM    500  CB  PRO A  64      76.226   1.741  34.922  1.00 43.73           C  
ATOM    501  CG  PRO A  64      77.210   1.261  33.926  1.00 44.46           C  
ATOM    502  CD  PRO A  64      76.916  -0.196  33.774  1.00 44.16           C  
ATOM    503  N   LEU A  65      73.854   0.265  36.048  1.00 54.12           N  
ATOM    504  CA  LEU A  65      72.504   0.090  36.621  1.00 47.16           C  
ATOM    505  C   LEU A  65      72.441  -1.158  37.455  1.00 49.65           C  
ATOM    506  O   LEU A  65      73.232  -2.083  37.269  1.00 50.80           O  
ATOM    507  CB  LEU A  65      71.460  -0.079  35.541  1.00 39.27           C  
ATOM    508  CG  LEU A  65      71.324   0.970  34.450  1.00 36.42           C  
ATOM    509  CD1 LEU A  65      70.295   0.482  33.456  1.00 39.38           C  
ATOM    510  CD2 LEU A  65      70.930   2.264  35.091  1.00 32.23           C  
ATOM    511  N   THR A  66      71.453  -1.215  38.328  1.00 46.05           N  
ATOM    512  CA  THR A  66      71.569  -2.117  39.438  1.00 51.72           C  
ATOM    513  C   THR A  66      70.547  -3.257  39.535  1.00 52.99           C  
ATOM    514  O   THR A  66      70.898  -4.450  39.687  1.00 44.52           O  
ATOM    515  CB  THR A  66      71.511  -1.177  40.629  1.00 61.20           C  
ATOM    516  OG1 THR A  66      71.805   0.143  40.137  1.00 54.69           O  
ATOM    517  CG2 THR A  66      72.527  -1.593  41.675  1.00 59.89           C  
ATOM    518  N   TYR A  67      69.282  -2.833  39.485  1.00 56.62           N  
ATOM    519  CA  TYR A  67      68.109  -3.693  39.446  1.00 51.12           C  
ATOM    520  C   TYR A  67      66.920  -2.827  39.024  1.00 52.61           C  
ATOM    521  O   TYR A  67      67.032  -1.599  38.960  1.00 41.57           O  
ATOM    522  CB  TYR A  67      67.838  -4.386  40.787  1.00 56.98           C  
ATOM    523  CG  TYR A  67      67.250  -3.475  41.848  1.00 65.41           C  
ATOM    524  CD1 TYR A  67      68.045  -2.514  42.471  1.00 64.74           C  
ATOM    525  CD2 TYR A  67      65.917  -3.593  42.254  1.00 64.34           C  
ATOM    526  CE1 TYR A  67      67.533  -1.674  43.434  1.00 65.78           C  
ATOM    527  CE2 TYR A  67      65.390  -2.748  43.216  1.00 66.53           C  
ATOM    528  CZ  TYR A  67      66.208  -1.794  43.797  1.00 72.83           C  
ATOM    529  OH  TYR A  67      65.744  -0.939  44.759  1.00 79.65           O  
ATOM    530  N   MET A  68      65.806  -3.486  38.684  1.00 45.26           N  
ATOM    531  CA  MET A  68      64.542  -2.816  38.365  1.00 43.68           C  
ATOM    532  C   MET A  68      63.508  -3.629  39.083  1.00 39.74           C  
ATOM    533  O   MET A  68      63.760  -4.788  39.357  1.00 46.38           O  
ATOM    534  CB  MET A  68      64.173  -2.888  36.884  1.00 40.40           C  
ATOM    535  CG  MET A  68      65.280  -2.594  35.889  1.00 42.97           C  
ATOM    536  SD  MET A  68      64.735  -2.189  34.211  1.00 46.15           S  
ATOM    537  CE  MET A  68      65.063  -3.821  33.570  1.00 47.34           C  
ATOM    538  N   LEU A  69      62.371  -3.021  39.386  1.00 37.85           N  
ATOM    539  CA  LEU A  69      61.209  -3.718  39.902  1.00 40.08           C  
ATOM    540  C   LEU A  69      60.067  -3.079  39.164  1.00 42.57           C  
ATOM    541  O   LEU A  69      60.086  -1.855  39.042  1.00 33.33           O  
ATOM    542  CB  LEU A  69      60.915  -3.426  41.363  1.00 46.13           C  
ATOM    543  CG  LEU A  69      61.849  -3.756  42.499  1.00 50.37           C  
ATOM    544  CD1 LEU A  69      61.151  -3.354  43.794  1.00 56.75           C  
ATOM    545  CD2 LEU A  69      62.215  -5.225  42.433  1.00 52.42           C  
ATOM    546  N   HIS A  70      59.105  -3.881  38.681  1.00 41.13           N  
ATOM    547  CA  HIS A  70      57.927  -3.378  37.943  1.00 38.92           C  
ATOM    548  C   HIS A  70      56.674  -3.905  38.646  1.00 42.64           C  
ATOM    549  O   HIS A  70      56.707  -5.001  39.195  1.00 34.93           O  
ATOM    550  CB  HIS A  70      57.888  -3.944  36.522  1.00 37.09           C  
ATOM    551  CG  HIS A  70      58.842  -3.309  35.548  1.00 30.11           C  
ATOM    552  ND1 HIS A  70      60.198  -3.562  35.551  1.00 27.60           N  
ATOM    553  CD2 HIS A  70      58.611  -2.529  34.464  1.00 25.15           C  
ATOM    554  CE1 HIS A  70      60.765  -2.935  34.533  1.00 27.91           C  
ATOM    555  NE2 HIS A  70      59.830  -2.263  33.879  1.00 24.96           N  
ATOM    556  N   LYS A  71      55.568  -3.153  38.610  1.00 47.36           N  
ATOM    557  CA  LYS A  71      54.276  -3.690  39.066  1.00 51.54           C  
ATOM    558  C   LYS A  71      53.238  -3.803  37.947  1.00 53.69           C  
ATOM    559  O   LYS A  71      53.075  -2.930  37.095  1.00 51.23           O  
ATOM    560  CB  LYS A  71      53.691  -2.961  40.295  1.00 53.09           C  
ATOM    561  CG  LYS A  71      53.119  -1.550  40.100  1.00 51.33           C  
ATOM    562  CD  LYS A  71      53.324  -0.679  41.355  1.00 51.92           C  
ATOM    563  CE  LYS A  71      52.791   0.739  41.216  0.67 47.11           C  
ATOM    564  NZ  LYS A  71      53.127   1.555  42.416  0.09 46.87           N  
ATOM    565  N   PHE A  72      52.569  -4.945  37.954  1.00 62.17           N  
ATOM    566  CA  PHE A  72      51.510  -5.241  37.004  1.00 70.82           C  
ATOM    567  C   PHE A  72      50.188  -4.553  37.499  1.00 71.95           C  
ATOM    568  O   PHE A  72      49.598  -4.954  38.518  1.00 68.99           O  
ATOM    569  CB  PHE A  72      51.343  -6.776  36.909  1.00 67.87           C  
ATOM    570  CG  PHE A  72      52.375  -7.536  36.080  1.00 66.77           C  
ATOM    571  CD1 PHE A  72      53.147  -6.944  35.085  1.00 67.54           C  
ATOM    572  CD2 PHE A  72      52.470  -8.930  36.240  1.00 72.98           C  
ATOM    573  CE1 PHE A  72      54.021  -7.708  34.322  1.00 64.01           C  
ATOM    574  CE2 PHE A  72      53.324  -9.710  35.462  1.00 71.43           C  
ATOM    575  CZ  PHE A  72      54.102  -9.088  34.505  1.00 71.54           C  
ATOM    576  N   ASP A  73      49.729  -3.510  36.795  1.00 74.20           N  
ATOM    577  CA  ASP A  73      48.557  -2.708  37.225  1.00 75.43           C  
ATOM    578  C   ASP A  73      47.224  -3.089  36.564  1.00 71.45           C  
ATOM    579  O   ASP A  73      46.143  -2.802  37.088  1.00 65.36           O  
ATOM    580  CB  ASP A  73      48.807  -1.228  36.955  1.00 77.14           C  
ATOM    581  CG  ASP A  73      50.072  -0.731  37.594  1.00 68.52           C  
ATOM    582  OD1 ASP A  73      50.284  -0.990  38.796  1.00 74.69           O  
ATOM    583  OD2 ASP A  73      50.849  -0.071  36.885  1.00 77.72           O  
ATOM    584  N   GLU A  74      47.326  -3.703  35.392  1.00 65.32           N  
ATOM    585  CA  GLU A  74      46.182  -4.107  34.601  1.00 61.70           C  
ATOM    586  C   GLU A  74      46.689  -5.186  33.647  1.00 64.07           C  
ATOM    587  O   GLU A  74      47.571  -4.909  32.824  1.00 66.27           O  
ATOM    588  CB  GLU A  74      45.672  -2.926  33.755  1.00 58.54           C  
ATOM    589  CG  GLU A  74      44.902  -1.845  34.498  1.00 60.74           C  
ATOM    590  CD  GLU A  74      44.587  -0.647  33.624  1.00 59.30           C  
ATOM    591  OE1 GLU A  74      44.200  -0.813  32.454  0.79 55.24           O  
ATOM    592  OE2 GLU A  74      44.729   0.492  34.106  0.62 57.97           O  
ATOM    593  N   ILE A  75      46.164  -6.404  33.757  1.00 53.19           N  
ATOM    594  CA  ILE A  75      46.351  -7.395  32.695  1.00 53.59           C  
ATOM    595  C   ILE A  75      44.982  -7.852  32.245  1.00 52.84           C  
ATOM    596  O   ILE A  75      44.129  -8.194  33.073  1.00 54.40           O  
ATOM    597  CB  ILE A  75      47.210  -8.644  33.061  1.00 50.51           C  
ATOM    598  CG1 ILE A  75      47.316  -8.874  34.571  1.00 56.25           C  
ATOM    599  CG2 ILE A  75      48.577  -8.581  32.390  1.00 44.59           C  
ATOM    600  CD1 ILE A  75      48.740  -8.981  35.067  1.00 58.73           C  
ATOM    601  N   ASP A  76      44.766  -7.766  30.944  1.00 41.99           N  
ATOM    602  CA  ASP A  76      43.833  -8.663  30.296  1.00 48.50           C  
ATOM    603  C   ASP A  76      44.608  -9.521  29.302  1.00 45.96           C  
ATOM    604  O   ASP A  76      44.672  -9.202  28.116  1.00 43.75           O  
ATOM    605  CB  ASP A  76      42.738  -7.891  29.578  1.00 49.39           C  
ATOM    606  CG  ASP A  76      41.524  -8.721  29.321  1.00 47.05           C  
ATOM    607  OD1 ASP A  76      41.602  -9.950  29.434  1.00 58.66           O  
ATOM    608  OD2 ASP A  76      40.462  -8.151  29.043  1.00 45.04           O  
ATOM    609  N   ALA A  77      45.216 -10.590  29.812  1.00 41.86           N  
ATOM    610  CA  ALA A  77      46.046 -11.511  28.996  1.00 53.42           C  
ATOM    611  C   ALA A  77      45.341 -12.146  27.772  1.00 57.25           C  
ATOM    612  O   ALA A  77      45.981 -12.439  26.761  1.00 63.77           O  
ATOM    613  CB  ALA A  77      46.654 -12.607  29.885  1.00 55.39           C  
ATOM    614  N   ALA A  78      44.025 -12.345  27.856  1.00 66.30           N  
ATOM    615  CA  ALA A  78      43.229 -12.855  26.729  1.00 60.52           C  
ATOM    616  C   ALA A  78      43.248 -11.907  25.547  1.00 52.79           C  
ATOM    617  O   ALA A  78      43.188 -12.354  24.387  1.00 57.96           O  
ATOM    618  CB  ALA A  78      41.786 -13.109  27.147  1.00 59.38           C  
ATOM    619  N   ASN A  79      43.301 -10.603  25.830  1.00 48.20           N  
ATOM    620  CA  ASN A  79      43.138  -9.581  24.777  1.00 45.56           C  
ATOM    621  C   ASN A  79      44.456  -8.977  24.280  1.00 48.58           C  
ATOM    622  O   ASN A  79      44.478  -8.065  23.425  1.00 57.09           O  
ATOM    623  CB  ASN A  79      42.197  -8.484  25.256  1.00 51.54           C  
ATOM    624  CG  ASN A  79      40.742  -8.801  25.000  1.00 52.62           C  
ATOM    625  OD1 ASN A  79      40.320  -8.990  23.850  1.00 54.58           O  
ATOM    626  ND2 ASN A  79      39.951  -8.801  26.062  1.00 47.90           N  
ATOM    627  N   PHE A  80      45.545  -9.524  24.804  1.00 42.66           N  
ATOM    628  CA  PHE A  80      46.858  -9.003  24.596  1.00 36.76           C  
ATOM    629  C   PHE A  80      46.999  -7.570  25.162  1.00 34.52           C  
ATOM    630  O   PHE A  80      47.392  -6.673  24.437  1.00 34.76           O  
ATOM    631  CB  PHE A  80      47.204  -9.164  23.127  1.00 35.68           C  
ATOM    632  CG  PHE A  80      46.773 -10.507  22.535  1.00 37.56           C  
ATOM    633  CD1 PHE A  80      47.005 -11.696  23.204  1.00 41.40           C  
ATOM    634  CD2 PHE A  80      46.131 -10.571  21.298  1.00 37.48           C  
ATOM    635  CE1 PHE A  80      46.583 -12.914  22.664  1.00 39.47           C  
ATOM    636  CE2 PHE A  80      45.716 -11.770  20.754  1.00 38.51           C  
ATOM    637  CZ  PHE A  80      45.925 -12.934  21.454  1.00 41.79           C  
ATOM    638  N   TYR A  81      46.637  -7.354  26.434  1.00 31.08           N  
ATOM    639  CA  TYR A  81      46.517  -6.007  26.971  1.00 35.03           C  
ATOM    640  C   TYR A  81      47.184  -5.910  28.315  1.00 40.20           C  
ATOM    641  O   TYR A  81      46.830  -6.659  29.237  1.00 49.27           O  
ATOM    642  CB  TYR A  81      45.064  -5.525  27.135  1.00 34.12           C  
ATOM    643  CG  TYR A  81      45.005  -4.211  27.898  1.00 34.07           C  
ATOM    644  CD1 TYR A  81      45.387  -3.038  27.300  1.00 34.34           C  
ATOM    645  CD2 TYR A  81      44.668  -4.164  29.232  1.00 35.32           C  
ATOM    646  CE1 TYR A  81      45.334  -1.835  27.964  1.00 34.52           C  
ATOM    647  CE2 TYR A  81      44.624  -2.959  29.916  1.00 39.53           C  
ATOM    648  CZ  TYR A  81      44.974  -1.791  29.267  1.00 39.87           C  
ATOM    649  OH  TYR A  81      45.006  -0.549  29.907  1.00 51.63           O  
ATOM    650  N   CYS A  82      48.132  -4.979  28.443  1.00 41.11           N  
ATOM    651  CA  CYS A  82      48.852  -4.812  29.732  1.00 42.54           C  
ATOM    652  C   CYS A  82      49.200  -3.360  29.962  1.00 37.78           C  
ATOM    653  O   CYS A  82      49.591  -2.682  29.022  1.00 40.15           O  
ATOM    654  CB  CYS A  82      50.147  -5.652  29.764  1.00 43.76           C  
ATOM    655  SG  CYS A  82      50.631  -6.200  31.422  1.00 48.43           S  
ATOM    656  N   LYS A  83      49.005  -2.875  31.186  1.00 38.31           N  
ATOM    657  CA  LYS A  83      49.514  -1.555  31.637  1.00 41.91           C  
ATOM    658  C   LYS A  83      50.363  -1.835  32.869  1.00 44.91           C  
ATOM    659  O   LYS A  83      49.817  -2.432  33.828  1.00 49.24           O  
ATOM    660  CB  LYS A  83      48.367  -0.591  31.984  1.00 41.38           C  
ATOM    661  CG  LYS A  83      48.812   0.739  32.588  1.00 40.48           C  
ATOM    662  CD  LYS A  83      47.697   1.760  32.768  1.00 37.18           C  
ATOM    663  CE  LYS A  83      47.415   2.179  34.202  0.51 32.75           C  
ATOM    664  NZ  LYS A  83      45.938   2.318  34.419  0.63 31.70           N  
ATOM    665  N   TYR A  84      51.673  -1.521  32.806  1.00 41.97           N  
ATOM    666  CA  TYR A  84      52.646  -1.891  33.888  1.00 41.55           C  
ATOM    667  C   TYR A  84      53.639  -0.763  34.101  1.00 38.59           C  
ATOM    668  O   TYR A  84      53.854   0.089  33.222  1.00 41.06           O  
ATOM    669  CB  TYR A  84      53.402  -3.230  33.656  1.00 46.33           C  
ATOM    670  CG  TYR A  84      54.287  -3.247  32.428  1.00 47.15           C  
ATOM    671  CD1 TYR A  84      53.742  -3.495  31.172  1.00 49.08           C  
ATOM    672  CD2 TYR A  84      55.649  -2.953  32.510  1.00 52.87           C  
ATOM    673  CE1 TYR A  84      54.516  -3.503  30.043  1.00 43.26           C  
ATOM    674  CE2 TYR A  84      56.434  -2.928  31.369  1.00 51.12           C  
ATOM    675  CZ  TYR A  84      55.852  -3.206  30.152  1.00 45.50           C  
ATOM    676  OH  TYR A  84      56.576  -3.197  29.003  1.00 49.27           O  
ATOM    677  N   THR A  85      54.174  -0.705  35.310  1.00 47.04           N  
ATOM    678  CA  THR A  85      54.888   0.500  35.768  1.00 48.12           C  
ATOM    679  C   THR A  85      56.236   0.133  36.385  1.00 41.23           C  
ATOM    680  O   THR A  85      56.297  -0.693  37.298  1.00 36.19           O  
ATOM    681  CB  THR A  85      54.013   1.394  36.700  1.00 50.08           C  
ATOM    682  OG1 THR A  85      53.242   0.625  37.628  1.00 52.46           O  
ATOM    683  CG2 THR A  85      53.030   2.146  35.909  1.00 53.74           C  
ATOM    684  N   LEU A  86      57.300   0.712  35.817  1.00 43.68           N  
ATOM    685  CA  LEU A  86      58.643   0.733  36.422  1.00 45.73           C  
ATOM    686  C   LEU A  86      58.644   1.712  37.574  1.00 50.82           C  
ATOM    687  O   LEU A  86      58.682   2.936  37.385  1.00 48.33           O  
ATOM    688  CB  LEU A  86      59.711   1.165  35.389  1.00 50.64           C  
ATOM    689  CG  LEU A  86      61.215   1.315  35.723  1.00 43.51           C  
ATOM    690  CD1 LEU A  86      61.785   0.164  36.522  1.00 49.95           C  
ATOM    691  CD2 LEU A  86      62.050   1.375  34.466  1.00 40.08           C  
ATOM    692  N   PHE A  87      58.654   1.179  38.791  1.00 59.38           N  
ATOM    693  CA  PHE A  87      58.629   2.046  39.950  1.00 53.30           C  
ATOM    694  C   PHE A  87      59.936   2.168  40.756  1.00 64.72           C  
ATOM    695  O   PHE A  87      60.203   3.254  41.264  1.00 67.90           O  
ATOM    696  CB  PHE A  87      57.402   1.724  40.806  1.00 46.69           C  
ATOM    697  CG  PHE A  87      57.450   0.407  41.468  1.00 39.70           C  
ATOM    698  CD1 PHE A  87      56.947  -0.707  40.841  1.00 38.15           C  
ATOM    699  CD2 PHE A  87      57.952   0.293  42.756  1.00 41.84           C  
ATOM    700  CE1 PHE A  87      56.983  -1.947  41.468  1.00 39.60           C  
ATOM    701  CE2 PHE A  87      57.991  -0.941  43.395  1.00 42.29           C  
ATOM    702  CZ  PHE A  87      57.511  -2.068  42.749  1.00 39.67           C  
ATOM    703  N   GLU A  88      60.753   1.108  40.849  1.00 72.59           N  
ATOM    704  CA  GLU A  88      61.997   1.116  41.656  1.00 69.66           C  
ATOM    705  C   GLU A  88      63.232   0.493  40.993  1.00 67.21           C  
ATOM    706  O   GLU A  88      63.095  -0.422  40.175  1.00 66.19           O  
ATOM    707  CB  GLU A  88      61.793   0.394  42.989  1.00 74.59           C  
ATOM    708  CG  GLU A  88      62.738   0.920  44.063  1.00 78.20           C  
ATOM    709  CD  GLU A  88      62.712   0.121  45.352  1.00 92.24           C  
ATOM    710  OE1 GLU A  88      62.243   0.671  46.371  1.00103.41           O  
ATOM    711  OE2 GLU A  88      63.189  -1.039  45.360  1.00106.34           O  
ATOM    712  N   GLY A  89      64.416   0.970  41.403  1.00 55.58           N  
ATOM    713  CA  GLY A  89      65.707   0.496  40.922  1.00 49.40           C  
ATOM    714  C   GLY A  89      66.609   1.565  40.332  1.00 52.75           C  
ATOM    715  O   GLY A  89      66.137   2.595  39.852  1.00 42.01           O  
ATOM    716  N   ASP A  90      67.909   1.275  40.297  1.00 50.85           N  
ATOM    717  CA  ASP A  90      68.926   2.322  40.176  1.00 56.07           C  
ATOM    718  C   ASP A  90      68.843   2.955  38.798  1.00 56.67           C  
ATOM    719  O   ASP A  90      69.365   4.024  38.509  1.00 52.56           O  
ATOM    720  CB  ASP A  90      70.313   1.779  40.550  1.00 58.37           C  
ATOM    721  CG  ASP A  90      70.486   1.653  42.111  1.00 73.87           C  
ATOM    722  OD1 ASP A  90      70.154   2.607  42.867  1.00 61.94           O  
ATOM    723  OD2 ASP A  90      70.906   0.595  42.638  1.00 67.43           O  
ATOM    724  N   VAL A  91      68.039   2.301  38.002  1.00 52.30           N  
ATOM    725  CA  VAL A  91      67.736   2.632  36.640  1.00 43.97           C  
ATOM    726  C   VAL A  91      67.126   4.006  36.373  1.00 44.00           C  
ATOM    727  O   VAL A  91      67.308   4.590  35.299  1.00 42.55           O  
ATOM    728  CB  VAL A  91      66.714   1.568  36.183  1.00 47.10           C  
ATOM    729  CG1 VAL A  91      67.169   0.890  34.913  1.00 53.91           C  
ATOM    730  CG2 VAL A  91      66.547   0.499  37.243  1.00 38.81           C  
ATOM    731  N   LEU A  92      66.392   4.527  37.347  1.00 36.57           N  
ATOM    732  CA  LEU A  92      65.403   5.595  37.115  1.00 36.39           C  
ATOM    733  C   LEU A  92      65.896   6.948  36.586  1.00 41.57           C  
ATOM    734  O   LEU A  92      65.223   7.576  35.729  1.00 36.21           O  
ATOM    735  CB  LEU A  92      64.584   5.808  38.417  1.00 29.13           C  
ATOM    736  CG  LEU A  92      63.365   4.893  38.559  1.00 26.64           C  
ATOM    737  CD1 LEU A  92      62.675   5.210  39.869  1.00 32.51           C  
ATOM    738  CD2 LEU A  92      62.380   5.171  37.428  1.00 29.11           C  
ATOM    739  N   ARG A  93      67.042   7.408  37.079  1.00 54.48           N  
ATOM    740  CA  ARG A  93      67.592   8.689  36.659  1.00 54.75           C  
ATOM    741  C   ARG A  93      66.760   9.619  37.499  1.00 60.46           C  
ATOM    742  O   ARG A  93      65.721   9.197  38.012  1.00 61.69           O  
ATOM    743  CB  ARG A  93      67.477   8.894  35.137  1.00 52.22           C  
ATOM    744  CG  ARG A  93      68.696   9.594  34.527  0.96 53.10           C  
ATOM    745  CD  ARG A  93      69.268   8.960  33.250  0.93 51.73           C  
ATOM    746  NE  ARG A  93      70.111   7.775  33.514  0.85 52.41           N  
ATOM    747  CZ  ARG A  93      71.028   7.262  32.677  0.76 52.44           C  
ATOM    748  NH1 ARG A  93      71.760   6.170  33.000  0.86 37.08           N  
ATOM    749  NH2 ARG A  93      71.243   7.865  31.511  1.00 52.55           N  
ATOM    750  N   ASP A  94      67.231  10.837  37.709  1.00 67.56           N  
ATOM    751  CA  ASP A  94      66.735  11.630  38.830  1.00 66.04           C  
ATOM    752  C   ASP A  94      65.441  12.414  38.630  1.00 62.40           C  
ATOM    753  O   ASP A  94      64.706  12.598  39.600  1.00 55.34           O  
ATOM    754  CB  ASP A  94      67.836  12.551  39.362  1.00 81.84           C  
ATOM    755  CG  ASP A  94      68.483  12.007  40.635  1.00 86.43           C  
ATOM    756  OD1 ASP A  94      67.878  12.171  41.719  1.00 81.83           O  
ATOM    757  OD2 ASP A  94      69.586  11.419  40.556  1.00 80.13           O  
ATOM    758  N   ASN A  95      65.131  12.876  37.424  1.00 57.03           N  
ATOM    759  CA  ASN A  95      63.940  13.705  37.249  1.00 59.89           C  
ATOM    760  C   ASN A  95      62.636  12.952  36.906  1.00 63.16           C  
ATOM    761  O   ASN A  95      61.589  13.566  36.705  1.00 46.24           O  
ATOM    762  CB  ASN A  95      64.213  14.819  36.236  1.00 59.92           C  
ATOM    763  CG  ASN A  95      65.008  14.354  35.024  1.00 59.02           C  
ATOM    764  OD1 ASN A  95      65.291  13.182  34.854  1.00 53.84           O  
ATOM    765  ND2 ASN A  95      65.385  15.300  34.176  1.00 61.42           N  
ATOM    766  N   ILE A  96      62.705  11.626  36.814  1.00 68.17           N  
ATOM    767  CA  ILE A  96      61.559  10.833  36.401  1.00 55.83           C  
ATOM    768  C   ILE A  96      61.070   9.987  37.563  1.00 53.71           C  
ATOM    769  O   ILE A  96      61.837   9.278  38.213  1.00 41.82           O  
ATOM    770  CB  ILE A  96      61.918   9.909  35.228  1.00 65.99           C  
ATOM    771  CG1 ILE A  96      62.548  10.706  34.090  1.00 63.84           C  
ATOM    772  CG2 ILE A  96      60.688   9.171  34.730  1.00 64.48           C  
ATOM    773  CD1 ILE A  96      61.588  11.381  33.164  1.00 68.78           C  
ATOM    774  N   GLU A  97      59.774  10.067  37.835  1.00 56.04           N  
ATOM    775  CA  GLU A  97      59.196   9.316  38.950  1.00 53.37           C  
ATOM    776  C   GLU A  97      59.009   7.824  38.657  1.00 58.50           C  
ATOM    777  O   GLU A  97      59.240   6.942  39.510  1.00 47.09           O  
ATOM    778  CB  GLU A  97      57.833   9.886  39.338  1.00 50.80           C  
ATOM    779  CG  GLU A  97      57.187   9.087  40.474  1.00 54.92           C  
ATOM    780  CD  GLU A  97      58.133   8.091  41.168  1.00 57.53           C  
ATOM    781  OE1 GLU A  97      59.314   8.436  41.344  1.00 52.53           O  
ATOM    782  OE2 GLU A  97      57.737   6.948  41.526  1.00 55.72           O  
ATOM    783  N   LYS A  98      58.526   7.547  37.450  1.00 51.82           N  
ATOM    784  CA  LYS A  98      58.224   6.184  37.078  1.00 57.53           C  
ATOM    785  C   LYS A  98      58.101   6.177  35.588  1.00 53.15           C  
ATOM    786  O   LYS A  98      57.971   7.253  34.954  1.00 43.28           O  
ATOM    787  CB  LYS A  98      56.945   5.682  37.776  1.00 63.37           C  
ATOM    788  CG  LYS A  98      55.753   6.643  37.678  1.00 68.70           C  
ATOM    789  CD  LYS A  98      54.530   6.236  38.517  1.00 66.44           C  
ATOM    790  CE  LYS A  98      53.294   7.061  38.153  1.00 67.98           C  
ATOM    791  NZ  LYS A  98      51.981   6.357  38.253  1.00 67.69           N  
ATOM    792  N   VAL A  99      58.168   4.973  35.025  1.00 48.68           N  
ATOM    793  CA  VAL A  99      57.814   4.841  33.610  1.00 54.24           C  
ATOM    794  C   VAL A  99      56.642   3.887  33.491  1.00 55.09           C  
ATOM    795  O   VAL A  99      56.660   2.836  34.161  1.00 54.27           O  
ATOM    796  CB  VAL A  99      59.001   4.373  32.783  1.00 57.98           C  
ATOM    797  CG1 VAL A  99      58.649   4.542  31.322  1.00 55.26           C  
ATOM    798  CG2 VAL A  99      60.270   5.144  33.164  1.00 55.82           C  
ATOM    799  N   VAL A 100      55.626   4.298  32.712  1.00 55.69           N  
ATOM    800  CA  VAL A 100      54.304   3.640  32.648  1.00 56.99           C  
ATOM    801  C   VAL A 100      54.037   3.170  31.221  1.00 52.05           C  
ATOM    802  O   VAL A 100      53.948   3.995  30.265  1.00 48.44           O  
ATOM    803  CB  VAL A 100      53.124   4.509  33.175  1.00 61.86           C  
ATOM    804  CG1 VAL A 100      52.628   5.513  32.136  1.00 63.16           C  
ATOM    805  CG2 VAL A 100      51.950   3.631  33.601  1.00 61.76           C  
ATOM    806  N   TYR A 101      53.976   1.835  31.106  1.00 41.80           N  
ATOM    807  CA  TYR A 101      53.880   1.179  29.804  1.00 41.34           C  
ATOM    808  C   TYR A 101      52.434   0.659  29.624  1.00 41.55           C  
ATOM    809  O   TYR A 101      51.812   0.176  30.579  1.00 44.98           O  
ATOM    810  CB  TYR A 101      54.914   0.050  29.660  1.00 43.97           C  
ATOM    811  CG  TYR A 101      56.399   0.389  29.915  1.00 39.13           C  
ATOM    812  CD1 TYR A 101      56.887   0.517  31.193  1.00 39.98           C  
ATOM    813  CD2 TYR A 101      57.286   0.579  28.874  1.00 40.97           C  
ATOM    814  CE1 TYR A 101      58.234   0.811  31.460  1.00 46.03           C  
ATOM    815  CE2 TYR A 101      58.634   0.868  29.106  1.00 44.84           C  
ATOM    816  CZ  TYR A 101      59.124   0.983  30.413  1.00 52.05           C  
ATOM    817  OH  TYR A 101      60.464   1.238  30.740  1.00 45.15           O  
ATOM    818  N   GLU A 102      51.897   0.833  28.422  1.00 32.78           N  
ATOM    819  CA  GLU A 102      50.578   0.391  28.047  1.00 37.13           C  
ATOM    820  C   GLU A 102      50.667  -0.287  26.706  1.00 37.69           C  
ATOM    821  O   GLU A 102      50.937   0.357  25.661  1.00 35.77           O  
ATOM    822  CB  GLU A 102      49.623   1.587  27.897  1.00 44.55           C  
ATOM    823  CG  GLU A 102      48.181   1.368  28.296  1.00 45.05           C  
ATOM    824  CD  GLU A 102      47.341   2.592  28.024  1.00 44.77           C  
ATOM    825  OE1 GLU A 102      46.542   2.468  27.083  1.00 33.85           O  
ATOM    826  OE2 GLU A 102      47.479   3.630  28.748  1.00 44.14           O  
ATOM    827  N   VAL A 103      50.396  -1.589  26.752  1.00 38.18           N  
ATOM    828  CA  VAL A 103      50.511  -2.443  25.610  1.00 38.12           C  
ATOM    829  C   VAL A 103      49.194  -3.050  25.228  1.00 36.57           C  
ATOM    830  O   VAL A 103      48.461  -3.529  26.079  1.00 39.10           O  
ATOM    831  CB  VAL A 103      51.398  -3.642  25.953  1.00 44.81           C  
ATOM    832  CG1 VAL A 103      51.532  -4.568  24.736  1.00 40.42           C  
ATOM    833  CG2 VAL A 103      52.740  -3.145  26.445  1.00 50.19           C  
ATOM    834  N   LYS A 104      48.912  -3.089  23.936  1.00 40.01           N  
ATOM    835  CA  LYS A 104      47.840  -3.901  23.465  1.00 37.34           C  
ATOM    836  C   LYS A 104      48.280  -4.509  22.191  1.00 38.57           C  
ATOM    837  O   LYS A 104      48.760  -3.813  21.341  1.00 41.58           O  
ATOM    838  CB  LYS A 104      46.629  -3.042  23.198  1.00 43.89           C  
ATOM    839  CG  LYS A 104      45.777  -3.502  22.022  1.00 43.44           C  
ATOM    840  CD  LYS A 104      45.837  -2.487  20.878  1.00 41.74           C  
ATOM    841  CE  LYS A 104      45.686  -3.173  19.551  1.00 38.87           C  
ATOM    842  NZ  LYS A 104      46.526  -2.460  18.565  1.00 38.16           N  
ATOM    843  N   LEU A 105      48.058  -5.795  22.005  1.00 32.80           N  
ATOM    844  CA  LEU A 105      48.402  -6.400  20.718  1.00 30.93           C  
ATOM    845  C   LEU A 105      47.154  -6.831  20.007  1.00 37.98           C  
ATOM    846  O   LEU A 105      46.051  -6.896  20.604  1.00 37.93           O  
ATOM    847  CB  LEU A 105      49.285  -7.615  20.932  1.00 28.34           C  
ATOM    848  CG  LEU A 105      50.760  -7.293  21.238  1.00 24.61           C  
ATOM    849  CD1 LEU A 105      51.329  -8.245  22.231  1.00 23.98           C  
ATOM    850  CD2 LEU A 105      51.558  -7.375  19.953  1.00 26.66           C  
ATOM    851  N   GLU A 106      47.251  -7.051  18.711  1.00 44.64           N  
ATOM    852  CA  GLU A 106      46.115  -7.666  18.039  1.00 48.98           C  
ATOM    853  C   GLU A 106      46.628  -8.598  16.940  1.00 52.60           C  
ATOM    854  O   GLU A 106      47.696  -8.349  16.451  1.00 52.42           O  
ATOM    855  CB  GLU A 106      45.166  -6.575  17.568  1.00 54.11           C  
ATOM    856  CG  GLU A 106      45.327  -6.107  16.146  1.00 58.89           C  
ATOM    857  CD  GLU A 106      44.155  -5.234  15.717  1.00 73.71           C  
ATOM    858  OE1 GLU A 106      42.995  -5.721  15.731  1.00 79.12           O  
ATOM    859  OE2 GLU A 106      44.383  -4.050  15.362  1.00 74.74           O  
ATOM    860  N   ALA A 107      45.938  -9.682  16.561  1.00 53.16           N  
ATOM    861  CA  ALA A 107      46.456 -10.588  15.491  1.00 44.65           C  
ATOM    862  C   ALA A 107      46.252  -9.919  14.136  1.00 44.77           C  
ATOM    863  O   ALA A 107      45.434  -9.014  14.037  1.00 44.12           O  
ATOM    864  CB  ALA A 107      45.768 -11.960  15.527  1.00 45.15           C  
ATOM    865  N   VAL A 108      46.976 -10.307  13.095  1.00 40.83           N  
ATOM    866  CA  VAL A 108      46.868  -9.589  11.832  1.00 43.38           C  
ATOM    867  C   VAL A 108      47.296 -10.430  10.653  1.00 47.97           C  
ATOM    868  O   VAL A 108      48.288 -10.142   9.991  1.00 55.90           O  
ATOM    869  CB  VAL A 108      47.731  -8.320  11.803  1.00 47.82           C  
ATOM    870  CG1 VAL A 108      47.763  -7.723  10.404  1.00 48.20           C  
ATOM    871  CG2 VAL A 108      47.193  -7.282  12.778  1.00 51.38           C  
ATOM    872  N   GLY A 109      46.509 -11.456  10.367  1.00 48.52           N  
ATOM    873  CA  GLY A 109      46.911 -12.437   9.378  1.00 47.99           C  
ATOM    874  C   GLY A 109      47.924 -13.279  10.074  1.00 41.59           C  
ATOM    875  O   GLY A 109      47.669 -13.724  11.191  1.00 48.73           O  
ATOM    876  N   GLY A 110      49.087 -13.444   9.452  1.00 40.35           N  
ATOM    877  CA  GLY A 110      50.067 -14.378   9.966  1.00 42.49           C  
ATOM    878  C   GLY A 110      50.800 -13.908  11.209  1.00 33.94           C  
ATOM    879  O   GLY A 110      51.678 -14.612  11.688  1.00 25.47           O  
ATOM    880  N   GLY A 111      50.488 -12.685  11.662  1.00 44.51           N  
ATOM    881  CA  GLY A 111      51.247 -12.014  12.737  1.00 39.22           C  
ATOM    882  C   GLY A 111      50.556 -10.985  13.596  1.00 37.91           C  
ATOM    883  O   GLY A 111      49.412 -11.199  14.008  1.00 38.43           O  
ATOM    884  N   SER A 112      51.239  -9.848  13.835  1.00 43.58           N  
ATOM    885  CA  SER A 112      50.927  -8.935  14.949  1.00 40.50           C  
ATOM    886  C   SER A 112      50.809  -7.461  14.571  1.00 44.69           C  
ATOM    887  O   SER A 112      51.327  -7.036  13.521  1.00 48.31           O  
ATOM    888  CB  SER A 112      52.007  -9.121  16.029  1.00 41.79           C  
ATOM    889  OG  SER A 112      51.626  -8.604  17.277  1.00 39.58           O  
ATOM    890  N   LYS A 113      50.022  -6.733  15.378  1.00 37.47           N  
ATOM    891  CA  LYS A 113      49.910  -5.286  15.351  1.00 41.96           C  
ATOM    892  C   LYS A 113      49.949  -4.829  16.827  1.00 40.18           C  
ATOM    893  O   LYS A 113      48.968  -4.960  17.550  1.00 31.70           O  
ATOM    894  CB  LYS A 113      48.631  -4.808  14.655  1.00 44.50           C  
ATOM    895  CG  LYS A 113      48.449  -3.304  14.664  1.00 55.36           C  
ATOM    896  CD  LYS A 113      47.277  -2.785  13.831  0.68 63.03           C  
ATOM    897  CE  LYS A 113      47.233  -1.259  13.911  0.96 68.77           C  
ATOM    898  NZ  LYS A 113      45.948  -0.627  13.484  0.85 72.67           N  
ATOM    899  N   GLY A 114      51.081  -4.294  17.260  1.00 35.58           N  
ATOM    900  CA  GLY A 114      51.144  -3.616  18.554  1.00 43.78           C  
ATOM    901  C   GLY A 114      50.986  -2.104  18.536  1.00 48.48           C  
ATOM    902  O   GLY A 114      51.458  -1.384  17.636  1.00 52.89           O  
ATOM    903  N   LYS A 115      50.272  -1.610  19.529  1.00 45.46           N  
ATOM    904  CA  LYS A 115      50.287  -0.219  19.776  1.00 45.23           C  
ATOM    905  C   LYS A 115      50.777  -0.144  21.203  1.00 48.16           C  
ATOM    906  O   LYS A 115      50.170  -0.735  22.124  1.00 31.67           O  
ATOM    907  CB  LYS A 115      48.898   0.384  19.620  1.00 55.09           C  
ATOM    908  CG  LYS A 115      48.855   1.903  19.706  1.00 60.86           C  
ATOM    909  CD  LYS A 115      47.640   2.384  20.490  1.00 66.34           C  
ATOM    910  CE  LYS A 115      47.450   3.893  20.408  0.98 65.76           C  
ATOM    911  NZ  LYS A 115      46.190   4.321  21.090  0.76 63.75           N  
ATOM    912  N   ILE A 116      51.878   0.606  21.350  1.00 54.83           N  
ATOM    913  CA  ILE A 116      52.517   0.877  22.629  1.00 53.92           C  
ATOM    914  C   ILE A 116      52.618   2.358  22.891  1.00 53.42           C  
ATOM    915  O   ILE A 116      52.903   3.155  21.995  1.00 47.45           O  
ATOM    916  CB  ILE A 116      53.930   0.286  22.670  1.00 53.30           C  
ATOM    917  CG1 ILE A 116      53.819  -1.227  22.601  1.00 49.18           C  
ATOM    918  CG2 ILE A 116      54.642   0.615  23.961  1.00 54.60           C  
ATOM    919  CD1 ILE A 116      54.098  -1.736  21.208  1.00 56.83           C  
ATOM    920  N   THR A 117      52.385   2.698  24.146  1.00 47.86           N  
ATOM    921  CA  THR A 117      52.507   4.035  24.622  1.00 49.04           C  
ATOM    922  C   THR A 117      53.362   3.991  25.859  1.00 53.28           C  
ATOM    923  O   THR A 117      53.054   3.227  26.804  1.00 56.37           O  
ATOM    924  CB  THR A 117      51.168   4.512  25.144  1.00 54.91           C  
ATOM    925  OG1 THR A 117      50.637   3.443  25.930  1.00 43.84           O  
ATOM    926  CG2 THR A 117      50.229   4.827  24.019  1.00 56.11           C  
ATOM    927  N   VAL A 118      54.387   4.839  25.880  1.00 53.42           N  
ATOM    928  CA  VAL A 118      55.305   4.921  27.027  1.00 50.80           C  
ATOM    929  C   VAL A 118      55.258   6.363  27.494  1.00 52.85           C  
ATOM    930  O   VAL A 118      55.536   7.305  26.743  1.00 40.11           O  
ATOM    931  CB  VAL A 118      56.733   4.522  26.653  1.00 51.89           C  
ATOM    932  CG1 VAL A 118      57.563   4.217  27.875  1.00 58.74           C  
ATOM    933  CG2 VAL A 118      56.701   3.291  25.784  1.00 53.88           C  
ATOM    934  N   THR A 119      54.786   6.497  28.722  1.00 57.98           N  
ATOM    935  CA  THR A 119      54.589   7.778  29.352  1.00 53.64           C  
ATOM    936  C   THR A 119      55.619   7.927  30.506  1.00 51.04           C  
ATOM    937  O   THR A 119      55.714   7.078  31.421  1.00 45.35           O  
ATOM    938  CB  THR A 119      53.112   7.928  29.771  1.00 58.64           C  
ATOM    939  OG1 THR A 119      52.362   8.327  28.621  1.00 55.62           O  
ATOM    940  CG2 THR A 119      52.908   8.980  30.893  1.00 66.23           C  
ATOM    941  N   TYR A 120      56.384   9.017  30.393  1.00 50.53           N  
ATOM    942  CA  TYR A 120      57.546   9.333  31.227  1.00 50.62           C  
ATOM    943  C   TYR A 120      57.129  10.344  32.291  1.00 41.67           C  
ATOM    944  O   TYR A 120      56.736  11.474  31.971  1.00 44.16           O  
ATOM    945  CB  TYR A 120      58.678   9.889  30.347  1.00 51.89           C  
ATOM    946  CG  TYR A 120      59.541   8.782  29.794  1.00 56.35           C  
ATOM    947  CD1 TYR A 120      60.557   8.228  30.577  1.00 60.49           C  
ATOM    948  CD2 TYR A 120      59.316   8.246  28.540  1.00 45.11           C  
ATOM    949  CE1 TYR A 120      61.333   7.182  30.115  1.00 58.20           C  
ATOM    950  CE2 TYR A 120      60.115   7.221  28.066  1.00 48.82           C  
ATOM    951  CZ  TYR A 120      61.125   6.685  28.852  1.00 49.53           C  
ATOM    952  OH  TYR A 120      61.927   5.606  28.453  1.00 44.18           O  
ATOM    953  N   HIS A 121      57.166   9.911  33.544  1.00 42.15           N  
ATOM    954  CA  HIS A 121      56.597  10.715  34.617  1.00 43.98           C  
ATOM    955  C   HIS A 121      57.679  11.453  35.393  1.00 44.75           C  
ATOM    956  O   HIS A 121      58.350  10.788  36.218  1.00 44.15           O  
ATOM    957  CB  HIS A 121      55.774   9.840  35.552  1.00 46.33           C  
ATOM    958  CG  HIS A 121      54.431   9.494  34.998  1.00 49.34           C  
ATOM    959  ND1 HIS A 121      53.541  10.450  34.563  1.00 59.69           N  
ATOM    960  CD2 HIS A 121      53.836   8.302  34.779  1.00 54.11           C  
ATOM    961  CE1 HIS A 121      52.460   9.862  34.080  1.00 60.07           C  
ATOM    962  NE2 HIS A 121      52.612   8.560  34.206  1.00 60.68           N  
ATOM    963  N   PRO A 122      57.853  12.790  35.125  1.00 36.36           N  
ATOM    964  CA  PRO A 122      58.713  13.611  35.987  1.00 42.51           C  
ATOM    965  C   PRO A 122      58.332  13.542  37.488  1.00 42.09           C  
ATOM    966  O   PRO A 122      57.172  13.355  37.841  1.00 50.37           O  
ATOM    967  CB  PRO A 122      58.525  15.052  35.449  1.00 42.69           C  
ATOM    968  CG  PRO A 122      57.678  14.992  34.229  1.00 41.54           C  
ATOM    969  CD  PRO A 122      57.124  13.600  34.120  1.00 38.86           C  
ATOM    970  N   LYS A 123      59.296  13.694  38.373  1.00 46.54           N  
ATOM    971  CA  LYS A 123      59.026  13.764  39.815  1.00 49.92           C  
ATOM    972  C   LYS A 123      58.465  15.159  40.137  1.00 50.60           C  
ATOM    973  O   LYS A 123      58.473  16.021  39.262  1.00 47.56           O  
ATOM    974  CB  LYS A 123      60.303  13.454  40.614  1.00 53.19           C  
ATOM    975  CG  LYS A 123      60.325  12.034  41.160  1.00 62.15           C  
ATOM    976  CD  LYS A 123      61.343  11.806  42.274  1.00 68.54           C  
ATOM    977  CE  LYS A 123      62.579  11.036  41.810  1.00 68.19           C  
ATOM    978  NZ  LYS A 123      63.594  10.916  42.900  1.00 64.86           N  
ATOM    979  N   PRO A 124      57.975  15.380  41.383  1.00 57.56           N  
ATOM    980  CA  PRO A 124      57.339  16.655  41.777  1.00 58.09           C  
ATOM    981  C   PRO A 124      58.012  17.928  41.225  1.00 60.25           C  
ATOM    982  O   PRO A 124      59.068  18.368  41.731  1.00 58.97           O  
ATOM    983  CB  PRO A 124      57.405  16.614  43.322  1.00 57.89           C  
ATOM    984  CG  PRO A 124      57.314  15.163  43.664  1.00 56.21           C  
ATOM    985  CD  PRO A 124      57.996  14.431  42.521  1.00 58.76           C  
ATOM    986  N   GLY A 125      57.411  18.463  40.161  1.00 64.96           N  
ATOM    987  CA  GLY A 125      57.730  19.790  39.641  1.00 65.93           C  
ATOM    988  C   GLY A 125      59.092  19.921  38.993  1.00 74.62           C  
ATOM    989  O   GLY A 125      59.641  21.030  38.959  1.00 70.15           O  
ATOM    990  N   CYS A 126      59.610  18.799  38.469  1.00 87.20           N  
ATOM    991  CA  CYS A 126      60.906  18.729  37.741  1.00 90.17           C  
ATOM    992  C   CYS A 126      60.666  18.707  36.219  1.00 83.37           C  
ATOM    993  O   CYS A 126      59.560  18.995  35.773  1.00 70.06           O  
ATOM    994  CB  CYS A 126      61.700  17.485  38.192  1.00 90.82           C  
ATOM    995  SG  CYS A 126      63.479  17.684  38.532  1.00 95.89           S  
ATOM    996  N   THR A 127      61.697  18.392  35.437  1.00 86.18           N  
ATOM    997  CA  THR A 127      61.565  18.237  33.988  1.00 88.15           C  
ATOM    998  C   THR A 127      62.142  16.882  33.569  1.00 83.48           C  
ATOM    999  O   THR A 127      63.036  16.358  34.229  1.00 79.74           O  
ATOM   1000  CB  THR A 127      62.305  19.356  33.239  1.00 90.17           C  
ATOM   1001  OG1 THR A 127      61.758  19.496  31.920  1.00 86.30           O  
ATOM   1002  CG2 THR A 127      63.810  19.055  33.176  1.00 92.90           C  
ATOM   1003  N   VAL A 128      61.636  16.320  32.473  1.00 69.38           N  
ATOM   1004  CA  VAL A 128      62.075  15.014  32.030  1.00 64.82           C  
ATOM   1005  C   VAL A 128      62.999  15.149  30.828  1.00 67.12           C  
ATOM   1006  O   VAL A 128      62.650  15.782  29.833  1.00 52.58           O  
ATOM   1007  CB  VAL A 128      60.890  14.095  31.676  1.00 68.63           C  
ATOM   1008  CG1 VAL A 128      61.310  13.024  30.676  1.00 58.74           C  
ATOM   1009  CG2 VAL A 128      60.318  13.467  32.941  1.00 73.00           C  
ATOM   1010  N   ASN A 129      64.178  14.539  30.943  1.00 68.36           N  
ATOM   1011  CA  ASN A 129      65.175  14.562  29.882  1.00 73.13           C  
ATOM   1012  C   ASN A 129      64.657  13.859  28.627  1.00 76.00           C  
ATOM   1013  O   ASN A 129      64.016  12.820  28.701  1.00 71.10           O  
ATOM   1014  CB  ASN A 129      66.475  13.887  30.350  1.00 71.92           C  
ATOM   1015  CG  ASN A 129      67.593  14.871  30.594  1.00 70.81           C  
ATOM   1016  OD1 ASN A 129      68.666  14.760  30.000  1.00 62.43           O  
ATOM   1017  ND2 ASN A 129      67.363  15.830  31.485  1.00 69.97           N  
ATOM   1018  N   GLU A 130      64.959  14.429  27.476  1.00 68.39           N  
ATOM   1019  CA  GLU A 130      64.573  13.856  26.196  1.00 61.31           C  
ATOM   1020  C   GLU A 130      65.579  12.805  25.691  1.00 66.17           C  
ATOM   1021  O   GLU A 130      65.242  11.934  24.878  1.00 64.42           O  
ATOM   1022  CB  GLU A 130      64.441  15.007  25.216  1.00 61.69           C  
ATOM   1023  CG  GLU A 130      63.999  14.679  23.807  1.00 59.32           C  
ATOM   1024  CD  GLU A 130      64.908  15.397  22.849  1.00 59.92           C  
ATOM   1025  OE1 GLU A 130      64.530  16.470  22.284  1.00 42.84           O  
ATOM   1026  OE2 GLU A 130      66.049  14.883  22.774  1.00 51.88           O  
ATOM   1027  N   GLU A 131      66.808  12.872  26.192  1.00 65.30           N  
ATOM   1028  CA  GLU A 131      67.810  11.856  25.906  1.00 66.19           C  
ATOM   1029  C   GLU A 131      67.353  10.513  26.447  1.00 68.77           C  
ATOM   1030  O   GLU A 131      67.543   9.477  25.799  1.00 65.05           O  
ATOM   1031  CB  GLU A 131      69.170  12.211  26.541  1.00 71.26           C  
ATOM   1032  CG  GLU A 131      70.316  11.292  26.110  1.00 66.05           C  
ATOM   1033  CD  GLU A 131      71.504  11.338  27.053  1.00 68.45           C  
ATOM   1034  OE1 GLU A 131      72.531  11.930  26.637  1.00 58.23           O  
ATOM   1035  OE2 GLU A 131      71.393  10.796  28.190  1.00 53.40           O  
ATOM   1036  N   GLU A 132      66.772  10.535  27.648  1.00 67.69           N  
ATOM   1037  CA  GLU A 132      66.285   9.316  28.295  1.00 65.04           C  
ATOM   1038  C   GLU A 132      65.178   8.670  27.461  1.00 61.04           C  
ATOM   1039  O   GLU A 132      65.146   7.453  27.305  1.00 62.19           O  
ATOM   1040  CB  GLU A 132      65.767   9.619  29.710  1.00 62.18           C  
ATOM   1041  CG  GLU A 132      65.898   8.446  30.660  0.78 60.28           C  
ATOM   1042  CD  GLU A 132      65.003   8.557  31.873  1.00 55.31           C  
ATOM   1043  OE1 GLU A 132      64.983   7.627  32.728  1.00 55.30           O  
ATOM   1044  OE2 GLU A 132      64.324   9.589  31.980  1.00 63.53           O  
ATOM   1045  N   VAL A 133      64.285   9.502  26.932  1.00 55.13           N  
ATOM   1046  CA  VAL A 133      63.246   9.049  26.018  1.00 57.26           C  
ATOM   1047  C   VAL A 133      63.933   8.217  24.946  1.00 56.22           C  
ATOM   1048  O   VAL A 133      63.680   7.020  24.828  1.00 57.77           O  
ATOM   1049  CB  VAL A 133      62.400  10.236  25.447  1.00 53.85           C  
ATOM   1050  CG1 VAL A 133      61.818   9.981  24.064  1.00 52.74           C  
ATOM   1051  CG2 VAL A 133      61.270  10.564  26.410  1.00 55.81           C  
ATOM   1052  N   LYS A 134      64.856   8.820  24.214  1.00 51.13           N  
ATOM   1053  CA  LYS A 134      65.450   8.117  23.073  1.00 52.94           C  
ATOM   1054  C   LYS A 134      66.226   6.836  23.484  1.00 55.80           C  
ATOM   1055  O   LYS A 134      66.336   5.898  22.705  1.00 63.91           O  
ATOM   1056  CB  LYS A 134      66.305   9.079  22.260  1.00 50.12           C  
ATOM   1057  CG  LYS A 134      65.819  10.526  22.350  1.00 48.16           C  
ATOM   1058  CD  LYS A 134      66.408  11.413  21.277  1.00 48.82           C  
ATOM   1059  CE  LYS A 134      67.536  12.262  21.819  1.00 50.24           C  
ATOM   1060  NZ  LYS A 134      67.650  13.474  20.959  1.00 51.01           N  
ATOM   1061  N   ILE A 135      66.744   6.814  24.707  1.00 55.24           N  
ATOM   1062  CA  ILE A 135      67.461   5.686  25.293  1.00 50.85           C  
ATOM   1063  C   ILE A 135      66.478   4.596  25.701  1.00 55.97           C  
ATOM   1064  O   ILE A 135      66.775   3.403  25.568  1.00 65.80           O  
ATOM   1065  CB  ILE A 135      68.236   6.073  26.581  1.00 47.38           C  
ATOM   1066  CG1 ILE A 135      69.346   7.096  26.308  1.00 49.90           C  
ATOM   1067  CG2 ILE A 135      68.889   4.846  27.213  1.00 48.14           C  
ATOM   1068  CD1 ILE A 135      70.158   7.414  27.558  1.00 46.54           C  
ATOM   1069  N   GLY A 136      65.323   4.992  26.220  1.00 53.37           N  
ATOM   1070  CA  GLY A 136      64.277   4.043  26.610  1.00 53.31           C  
ATOM   1071  C   GLY A 136      63.503   3.399  25.475  1.00 53.86           C  
ATOM   1072  O   GLY A 136      62.839   2.392  25.709  1.00 61.64           O  
ATOM   1073  N   GLU A 137      63.582   3.998  24.280  1.00 49.32           N  
ATOM   1074  CA  GLU A 137      62.903   3.542  23.089  1.00 56.42           C  
ATOM   1075  C   GLU A 137      63.865   2.681  22.319  1.00 59.12           C  
ATOM   1076  O   GLU A 137      63.433   1.759  21.646  1.00 64.23           O  
ATOM   1077  CB  GLU A 137      62.437   4.699  22.178  1.00 55.19           C  
ATOM   1078  CG  GLU A 137      62.202   4.252  20.744  1.00 56.81           C  
ATOM   1079  CD  GLU A 137      61.485   5.251  19.856  1.00 62.89           C  
ATOM   1080  OE1 GLU A 137      61.431   6.451  20.211  1.00 65.10           O  
ATOM   1081  OE2 GLU A 137      60.983   4.814  18.785  1.00 56.03           O  
ATOM   1082  N   LYS A 138      65.165   2.960  22.401  1.00 54.57           N  
ATOM   1083  CA  LYS A 138      66.159   2.115  21.712  1.00 46.15           C  
ATOM   1084  C   LYS A 138      66.418   0.821  22.474  1.00 42.31           C  
ATOM   1085  O   LYS A 138      66.654  -0.240  21.888  1.00 54.14           O  
ATOM   1086  CB  LYS A 138      67.473   2.856  21.482  1.00 40.43           C  
ATOM   1087  CG  LYS A 138      68.181   2.368  20.257  1.00 35.26           C  
ATOM   1088  CD  LYS A 138      67.736   3.064  19.002  0.52 34.95           C  
ATOM   1089  CE  LYS A 138      67.676   2.116  17.819  0.67 35.49           C  
ATOM   1090  NZ  LYS A 138      66.256   2.202  17.378  1.00 37.61           N  
ATOM   1091  N   LYS A 139      66.375   0.875  23.792  1.00 44.73           N  
ATOM   1092  CA  LYS A 139      66.723  -0.308  24.572  1.00 38.84           C  
ATOM   1093  C   LYS A 139      65.575  -1.353  24.551  1.00 42.57           C  
ATOM   1094  O   LYS A 139      65.827  -2.541  24.318  1.00 50.90           O  
ATOM   1095  CB  LYS A 139      67.281   0.103  25.967  1.00 40.94           C  
ATOM   1096  CG  LYS A 139      68.822   0.301  26.060  1.00 42.76           C  
ATOM   1097  CD  LYS A 139      69.521   0.916  24.814  1.00 46.71           C  
ATOM   1098  CE  LYS A 139      70.975   0.450  24.587  1.00 45.80           C  
ATOM   1099  NZ  LYS A 139      71.563   0.834  23.255  1.00 39.17           N  
ATOM   1100  N   ALA A 140      64.317  -0.914  24.687  1.00 45.43           N  
ATOM   1101  CA  ALA A 140      63.156  -1.792  24.484  1.00 40.49           C  
ATOM   1102  C   ALA A 140      63.048  -2.307  23.083  1.00 45.95           C  
ATOM   1103  O   ALA A 140      62.554  -3.426  22.911  1.00 52.49           O  
ATOM   1104  CB  ALA A 140      61.840  -1.119  24.819  1.00 40.68           C  
ATOM   1105  N   TYR A 141      63.445  -1.497  22.092  1.00 42.00           N  
ATOM   1106  CA  TYR A 141      63.141  -1.802  20.696  1.00 34.67           C  
ATOM   1107  C   TYR A 141      64.113  -2.806  20.149  1.00 37.61           C  
ATOM   1108  O   TYR A 141      63.709  -3.727  19.436  1.00 45.53           O  
ATOM   1109  CB  TYR A 141      63.156  -0.520  19.823  1.00 36.64           C  
ATOM   1110  CG  TYR A 141      62.693  -0.740  18.392  1.00 35.82           C  
ATOM   1111  CD1 TYR A 141      61.349  -0.854  18.095  1.00 35.41           C  
ATOM   1112  CD2 TYR A 141      63.609  -0.896  17.359  1.00 40.43           C  
ATOM   1113  CE1 TYR A 141      60.920  -1.132  16.809  1.00 39.95           C  
ATOM   1114  CE2 TYR A 141      63.186  -1.121  16.054  1.00 40.74           C  
ATOM   1115  CZ  TYR A 141      61.838  -1.232  15.788  1.00 36.66           C  
ATOM   1116  OH  TYR A 141      61.405  -1.508  14.512  1.00 36.97           O  
ATOM   1117  N   GLU A 142      65.408  -2.624  20.422  1.00 35.54           N  
ATOM   1118  CA  GLU A 142      66.349  -3.660  20.057  1.00 35.33           C  
ATOM   1119  C   GLU A 142      65.979  -4.995  20.671  1.00 34.63           C  
ATOM   1120  O   GLU A 142      66.179  -6.027  20.062  1.00 40.46           O  
ATOM   1121  CB  GLU A 142      67.731  -3.334  20.579  1.00 45.01           C  
ATOM   1122  CG  GLU A 142      68.535  -2.306  19.838  1.00 49.23           C  
ATOM   1123  CD  GLU A 142      69.632  -1.739  20.721  1.00 57.94           C  
ATOM   1124  OE1 GLU A 142      70.221  -0.695  20.333  1.00 66.36           O  
ATOM   1125  OE2 GLU A 142      69.879  -2.326  21.817  1.00 52.23           O  
ATOM   1126  N   PHE A 143      65.554  -4.996  21.942  1.00 39.20           N  
ATOM   1127  CA  PHE A 143      65.223  -6.219  22.678  1.00 32.15           C  
ATOM   1128  C   PHE A 143      64.049  -6.989  22.016  1.00 35.93           C  
ATOM   1129  O   PHE A 143      64.068  -8.253  21.821  1.00 33.66           O  
ATOM   1130  CB  PHE A 143      64.906  -5.817  24.113  1.00 34.26           C  
ATOM   1131  CG  PHE A 143      64.125  -6.827  24.852  1.00 33.23           C  
ATOM   1132  CD1 PHE A 143      64.657  -8.078  25.070  1.00 34.50           C  
ATOM   1133  CD2 PHE A 143      62.857  -6.540  25.302  1.00 31.67           C  
ATOM   1134  CE1 PHE A 143      63.922  -9.033  25.743  1.00 36.95           C  
ATOM   1135  CE2 PHE A 143      62.116  -7.492  25.992  1.00 33.67           C  
ATOM   1136  CZ  PHE A 143      62.661  -8.731  26.223  1.00 32.74           C  
ATOM   1137  N   TYR A 144      63.039  -6.219  21.626  1.00 33.93           N  
ATOM   1138  CA  TYR A 144      62.024  -6.712  20.705  1.00 41.36           C  
ATOM   1139  C   TYR A 144      62.628  -7.280  19.426  1.00 43.44           C  
ATOM   1140  O   TYR A 144      62.201  -8.335  19.026  1.00 54.97           O  
ATOM   1141  CB  TYR A 144      60.972  -5.654  20.362  1.00 41.61           C  
ATOM   1142  CG  TYR A 144      60.393  -5.825  18.965  1.00 41.53           C  
ATOM   1143  CD1 TYR A 144      59.646  -6.949  18.600  1.00 45.18           C  
ATOM   1144  CD2 TYR A 144      60.587  -4.850  18.022  1.00 36.97           C  
ATOM   1145  CE1 TYR A 144      59.126  -7.061  17.315  1.00 42.14           C  
ATOM   1146  CE2 TYR A 144      60.082  -4.952  16.772  1.00 33.83           C  
ATOM   1147  CZ  TYR A 144      59.369  -6.044  16.417  1.00 40.07           C  
ATOM   1148  OH  TYR A 144      58.937  -6.064  15.113  1.00 52.57           O  
ATOM   1149  N   LYS A 145      63.584  -6.622  18.768  1.00 42.93           N  
ATOM   1150  CA  LYS A 145      64.148  -7.179  17.514  1.00 39.27           C  
ATOM   1151  C   LYS A 145      64.890  -8.507  17.774  1.00 42.48           C  
ATOM   1152  O   LYS A 145      64.811  -9.447  16.976  1.00 49.78           O  
ATOM   1153  CB  LYS A 145      65.127  -6.228  16.820  1.00 34.64           C  
ATOM   1154  CG  LYS A 145      64.630  -4.872  16.346  1.00 31.73           C  
ATOM   1155  CD  LYS A 145      63.352  -5.008  15.532  1.00 33.18           C  
ATOM   1156  CE  LYS A 145      63.622  -5.648  14.177  1.00 33.19           C  
ATOM   1157  NZ  LYS A 145      62.390  -6.150  13.514  1.00 33.73           N  
ATOM   1158  N   GLN A 146      65.685  -8.565  18.829  1.00 36.82           N  
ATOM   1159  CA  GLN A 146      66.282  -9.863  19.265  1.00 37.20           C  
ATOM   1160  C   GLN A 146      65.247 -10.977  19.494  1.00 39.28           C  
ATOM   1161  O   GLN A 146      65.489 -12.115  19.074  1.00 42.24           O  
ATOM   1162  CB  GLN A 146      67.128  -9.728  20.566  1.00 35.35           C  
ATOM   1163  CG  GLN A 146      68.266  -8.650  20.539  1.00 35.40           C  
ATOM   1164  CD  GLN A 146      68.604  -8.103  21.901  1.00 36.50           C  
ATOM   1165  OE1 GLN A 146      67.995  -8.492  22.912  1.00 34.10           O  
ATOM   1166  NE2 GLN A 146      69.506  -7.117  21.937  1.00 40.33           N  
ATOM   1167  N   VAL A 147      64.155 -10.661  20.213  1.00 44.34           N  
ATOM   1168  CA  VAL A 147      63.056 -11.604  20.541  1.00 43.04           C  
ATOM   1169  C   VAL A 147      62.295 -12.028  19.278  1.00 45.97           C  
ATOM   1170  O   VAL A 147      61.991 -13.190  19.083  1.00 49.64           O  
ATOM   1171  CB  VAL A 147      62.035 -11.025  21.566  1.00 38.35           C  
ATOM   1172  CG1 VAL A 147      60.863 -11.970  21.795  1.00 39.44           C  
ATOM   1173  CG2 VAL A 147      62.656 -10.737  22.901  1.00 39.38           C  
ATOM   1174  N   GLU A 148      61.991 -11.073  18.415  1.00 51.99           N  
ATOM   1175  CA  GLU A 148      61.232 -11.343  17.222  1.00 48.55           C  
ATOM   1176  C   GLU A 148      62.004 -12.336  16.417  1.00 50.17           C  
ATOM   1177  O   GLU A 148      61.473 -13.342  15.956  1.00 59.39           O  
ATOM   1178  CB  GLU A 148      61.062 -10.092  16.385  1.00 45.06           C  
ATOM   1179  CG  GLU A 148      60.582 -10.398  14.962  1.00 45.22           C  
ATOM   1180  CD  GLU A 148      60.723  -9.226  14.041  1.00 43.45           C  
ATOM   1181  OE1 GLU A 148      61.715  -8.465  14.142  1.00 51.73           O  
ATOM   1182  OE2 GLU A 148      59.844  -9.047  13.197  1.00 51.63           O  
ATOM   1183  N   GLU A 149      63.262 -12.010  16.212  1.00 45.76           N  
ATOM   1184  CA  GLU A 149      64.084 -12.790  15.336  1.00 44.05           C  
ATOM   1185  C   GLU A 149      64.073 -14.165  15.966  1.00 33.76           C  
ATOM   1186  O   GLU A 149      64.126 -15.173  15.297  1.00 47.23           O  
ATOM   1187  CB  GLU A 149      65.497 -12.203  15.290  1.00 50.92           C  
ATOM   1188  CG  GLU A 149      66.518 -13.013  14.505  1.00 51.23           C  
ATOM   1189  CD  GLU A 149      67.555 -13.675  15.371  1.00 47.86           C  
ATOM   1190  OE1 GLU A 149      67.911 -13.082  16.428  1.00 46.26           O  
ATOM   1191  OE2 GLU A 149      68.004 -14.785  14.990  1.00 62.51           O  
ATOM   1192  N   TYR A 150      64.006 -14.203  17.273  1.00 32.71           N  
ATOM   1193  CA  TYR A 150      64.170 -15.484  17.958  1.00 29.52           C  
ATOM   1194  C   TYR A 150      62.885 -16.306  17.916  1.00 33.27           C  
ATOM   1195  O   TYR A 150      62.915 -17.495  17.657  1.00 37.82           O  
ATOM   1196  CB  TYR A 150      64.722 -15.354  19.366  1.00 27.29           C  
ATOM   1197  CG  TYR A 150      64.960 -16.693  19.978  1.00 24.49           C  
ATOM   1198  CD1 TYR A 150      63.941 -17.376  20.565  1.00 22.00           C  
ATOM   1199  CD2 TYR A 150      66.165 -17.311  19.839  1.00 24.10           C  
ATOM   1200  CE1 TYR A 150      64.134 -18.600  21.059  1.00 22.75           C  
ATOM   1201  CE2 TYR A 150      66.372 -18.546  20.339  1.00 20.76           C  
ATOM   1202  CZ  TYR A 150      65.352 -19.165  20.945  1.00 23.28           C  
ATOM   1203  OH  TYR A 150      65.511 -20.439  21.498  1.00 28.97           O  
ATOM   1204  N   LEU A 151      61.747 -15.674  18.091  1.00 35.39           N  
ATOM   1205  CA  LEU A 151      60.506 -16.352  18.006  1.00 32.53           C  
ATOM   1206  C   LEU A 151      60.245 -16.747  16.557  1.00 41.46           C  
ATOM   1207  O   LEU A 151      59.401 -17.577  16.298  1.00 46.32           O  
ATOM   1208  CB  LEU A 151      59.438 -15.428  18.493  1.00 29.27           C  
ATOM   1209  CG  LEU A 151      59.452 -15.250  20.001  1.00 24.14           C  
ATOM   1210  CD1 LEU A 151      58.375 -14.309  20.339  1.00 22.70           C  
ATOM   1211  CD2 LEU A 151      59.107 -16.494  20.690  1.00 27.43           C  
ATOM   1212  N   ALA A 152      60.988 -16.165  15.624  1.00 43.04           N  
ATOM   1213  CA  ALA A 152      60.803 -16.399  14.198  1.00 47.45           C  
ATOM   1214  C   ALA A 152      61.459 -17.667  13.721  1.00 51.45           C  
ATOM   1215  O   ALA A 152      60.883 -18.413  12.939  1.00 72.87           O  
ATOM   1216  CB  ALA A 152      61.358 -15.242  13.397  1.00 46.11           C  
ATOM   1217  N   ALA A 153      62.666 -17.907  14.206  1.00 54.47           N  
ATOM   1218  CA  ALA A 153      63.434 -19.086  13.841  1.00 47.84           C  
ATOM   1219  C   ALA A 153      63.264 -20.302  14.782  1.00 49.69           C  
ATOM   1220  O   ALA A 153      64.059 -21.266  14.702  1.00 47.49           O  
ATOM   1221  CB  ALA A 153      64.899 -18.674  13.758  1.00 59.73           C  
ATOM   1222  N   ASN A 154      62.245 -20.247  15.648  1.00 45.44           N  
ATOM   1223  CA  ASN A 154      61.787 -21.354  16.503  1.00 46.81           C  
ATOM   1224  C   ASN A 154      60.289 -21.201  16.736  1.00 50.82           C  
ATOM   1225  O   ASN A 154      59.873 -20.752  17.815  1.00 55.24           O  
ATOM   1226  CB  ASN A 154      62.464 -21.307  17.874  1.00 48.65           C  
ATOM   1227  CG  ASN A 154      63.925 -21.651  17.803  1.00 52.12           C  
ATOM   1228  OD1 ASN A 154      64.779 -20.768  17.891  1.00 50.28           O  
ATOM   1229  ND2 ASN A 154      64.222 -22.942  17.635  1.00 49.22           N  
ATOM   1230  N   PRO A 155      59.460 -21.556  15.735  1.00 48.48           N  
ATOM   1231  CA  PRO A 155      57.995 -21.410  15.833  1.00 43.90           C  
ATOM   1232  C   PRO A 155      57.394 -22.123  17.040  1.00 39.19           C  
ATOM   1233  O   PRO A 155      56.292 -21.827  17.484  1.00 28.75           O  
ATOM   1234  CB  PRO A 155      57.485 -22.042  14.533  1.00 49.64           C  
ATOM   1235  CG  PRO A 155      58.671 -22.067  13.618  1.00 49.85           C  
ATOM   1236  CD  PRO A 155      59.868 -22.229  14.491  1.00 47.95           C  
ATOM   1237  N   GLU A 156      58.134 -23.103  17.529  1.00 44.70           N  
ATOM   1238  CA  GLU A 156      57.801 -23.875  18.710  1.00 47.31           C  
ATOM   1239  C   GLU A 156      57.499 -23.096  19.999  1.00 46.21           C  
ATOM   1240  O   GLU A 156      56.605 -23.478  20.786  1.00 42.77           O  
ATOM   1241  CB  GLU A 156      59.016 -24.750  18.972  1.00 55.54           C  
ATOM   1242  CG  GLU A 156      60.339 -24.045  18.644  1.00 55.89           C  
ATOM   1243  CD  GLU A 156      61.561 -24.781  19.176  1.00 58.21           C  
ATOM   1244  OE1 GLU A 156      62.610 -24.771  18.497  1.00 56.71           O  
ATOM   1245  OE2 GLU A 156      61.471 -25.389  20.254  1.00 52.27           O  
ATOM   1246  N   VAL A 157      58.274 -22.025  20.199  1.00 48.95           N  
ATOM   1247  CA  VAL A 157      58.403 -21.362  21.489  1.00 44.55           C  
ATOM   1248  C   VAL A 157      57.199 -20.480  21.730  1.00 44.49           C  
ATOM   1249  O   VAL A 157      56.894 -19.622  20.929  1.00 46.07           O  
ATOM   1250  CB  VAL A 157      59.744 -20.591  21.592  1.00 45.75           C  
ATOM   1251  CG1 VAL A 157      59.830 -19.763  22.871  1.00 49.24           C  
ATOM   1252  CG2 VAL A 157      60.920 -21.558  21.529  1.00 40.21           C  
ATOM   1253  N   PHE A 158      56.517 -20.722  22.848  1.00 53.06           N  
ATOM   1254  CA  PHE A 158      55.304 -19.996  23.224  1.00 51.81           C  
ATOM   1255  C   PHE A 158      54.139 -20.201  22.277  1.00 55.46           C  
ATOM   1256  O   PHE A 158      53.099 -19.542  22.446  1.00 48.57           O  
ATOM   1257  CB  PHE A 158      55.560 -18.499  23.312  1.00 48.42           C  
ATOM   1258  CG  PHE A 158      56.513 -18.116  24.369  1.00 47.22           C  
ATOM   1259  CD1 PHE A 158      56.605 -18.849  25.539  1.00 56.51           C  
ATOM   1260  CD2 PHE A 158      57.299 -17.008  24.220  1.00 44.88           C  
ATOM   1261  CE1 PHE A 158      57.468 -18.472  26.543  1.00 47.67           C  
ATOM   1262  CE2 PHE A 158      58.181 -16.655  25.202  1.00 38.44           C  
ATOM   1263  CZ  PHE A 158      58.236 -17.357  26.370  1.00 42.08           C  
ATOM   1264  N   ALA A 159      54.301 -21.126  21.327  1.00 60.23           N  
ATOM   1265  CA  ALA A 159      53.370 -21.265  20.218  1.00 60.06           C  
ATOM   1266  C   ALA A 159      52.089 -21.940  20.682  1.00 71.96           C  
ATOM   1267  O   ALA A 159      51.737 -21.929  21.877  1.00 62.77           O  
ATOM   1268  CB  ALA A 159      54.008 -22.058  19.098  1.00 59.26           C  
ATOM   1269  OXT ALA A 159      51.383 -22.478  19.822  1.00 79.61           O  
TER    1270      ALA A 159                                                      
ATOM   1271  N   MET B   1      57.920  10.824  20.300  1.00 90.07           N  
ATOM   1272  CA  MET B   1      58.433  11.526  19.087  1.00 89.13           C  
ATOM   1273  C   MET B   1      57.459  12.578  18.491  1.00 92.77           C  
ATOM   1274  O   MET B   1      57.237  12.561  17.274  1.00 96.01           O  
ATOM   1275  CB  MET B   1      58.832  10.484  17.996  1.00 77.45           C  
ATOM   1276  CG  MET B   1      60.068   9.611  18.265  1.00 66.70           C  
ATOM   1277  SD  MET B   1      60.872   9.038  16.739  1.00 53.98           S  
ATOM   1278  CE  MET B   1      62.532   8.560  17.227  1.00 53.84           C  
ATOM   1279  N   ALA B   2      56.863  13.495  19.265  1.00 90.28           N  
ATOM   1280  CA  ALA B   2      56.810  13.549  20.730  1.00 88.11           C  
ATOM   1281  C   ALA B   2      55.698  14.561  21.064  1.00 90.62           C  
ATOM   1282  O   ALA B   2      55.943  15.765  21.226  1.00100.83           O  
ATOM   1283  CB  ALA B   2      58.140  13.976  21.331  1.00 82.45           C  
ATOM   1284  N   ALA B   3      54.462  14.069  21.087  1.00 77.73           N  
ATOM   1285  CA  ALA B   3      53.300  14.887  21.414  1.00 70.63           C  
ATOM   1286  C   ALA B   3      53.365  15.235  22.899  1.00 71.90           C  
ATOM   1287  O   ALA B   3      54.157  14.628  23.675  1.00 58.75           O  
ATOM   1288  CB  ALA B   3      52.013  14.149  21.071  1.00 80.05           C  
ATOM   1289  N   TYR B   4      52.556  16.222  23.290  1.00 62.98           N  
ATOM   1290  CA  TYR B   4      52.781  16.897  24.583  1.00 70.48           C  
ATOM   1291  C   TYR B   4      51.768  16.620  25.704  1.00 71.80           C  
ATOM   1292  O   TYR B   4      51.533  17.490  26.552  1.00 66.03           O  
ATOM   1293  CB  TYR B   4      52.873  18.400  24.351  1.00 64.97           C  
ATOM   1294  CG  TYR B   4      53.718  19.171  25.357  1.00 70.41           C  
ATOM   1295  CD1 TYR B   4      53.574  18.990  26.736  1.00 68.31           C  
ATOM   1296  CD2 TYR B   4      54.631  20.135  24.925  1.00 63.73           C  
ATOM   1297  CE1 TYR B   4      54.319  19.748  27.632  1.00 70.45           C  
ATOM   1298  CE2 TYR B   4      55.375  20.894  25.810  1.00 64.72           C  
ATOM   1299  CZ  TYR B   4      55.226  20.678  27.170  1.00 61.14           C  
ATOM   1300  OH  TYR B   4      55.948  21.402  28.083  1.00 58.55           O  
ATOM   1301  N   THR B   5      51.275  15.380  25.747  1.00 72.25           N  
ATOM   1302  CA  THR B   5      50.056  14.955  26.474  1.00 61.21           C  
ATOM   1303  C   THR B   5      49.893  15.253  27.975  1.00 59.09           C  
ATOM   1304  O   THR B   5      50.806  14.991  28.760  1.00 64.47           O  
ATOM   1305  CB  THR B   5      49.864  13.429  26.360  1.00 47.95           C  
ATOM   1306  OG1 THR B   5      50.144  12.970  25.030  1.00 44.90           O  
ATOM   1307  CG2 THR B   5      48.472  13.055  26.721  1.00 43.95           C  
ATOM   1308  N   ILE B   6      48.713  15.764  28.355  1.00 58.89           N  
ATOM   1309  CA  ILE B   6      48.293  15.789  29.765  1.00 55.39           C  
ATOM   1310  C   ILE B   6      47.370  14.597  29.966  1.00 55.87           C  
ATOM   1311  O   ILE B   6      46.770  14.056  29.007  1.00 46.97           O  
ATOM   1312  CB  ILE B   6      47.460  17.018  30.227  1.00 53.64           C  
ATOM   1313  CG1 ILE B   6      47.261  18.061  29.142  1.00 50.68           C  
ATOM   1314  CG2 ILE B   6      48.074  17.637  31.493  1.00 56.68           C  
ATOM   1315  CD1 ILE B   6      46.676  19.356  29.672  1.00 52.54           C  
ATOM   1316  N   VAL B   7      47.222  14.262  31.243  1.00 45.58           N  
ATOM   1317  CA  VAL B   7      46.271  13.270  31.692  1.00 42.95           C  
ATOM   1318  C   VAL B   7      45.705  13.769  33.034  1.00 48.73           C  
ATOM   1319  O   VAL B   7      46.448  13.941  34.005  1.00 48.53           O  
ATOM   1320  CB  VAL B   7      46.947  11.876  31.887  1.00 40.79           C  
ATOM   1321  CG1 VAL B   7      46.060  11.001  32.754  1.00 40.36           C  
ATOM   1322  CG2 VAL B   7      47.272  11.153  30.551  1.00 34.80           C  
ATOM   1323  N   LYS B   8      44.398  14.004  33.103  1.00 49.93           N  
ATOM   1324  CA  LYS B   8      43.796  14.422  34.356  1.00 48.85           C  
ATOM   1325  C   LYS B   8      42.632  13.530  34.728  1.00 51.73           C  
ATOM   1326  O   LYS B   8      42.236  12.602  34.042  1.00 50.43           O  
ATOM   1327  CB  LYS B   8      43.383  15.902  34.307  1.00 50.76           C  
ATOM   1328  CG  LYS B   8      41.946  16.243  33.931  1.00 55.85           C  
ATOM   1329  CD  LYS B   8      41.794  17.422  32.948  1.00 58.94           C  
ATOM   1330  CE  LYS B   8      41.457  16.976  31.515  1.00 62.52           C  
ATOM   1331  NZ  LYS B   8      42.612  16.711  30.591  1.00 70.77           N  
ATOM   1332  N   GLU B   9      42.063  13.866  35.854  1.00 56.80           N  
ATOM   1333  CA  GLU B   9      41.073  13.056  36.435  1.00 49.57           C  
ATOM   1334  C   GLU B   9      40.298  14.060  37.167  1.00 44.61           C  
ATOM   1335  O   GLU B   9      40.882  14.844  37.886  1.00 42.34           O  
ATOM   1336  CB  GLU B   9      41.721  12.217  37.493  1.00 51.83           C  
ATOM   1337  CG  GLU B   9      42.078  10.825  37.065  1.00 51.12           C  
ATOM   1338  CD  GLU B   9      42.152  10.020  38.330  1.00 49.37           C  
ATOM   1339  OE1 GLU B   9      43.289   9.896  38.850  1.00 33.38           O  
ATOM   1340  OE2 GLU B   9      41.041   9.630  38.783  1.00 50.67           O  
ATOM   1341  N   GLU B  10      38.987  13.978  37.049  1.00 48.37           N  
ATOM   1342  CA  GLU B  10      38.130  14.911  37.707  1.00 44.56           C  
ATOM   1343  C   GLU B  10      36.961  14.120  38.262  1.00 43.06           C  
ATOM   1344  O   GLU B  10      36.778  12.970  37.901  1.00 45.35           O  
ATOM   1345  CB  GLU B  10      37.702  15.902  36.647  1.00 45.80           C  
ATOM   1346  CG  GLU B  10      37.175  17.188  37.227  1.00 53.21           C  
ATOM   1347  CD  GLU B  10      38.050  17.748  38.315  1.00 51.03           C  
ATOM   1348  OE1 GLU B  10      39.282  17.846  38.063  1.00 47.91           O  
ATOM   1349  OE2 GLU B  10      37.473  18.100  39.377  1.00 42.94           O  
ATOM   1350  N   GLU B  11      36.182  14.739  39.132  1.00 37.08           N  
ATOM   1351  CA  GLU B  11      35.102  14.073  39.799  1.00 39.46           C  
ATOM   1352  C   GLU B  11      34.003  15.133  39.888  1.00 38.72           C  
ATOM   1353  O   GLU B  11      34.306  16.274  40.144  1.00 32.85           O  
ATOM   1354  CB  GLU B  11      35.611  13.637  41.191  1.00 43.39           C  
ATOM   1355  CG  GLU B  11      36.964  12.925  41.126  1.00 43.01           C  
ATOM   1356  CD  GLU B  11      37.418  12.316  42.461  1.00 55.20           C  
ATOM   1357  OE1 GLU B  11      37.344  13.063  43.471  1.00 51.13           O  
ATOM   1358  OE2 GLU B  11      37.866  11.117  42.508  1.00 41.04           O  
ATOM   1359  N   SER B  12      32.737  14.796  39.623  1.00 39.77           N  
ATOM   1360  CA  SER B  12      31.646  15.805  39.563  1.00 33.31           C  
ATOM   1361  C   SER B  12      30.426  15.344  40.317  1.00 40.44           C  
ATOM   1362  O   SER B  12      30.224  14.133  40.432  1.00 35.86           O  
ATOM   1363  CB  SER B  12      31.198  15.945  38.112  1.00 33.03           C  
ATOM   1364  OG  SER B  12      30.123  16.864  37.964  1.00 30.95           O  
ATOM   1365  N   PRO B  13      29.554  16.271  40.782  1.00 45.17           N  
ATOM   1366  CA  PRO B  13      28.294  15.761  41.357  1.00 44.66           C  
ATOM   1367  C   PRO B  13      27.204  15.394  40.303  1.00 46.72           C  
ATOM   1368  O   PRO B  13      25.992  15.224  40.618  1.00 42.71           O  
ATOM   1369  CB  PRO B  13      27.871  16.899  42.303  1.00 49.12           C  
ATOM   1370  CG  PRO B  13      28.574  18.121  41.805  1.00 46.02           C  
ATOM   1371  CD  PRO B  13      29.843  17.650  41.205  1.00 42.23           C  
ATOM   1372  N   ILE B  14      27.645  15.219  39.059  1.00 42.71           N  
ATOM   1373  CA  ILE B  14      26.760  15.118  37.894  1.00 36.30           C  
ATOM   1374  C   ILE B  14      26.959  13.698  37.361  1.00 37.76           C  
ATOM   1375  O   ILE B  14      28.112  13.288  37.212  1.00 37.07           O  
ATOM   1376  CB  ILE B  14      27.164  16.146  36.823  1.00 32.45           C  
ATOM   1377  CG1 ILE B  14      27.172  17.558  37.404  1.00 30.09           C  
ATOM   1378  CG2 ILE B  14      26.203  16.125  35.638  1.00 37.47           C  
ATOM   1379  CD1 ILE B  14      25.791  18.016  37.823  1.00 30.52           C  
ATOM   1380  N   ALA B  15      25.865  12.967  37.090  1.00 28.77           N  
ATOM   1381  CA  ALA B  15      25.926  11.609  36.608  1.00 28.95           C  
ATOM   1382  C   ALA B  15      26.460  11.630  35.230  1.00 30.65           C  
ATOM   1383  O   ALA B  15      26.255  12.594  34.505  1.00 38.02           O  
ATOM   1384  CB  ALA B  15      24.544  10.958  36.543  1.00 27.34           C  
ATOM   1385  N   PRO B  16      26.942  10.475  34.792  1.00 28.73           N  
ATOM   1386  CA  PRO B  16      27.854  10.519  33.707  1.00 24.84           C  
ATOM   1387  C   PRO B  16      27.129  10.723  32.428  1.00 29.46           C  
ATOM   1388  O   PRO B  16      27.747  11.052  31.385  1.00 25.42           O  
ATOM   1389  CB  PRO B  16      28.473   9.159  33.744  1.00 28.77           C  
ATOM   1390  CG  PRO B  16      27.548   8.279  34.543  1.00 28.51           C  
ATOM   1391  CD  PRO B  16      26.894   9.172  35.485  1.00 26.46           C  
ATOM   1392  N   HIS B  17      25.824  10.498  32.464  1.00 29.76           N  
ATOM   1393  CA  HIS B  17      25.111  10.492  31.189  1.00 35.10           C  
ATOM   1394  C   HIS B  17      24.731  11.932  30.857  1.00 36.17           C  
ATOM   1395  O   HIS B  17      24.501  12.310  29.706  1.00 38.70           O  
ATOM   1396  CB  HIS B  17      23.925   9.491  31.211  1.00 35.81           C  
ATOM   1397  CG  HIS B  17      22.819   9.863  32.142  1.00 32.40           C  
ATOM   1398  ND1 HIS B  17      22.937   9.730  33.505  1.00 32.30           N  
ATOM   1399  CD2 HIS B  17      21.614  10.446  31.918  1.00 36.95           C  
ATOM   1400  CE1 HIS B  17      21.838  10.176  34.082  1.00 35.27           C  
ATOM   1401  NE2 HIS B  17      21.022  10.621  33.143  1.00 36.71           N  
ATOM   1402  N   ARG B  18      24.715  12.756  31.891  1.00 34.77           N  
ATOM   1403  CA  ARG B  18      24.424  14.162  31.757  1.00 34.09           C  
ATOM   1404  C   ARG B  18      25.712  14.896  31.347  1.00 36.78           C  
ATOM   1405  O   ARG B  18      25.728  15.706  30.390  1.00 33.92           O  
ATOM   1406  CB  ARG B  18      23.862  14.627  33.089  1.00 35.74           C  
ATOM   1407  CG  ARG B  18      22.491  14.023  33.364  1.00 33.33           C  
ATOM   1408  CD  ARG B  18      21.788  14.636  34.569  1.00 33.00           C  
ATOM   1409  NE  ARG B  18      21.251  15.958  34.192  1.00 35.33           N  
ATOM   1410  CZ  ARG B  18      21.177  17.013  34.999  1.00 36.69           C  
ATOM   1411  NH1 ARG B  18      21.550  16.922  36.269  1.00 35.13           N  
ATOM   1412  NH2 ARG B  18      20.741  18.168  34.518  1.00 42.49           N  
ATOM   1413  N   LEU B  19      26.816  14.573  32.010  1.00 37.98           N  
ATOM   1414  CA  LEU B  19      28.137  15.002  31.515  1.00 36.55           C  
ATOM   1415  C   LEU B  19      28.542  14.512  30.116  1.00 35.37           C  
ATOM   1416  O   LEU B  19      29.194  15.228  29.382  1.00 45.87           O  
ATOM   1417  CB  LEU B  19      29.247  14.587  32.476  1.00 38.60           C  
ATOM   1418  CG  LEU B  19      29.563  15.579  33.592  1.00 41.71           C  
ATOM   1419  CD1 LEU B  19      30.920  15.210  34.118  1.00 42.29           C  
ATOM   1420  CD2 LEU B  19      29.618  17.048  33.204  1.00 41.07           C  
ATOM   1421  N   PHE B  20      28.246  13.290  29.733  1.00 29.54           N  
ATOM   1422  CA  PHE B  20      28.772  12.812  28.490  1.00 26.72           C  
ATOM   1423  C   PHE B  20      27.986  13.405  27.309  1.00 29.57           C  
ATOM   1424  O   PHE B  20      28.560  13.680  26.243  1.00 28.29           O  
ATOM   1425  CB  PHE B  20      28.762  11.303  28.474  1.00 25.89           C  
ATOM   1426  CG  PHE B  20      29.491  10.695  27.319  1.00 24.89           C  
ATOM   1427  CD1 PHE B  20      30.866  10.643  27.318  1.00 27.39           C  
ATOM   1428  CD2 PHE B  20      28.799  10.211  26.237  1.00 28.76           C  
ATOM   1429  CE1 PHE B  20      31.527  10.082  26.271  1.00 29.59           C  
ATOM   1430  CE2 PHE B  20      29.453   9.667  25.156  1.00 24.43           C  
ATOM   1431  CZ  PHE B  20      30.805   9.555  25.190  1.00 27.97           C  
ATOM   1432  N   LYS B  21      26.683  13.607  27.503  1.00 32.47           N  
ATOM   1433  CA  LYS B  21      25.807  14.264  26.574  1.00 27.83           C  
ATOM   1434  C   LYS B  21      26.133  15.769  26.473  1.00 28.80           C  
ATOM   1435  O   LYS B  21      26.186  16.346  25.384  1.00 33.65           O  
ATOM   1436  CB  LYS B  21      24.388  14.092  27.071  1.00 30.75           C  
ATOM   1437  CG  LYS B  21      23.347  14.335  25.997  1.00 32.25           C  
ATOM   1438  CD  LYS B  21      21.945  14.313  26.534  1.00 34.99           C  
ATOM   1439  CE  LYS B  21      20.995  15.026  25.599  1.00 39.20           C  
ATOM   1440  NZ  LYS B  21      21.265  14.615  24.198  1.00 50.45           N  
ATOM   1441  N   ALA B  22      26.317  16.417  27.605  1.00 28.48           N  
ATOM   1442  CA  ALA B  22      26.706  17.854  27.693  1.00 27.24           C  
ATOM   1443  C   ALA B  22      28.068  18.257  27.171  1.00 28.42           C  
ATOM   1444  O   ALA B  22      28.166  19.262  26.463  1.00 45.13           O  
ATOM   1445  CB  ALA B  22      26.642  18.295  29.139  1.00 27.93           C  
ATOM   1446  N   LEU B  23      29.091  17.471  27.487  1.00 29.18           N  
ATOM   1447  CA  LEU B  23      30.465  17.734  27.138  1.00 27.61           C  
ATOM   1448  C   LEU B  23      31.064  16.918  26.034  1.00 27.93           C  
ATOM   1449  O   LEU B  23      32.193  17.185  25.569  1.00 31.34           O  
ATOM   1450  CB  LEU B  23      31.350  17.554  28.349  1.00 24.25           C  
ATOM   1451  CG  LEU B  23      30.934  18.343  29.543  1.00 24.81           C  
ATOM   1452  CD1 LEU B  23      31.961  18.219  30.657  1.00 28.36           C  
ATOM   1453  CD2 LEU B  23      31.016  19.774  29.124  1.00 30.02           C  
ATOM   1454  N   VAL B  24      30.322  15.965  25.537  1.00 33.65           N  
ATOM   1455  CA  VAL B  24      30.791  15.209  24.390  1.00 32.57           C  
ATOM   1456  C   VAL B  24      29.697  15.246  23.347  1.00 37.90           C  
ATOM   1457  O   VAL B  24      29.674  16.131  22.499  1.00 40.41           O  
ATOM   1458  CB  VAL B  24      31.230  13.809  24.780  1.00 32.72           C  
ATOM   1459  CG1 VAL B  24      31.740  13.070  23.549  1.00 36.53           C  
ATOM   1460  CG2 VAL B  24      32.279  13.829  25.905  1.00 31.55           C  
ATOM   1461  N   LEU B  25      28.712  14.373  23.432  1.00 40.61           N  
ATOM   1462  CA  LEU B  25      27.733  14.308  22.331  1.00 37.50           C  
ATOM   1463  C   LEU B  25      27.119  15.638  21.855  1.00 35.30           C  
ATOM   1464  O   LEU B  25      26.930  15.878  20.637  1.00 34.86           O  
ATOM   1465  CB  LEU B  25      26.607  13.370  22.716  1.00 38.88           C  
ATOM   1466  CG  LEU B  25      26.929  11.946  23.185  1.00 37.18           C  
ATOM   1467  CD1 LEU B  25      25.568  11.262  23.206  1.00 30.28           C  
ATOM   1468  CD2 LEU B  25      27.908  11.270  22.247  1.00 37.75           C  
ATOM   1469  N   GLU B  26      26.774  16.509  22.804  1.00 37.40           N  
ATOM   1470  CA  GLU B  26      26.138  17.784  22.456  1.00 29.71           C  
ATOM   1471  C   GLU B  26      27.021  18.980  22.786  1.00 27.42           C  
ATOM   1472  O   GLU B  26      26.524  20.073  22.846  1.00 27.61           O  
ATOM   1473  CB  GLU B  26      24.765  17.961  23.082  1.00 30.79           C  
ATOM   1474  CG  GLU B  26      23.745  16.833  23.050  1.00 29.72           C  
ATOM   1475  CD  GLU B  26      23.119  16.409  21.725  1.00 34.38           C  
ATOM   1476  OE1 GLU B  26      22.949  17.221  20.759  1.00 31.09           O  
ATOM   1477  OE2 GLU B  26      22.749  15.183  21.682  1.00 36.92           O  
ATOM   1478  N   ARG B  27      28.329  18.797  22.958  1.00 26.17           N  
ATOM   1479  CA  ARG B  27      29.283  19.880  23.174  1.00 23.88           C  
ATOM   1480  C   ARG B  27      29.118  21.066  22.221  1.00 30.61           C  
ATOM   1481  O   ARG B  27      29.151  22.220  22.658  1.00 31.06           O  
ATOM   1482  CB  ARG B  27      30.703  19.386  22.939  1.00 26.24           C  
ATOM   1483  CG  ARG B  27      31.703  19.928  23.988  1.00 32.59           C  
ATOM   1484  CD  ARG B  27      33.103  19.376  23.808  1.00 32.62           C  
ATOM   1485  NE  ARG B  27      34.146  20.123  24.498  1.00 34.20           N  
ATOM   1486  CZ  ARG B  27      34.416  20.070  25.789  1.00 31.91           C  
ATOM   1487  NH1 ARG B  27      35.399  20.788  26.295  1.00 34.14           N  
ATOM   1488  NH2 ARG B  27      33.708  19.284  26.562  1.00 36.08           N  
ATOM   1489  N   HIS B  28      29.006  20.790  20.910  1.00 27.95           N  
ATOM   1490  CA  HIS B  28      29.139  21.830  19.920  1.00 26.14           C  
ATOM   1491  C   HIS B  28      28.121  22.914  20.119  1.00 28.02           C  
ATOM   1492  O   HIS B  28      28.372  24.056  19.796  1.00 39.22           O  
ATOM   1493  CB  HIS B  28      29.089  21.237  18.518  1.00 24.91           C  
ATOM   1494  CG  HIS B  28      27.883  20.409  18.251  1.00 24.26           C  
ATOM   1495  ND1 HIS B  28      27.700  19.168  18.799  1.00 26.47           N  
ATOM   1496  CD2 HIS B  28      26.853  20.586  17.405  1.00 22.27           C  
ATOM   1497  CE1 HIS B  28      26.557  18.662  18.388  1.00 21.86           C  
ATOM   1498  NE2 HIS B  28      26.036  19.496  17.522  1.00 20.44           N  
ATOM   1499  N   GLN B  29      26.961  22.533  20.631  1.00 27.75           N  
ATOM   1500  CA  GLN B  29      25.881  23.407  20.887  1.00 25.82           C  
ATOM   1501  C   GLN B  29      25.659  23.864  22.294  1.00 26.40           C  
ATOM   1502  O   GLN B  29      25.011  24.862  22.462  1.00 32.16           O  
ATOM   1503  CB  GLN B  29      24.628  22.737  20.403  1.00 33.19           C  
ATOM   1504  CG  GLN B  29      24.294  21.417  21.019  1.00 31.44           C  
ATOM   1505  CD  GLN B  29      22.970  20.898  20.543  1.00 34.07           C  
ATOM   1506  OE1 GLN B  29      22.356  20.063  21.199  1.00 41.82           O  
ATOM   1507  NE2 GLN B  29      22.505  21.398  19.409  1.00 35.95           N  
ATOM   1508  N   VAL B  30      26.098  23.116  23.306  1.00 31.04           N  
ATOM   1509  CA  VAL B  30      26.166  23.581  24.675  1.00 25.30           C  
ATOM   1510  C   VAL B  30      27.303  24.579  24.851  1.00 28.50           C  
ATOM   1511  O   VAL B  30      27.252  25.413  25.754  1.00 35.91           O  
ATOM   1512  CB  VAL B  30      26.432  22.414  25.656  1.00 23.25           C  
ATOM   1513  CG1 VAL B  30      26.617  22.955  27.049  1.00 22.66           C  
ATOM   1514  CG2 VAL B  30      25.271  21.460  25.698  1.00 22.07           C  
ATOM   1515  N   LEU B  31      28.353  24.506  24.049  1.00 24.95           N  
ATOM   1516  CA  LEU B  31      29.376  25.535  24.113  1.00 26.41           C  
ATOM   1517  C   LEU B  31      28.776  26.896  23.763  1.00 25.22           C  
ATOM   1518  O   LEU B  31      29.007  27.842  24.435  1.00 38.31           O  
ATOM   1519  CB  LEU B  31      30.504  25.231  23.133  1.00 27.57           C  
ATOM   1520  CG  LEU B  31      31.795  24.556  23.556  1.00 30.39           C  
ATOM   1521  CD1 LEU B  31      32.609  24.320  22.291  1.00 29.61           C  
ATOM   1522  CD2 LEU B  31      32.610  25.380  24.532  1.00 32.48           C  
ATOM   1523  N   VAL B  32      28.031  27.011  22.686  1.00 30.84           N  
ATOM   1524  CA  VAL B  32      27.337  28.249  22.278  1.00 26.74           C  
ATOM   1525  C   VAL B  32      26.554  28.694  23.453  1.00 31.67           C  
ATOM   1526  O   VAL B  32      26.709  29.791  23.852  1.00 36.64           O  
ATOM   1527  CB  VAL B  32      26.381  27.958  21.108  1.00 30.08           C  
ATOM   1528  CG1 VAL B  32      25.520  29.155  20.672  1.00 30.91           C  
ATOM   1529  CG2 VAL B  32      27.160  27.514  19.882  1.00 29.20           C  
ATOM   1530  N   LYS B  33      25.717  27.827  24.015  1.00 37.98           N  
ATOM   1531  CA  LYS B  33      24.877  28.114  25.186  1.00 38.23           C  
ATOM   1532  C   LYS B  33      25.569  28.633  26.424  1.00 36.47           C  
ATOM   1533  O   LYS B  33      25.019  29.509  27.069  1.00 32.28           O  
ATOM   1534  CB  LYS B  33      24.108  26.846  25.614  1.00 39.02           C  
ATOM   1535  CG  LYS B  33      22.914  26.531  24.727  1.00 40.15           C  
ATOM   1536  CD  LYS B  33      22.334  25.133  24.962  0.80 41.26           C  
ATOM   1537  CE  LYS B  33      21.552  24.628  23.735  1.00 46.48           C  
ATOM   1538  NZ  LYS B  33      20.085  24.850  23.853  0.76 44.31           N  
ATOM   1539  N   ALA B  34      26.741  28.105  26.787  1.00 35.28           N  
ATOM   1540  CA  ALA B  34      27.417  28.516  28.050  1.00 30.63           C  
ATOM   1541  C   ALA B  34      28.206  29.829  27.895  1.00 34.62           C  
ATOM   1542  O   ALA B  34      28.256  30.714  28.788  1.00 33.02           O  
ATOM   1543  CB  ALA B  34      28.357  27.408  28.499  1.00 30.59           C  
ATOM   1544  N   GLN B  35      28.828  29.968  26.732  1.00 32.23           N  
ATOM   1545  CA  GLN B  35      29.635  31.149  26.437  1.00 28.18           C  
ATOM   1546  C   GLN B  35      29.092  31.852  25.189  1.00 31.22           C  
ATOM   1547  O   GLN B  35      29.827  31.998  24.213  1.00 33.87           O  
ATOM   1548  CB  GLN B  35      31.057  30.631  26.208  1.00 26.37           C  
ATOM   1549  CG  GLN B  35      31.595  29.944  27.457  1.00 27.56           C  
ATOM   1550  CD  GLN B  35      33.047  29.600  27.358  1.00 31.94           C  
ATOM   1551  OE1 GLN B  35      33.630  29.646  26.290  1.00 47.42           O  
ATOM   1552  NE2 GLN B  35      33.663  29.269  28.480  1.00 36.42           N  
ATOM   1553  N   PRO B  36      27.823  32.326  25.205  1.00 30.19           N  
ATOM   1554  CA  PRO B  36      27.206  32.984  24.072  1.00 29.72           C  
ATOM   1555  C   PRO B  36      27.906  34.285  23.718  1.00 32.76           C  
ATOM   1556  O   PRO B  36      27.640  34.889  22.691  1.00 28.85           O  
ATOM   1557  CB  PRO B  36      25.782  33.215  24.544  1.00 31.70           C  
ATOM   1558  CG  PRO B  36      25.881  33.380  26.018  1.00 29.12           C  
ATOM   1559  CD  PRO B  36      27.011  32.510  26.423  1.00 33.49           C  
ATOM   1560  N   HIS B  37      28.885  34.657  24.514  1.00 29.81           N  
ATOM   1561  CA  HIS B  37      29.664  35.815  24.222  1.00 35.04           C  
ATOM   1562  C   HIS B  37      30.952  35.416  23.476  1.00 34.65           C  
ATOM   1563  O   HIS B  37      31.796  36.273  23.211  1.00 34.05           O  
ATOM   1564  CB  HIS B  37      29.929  36.545  25.574  1.00 36.69           C  
ATOM   1565  CG  HIS B  37      30.869  35.839  26.501  1.00 29.59           C  
ATOM   1566  ND1 HIS B  37      30.539  34.658  27.126  1.00 31.76           N  
ATOM   1567  CD2 HIS B  37      32.141  36.127  26.891  1.00 31.82           C  
ATOM   1568  CE1 HIS B  37      31.582  34.221  27.827  1.00 29.61           C  
ATOM   1569  NE2 HIS B  37      32.570  35.095  27.700  1.00 30.31           N  
ATOM   1570  N   VAL B  38      31.104  34.129  23.148  1.00 30.54           N  
ATOM   1571  CA  VAL B  38      32.333  33.605  22.466  1.00 29.95           C  
ATOM   1572  C   VAL B  38      32.016  32.875  21.172  1.00 29.23           C  
ATOM   1573  O   VAL B  38      32.796  32.878  20.229  1.00 35.08           O  
ATOM   1574  CB  VAL B  38      33.135  32.601  23.325  1.00 25.85           C  
ATOM   1575  CG1 VAL B  38      34.227  31.956  22.475  1.00 26.73           C  
ATOM   1576  CG2 VAL B  38      33.777  33.301  24.542  1.00 28.37           C  
ATOM   1577  N   PHE B  39      30.884  32.189  21.202  1.00 32.78           N  
ATOM   1578  CA  PHE B  39      30.464  31.258  20.207  1.00 30.83           C  
ATOM   1579  C   PHE B  39      29.185  31.693  19.568  1.00 32.35           C  
ATOM   1580  O   PHE B  39      28.314  32.052  20.313  1.00 34.49           O  
ATOM   1581  CB  PHE B  39      30.306  29.935  20.881  1.00 30.84           C  
ATOM   1582  CG  PHE B  39      31.631  29.334  21.304  1.00 31.57           C  
ATOM   1583  CD1 PHE B  39      32.541  28.959  20.371  1.00 29.50           C  
ATOM   1584  CD2 PHE B  39      31.918  29.129  22.615  1.00 28.02           C  
ATOM   1585  CE1 PHE B  39      33.739  28.422  20.746  1.00 34.29           C  
ATOM   1586  CE2 PHE B  39      33.143  28.666  23.013  1.00 27.73           C  
ATOM   1587  CZ  PHE B  39      34.055  28.274  22.076  1.00 30.17           C  
ATOM   1588  N   LYS B  40      29.112  31.644  18.221  1.00 34.52           N  
ATOM   1589  CA  LYS B  40      27.969  32.148  17.424  1.00 37.21           C  
ATOM   1590  C   LYS B  40      27.028  31.006  17.201  1.00 39.83           C  
ATOM   1591  O   LYS B  40      25.784  31.159  17.287  1.00 45.24           O  
ATOM   1592  CB  LYS B  40      28.388  32.729  16.046  1.00 36.86           C  
ATOM   1593  CG  LYS B  40      27.486  33.845  15.491  1.00 44.51           C  
ATOM   1594  CD  LYS B  40      27.077  33.790  14.005  1.00 42.42           C  
ATOM   1595  CE  LYS B  40      28.204  34.058  13.021  0.94 46.64           C  
ATOM   1596  NZ  LYS B  40      28.314  35.473  12.557  0.85 47.52           N  
ATOM   1597  N   SER B  41      27.630  29.850  16.921  1.00 39.14           N  
ATOM   1598  CA  SER B  41      26.907  28.668  16.492  1.00 36.19           C  
ATOM   1599  C   SER B  41      27.764  27.439  16.654  1.00 32.70           C  
ATOM   1600  O   SER B  41      28.945  27.554  16.623  1.00 33.92           O  
ATOM   1601  CB  SER B  41      26.560  28.812  15.003  1.00 45.52           C  
ATOM   1602  OG  SER B  41      27.708  28.873  14.169  1.00 43.27           O  
ATOM   1603  N   GLY B  42      27.176  26.259  16.860  1.00 33.03           N  
ATOM   1604  CA  GLY B  42      27.830  24.984  16.550  1.00 26.87           C  
ATOM   1605  C   GLY B  42      26.807  24.157  15.785  1.00 30.52           C  
ATOM   1606  O   GLY B  42      25.651  24.099  16.189  1.00 30.66           O  
ATOM   1607  N   GLU B  43      27.198  23.548  14.674  1.00 29.83           N  
ATOM   1608  CA  GLU B  43      26.336  22.612  13.941  1.00 32.87           C  
ATOM   1609  C   GLU B  43      27.165  21.409  13.481  1.00 31.76           C  
ATOM   1610  O   GLU B  43      28.403  21.489  13.385  1.00 30.28           O  
ATOM   1611  CB  GLU B  43      25.714  23.366  12.751  1.00 38.94           C  
ATOM   1612  CG  GLU B  43      26.739  24.040  11.843  1.00 40.71           C  
ATOM   1613  CD  GLU B  43      26.156  25.228  11.091  1.00 51.63           C  
ATOM   1614  OE1 GLU B  43      25.182  24.956  10.319  1.00 45.64           O  
ATOM   1615  OE2 GLU B  43      26.686  26.382  11.287  1.00 37.06           O  
ATOM   1616  N   ILE B  44      26.510  20.261  13.306  1.00 36.99           N  
ATOM   1617  CA  ILE B  44      27.122  19.071  12.664  1.00 38.39           C  
ATOM   1618  C   ILE B  44      27.161  19.345  11.162  1.00 46.89           C  
ATOM   1619  O   ILE B  44      26.187  19.890  10.579  1.00 32.82           O  
ATOM   1620  CB  ILE B  44      26.298  17.778  12.889  1.00 44.37           C  
ATOM   1621  CG1 ILE B  44      26.243  17.403  14.372  1.00 42.31           C  
ATOM   1622  CG2 ILE B  44      26.864  16.606  12.091  1.00 41.58           C  
ATOM   1623  CD1 ILE B  44      25.344  16.211  14.643  1.00 44.49           C  
ATOM   1624  N   ILE B  45      28.271  18.989  10.520  1.00 50.87           N  
ATOM   1625  CA  ILE B  45      28.340  19.218   9.065  1.00 56.19           C  
ATOM   1626  C   ILE B  45      28.311  17.891   8.282  1.00 54.21           C  
ATOM   1627  O   ILE B  45      27.647  17.798   7.264  1.00 53.61           O  
ATOM   1628  CB  ILE B  45      29.501  20.180   8.645  1.00 57.23           C  
ATOM   1629  CG1 ILE B  45      30.863  19.766   9.215  1.00 60.91           C  
ATOM   1630  CG2 ILE B  45      29.207  21.603   9.118  1.00 57.45           C  
ATOM   1631  CD1 ILE B  45      31.952  20.807   9.005  1.00 57.88           C  
ATOM   1632  N   GLU B  46      29.000  16.880   8.784  1.00 49.28           N  
ATOM   1633  CA  GLU B  46      29.060  15.563   8.198  1.00 48.00           C  
ATOM   1634  C   GLU B  46      28.572  14.601   9.268  1.00 44.93           C  
ATOM   1635  O   GLU B  46      29.180  14.528  10.301  1.00 46.45           O  
ATOM   1636  CB  GLU B  46      30.537  15.161   8.018  1.00 60.10           C  
ATOM   1637  CG  GLU B  46      31.234  15.372   6.686  1.00 64.84           C  
ATOM   1638  CD  GLU B  46      32.490  14.502   6.547  1.00 67.30           C  
ATOM   1639  OE1 GLU B  46      33.599  14.882   7.000  1.00 65.11           O  
ATOM   1640  OE2 GLU B  46      32.370  13.408   5.956  1.00 78.68           O  
ATOM   1641  N   GLY B  47      27.541  13.811   9.092  1.00 44.79           N  
ATOM   1642  CA  GLY B  47      27.532  12.582   9.885  1.00 45.19           C  
ATOM   1643  C   GLY B  47      26.286  12.337  10.665  1.00 44.43           C  
ATOM   1644  O   GLY B  47      25.351  13.131  10.574  1.00 43.79           O  
ATOM   1645  N   ASP B  48      26.275  11.258  11.433  1.00 43.19           N  
ATOM   1646  CA  ASP B  48      25.049  10.813  12.056  1.00 53.48           C  
ATOM   1647  C   ASP B  48      25.143  10.790  13.545  1.00 57.71           C  
ATOM   1648  O   ASP B  48      24.192  10.362  14.185  1.00 66.73           O  
ATOM   1649  CB  ASP B  48      24.690   9.411  11.596  1.00 60.76           C  
ATOM   1650  CG  ASP B  48      25.888   8.499  11.563  1.00 57.67           C  
ATOM   1651  OD1 ASP B  48      26.987   8.970  11.939  1.00 44.94           O  
ATOM   1652  OD2 ASP B  48      25.715   7.322  11.169  1.00 63.23           O  
ATOM   1653  N   GLY B  49      26.268  11.209  14.108  1.00 60.42           N  
ATOM   1654  CA  GLY B  49      26.459  11.046  15.553  1.00 54.45           C  
ATOM   1655  C   GLY B  49      27.177   9.765  15.907  1.00 55.81           C  
ATOM   1656  O   GLY B  49      27.443   9.493  17.081  1.00 68.58           O  
ATOM   1657  N   GLY B  50      27.485   8.964  14.893  1.00 48.68           N  
ATOM   1658  CA  GLY B  50      28.399   7.880  15.059  1.00 42.34           C  
ATOM   1659  C   GLY B  50      29.794   8.406  14.831  1.00 49.15           C  
ATOM   1660  O   GLY B  50      30.022   9.611  14.757  1.00 46.85           O  
ATOM   1661  N   VAL B  51      30.735   7.482  14.689  1.00 52.58           N  
ATOM   1662  CA  VAL B  51      32.093   7.819  14.332  1.00 49.26           C  
ATOM   1663  C   VAL B  51      32.036   8.355  12.908  1.00 55.29           C  
ATOM   1664  O   VAL B  51      31.259   7.898  12.070  1.00 46.88           O  
ATOM   1665  CB  VAL B  51      32.999   6.576  14.388  1.00 59.68           C  
ATOM   1666  CG1 VAL B  51      34.384   6.907  13.875  1.00 64.81           C  
ATOM   1667  CG2 VAL B  51      33.087   6.035  15.807  1.00 55.77           C  
ATOM   1668  N   GLY B  52      32.867   9.353  12.644  1.00 63.11           N  
ATOM   1669  CA  GLY B  52      32.862  10.043  11.366  1.00 63.28           C  
ATOM   1670  C   GLY B  52      32.088  11.343  11.363  1.00 61.75           C  
ATOM   1671  O   GLY B  52      32.078  12.029  10.339  1.00 66.25           O  
ATOM   1672  N   THR B  53      31.428  11.675  12.478  1.00 61.26           N  
ATOM   1673  CA  THR B  53      30.752  12.960  12.617  1.00 51.43           C  
ATOM   1674  C   THR B  53      31.818  14.073  12.740  1.00 41.97           C  
ATOM   1675  O   THR B  53      32.829  13.880  13.405  1.00 39.73           O  
ATOM   1676  CB  THR B  53      29.749  12.937  13.786  1.00 47.96           C  
ATOM   1677  OG1 THR B  53      28.793  11.894  13.590  1.00 48.30           O  
ATOM   1678  CG2 THR B  53      28.947  14.183  13.820  1.00 44.32           C  
ATOM   1679  N   VAL B  54      31.623  15.188  12.035  1.00 42.45           N  
ATOM   1680  CA  VAL B  54      32.411  16.418  12.229  1.00 38.40           C  
ATOM   1681  C   VAL B  54      31.476  17.572  12.574  1.00 35.81           C  
ATOM   1682  O   VAL B  54      30.397  17.754  12.004  1.00 30.94           O  
ATOM   1683  CB  VAL B  54      33.222  16.812  10.983  1.00 42.71           C  
ATOM   1684  CG1 VAL B  54      34.336  17.758  11.362  1.00 40.25           C  
ATOM   1685  CG2 VAL B  54      33.813  15.575  10.303  1.00 46.01           C  
ATOM   1686  N   THR B  55      31.880  18.342  13.564  1.00 40.45           N  
ATOM   1687  CA  THR B  55      31.076  19.451  13.997  1.00 38.97           C  
ATOM   1688  C   THR B  55      31.852  20.708  13.698  1.00 40.17           C  
ATOM   1689  O   THR B  55      33.062  20.661  13.497  1.00 45.01           O  
ATOM   1690  CB  THR B  55      30.698  19.261  15.455  1.00 39.63           C  
ATOM   1691  OG1 THR B  55      31.863  19.094  16.269  1.00 34.86           O  
ATOM   1692  CG2 THR B  55      29.873  17.991  15.550  1.00 39.14           C  
ATOM   1693  N   LYS B  56      31.143  21.814  13.563  1.00 38.00           N  
ATOM   1694  CA  LYS B  56      31.779  23.092  13.330  1.00 43.11           C  
ATOM   1695  C   LYS B  56      31.319  23.978  14.440  1.00 44.33           C  
ATOM   1696  O   LYS B  56      30.144  24.023  14.706  1.00 52.59           O  
ATOM   1697  CB  LYS B  56      31.307  23.673  12.003  1.00 46.56           C  
ATOM   1698  CG  LYS B  56      32.033  24.925  11.587  1.00 49.49           C  
ATOM   1699  CD  LYS B  56      31.208  25.663  10.561  1.00 56.12           C  
ATOM   1700  CE  LYS B  56      31.928  26.923  10.159  1.00 66.68           C  
ATOM   1701  NZ  LYS B  56      31.060  27.712   9.237  1.00 72.40           N  
ATOM   1702  N   ILE B  57      32.230  24.675  15.103  1.00 48.18           N  
ATOM   1703  CA  ILE B  57      31.865  25.646  16.141  1.00 48.74           C  
ATOM   1704  C   ILE B  57      32.404  27.007  15.707  1.00 41.19           C  
ATOM   1705  O   ILE B  57      33.623  27.152  15.547  1.00 39.01           O  
ATOM   1706  CB  ILE B  57      32.464  25.259  17.508  1.00 53.17           C  
ATOM   1707  CG1 ILE B  57      31.913  23.912  17.982  1.00 51.25           C  
ATOM   1708  CG2 ILE B  57      32.130  26.328  18.529  1.00 56.90           C  
ATOM   1709  CD1 ILE B  57      32.716  23.264  19.083  1.00 49.98           C  
ATOM   1710  N   THR B  58      31.495  27.958  15.501  1.00 33.17           N  
ATOM   1711  CA  THR B  58      31.810  29.265  14.951  1.00 39.39           C  
ATOM   1712  C   THR B  58      31.867  30.252  16.112  1.00 40.38           C  
ATOM   1713  O   THR B  58      30.893  30.387  16.842  1.00 45.19           O  
ATOM   1714  CB  THR B  58      30.735  29.771  13.948  1.00 40.88           C  
ATOM   1715  OG1 THR B  58      30.419  28.767  12.982  1.00 37.53           O  
ATOM   1716  CG2 THR B  58      31.178  31.020  13.191  1.00 38.24           C  
ATOM   1717  N   PHE B  59      33.006  30.930  16.272  1.00 42.78           N  
ATOM   1718  CA  PHE B  59      33.135  32.088  17.165  1.00 39.31           C  
ATOM   1719  C   PHE B  59      32.360  33.308  16.715  1.00 42.12           C  
ATOM   1720  O   PHE B  59      31.977  33.426  15.546  1.00 44.35           O  
ATOM   1721  CB  PHE B  59      34.581  32.516  17.291  1.00 36.61           C  
ATOM   1722  CG  PHE B  59      35.417  31.525  17.976  1.00 33.45           C  
ATOM   1723  CD1 PHE B  59      35.994  30.523  17.268  1.00 33.42           C  
ATOM   1724  CD2 PHE B  59      35.577  31.562  19.355  1.00 34.65           C  
ATOM   1725  CE1 PHE B  59      36.770  29.569  17.899  1.00 35.06           C  
ATOM   1726  CE2 PHE B  59      36.365  30.602  20.004  1.00 30.32           C  
ATOM   1727  CZ  PHE B  59      36.966  29.625  19.275  1.00 33.39           C  
ATOM   1728  N   VAL B  60      32.158  34.238  17.661  1.00 46.86           N  
ATOM   1729  CA  VAL B  60      31.351  35.417  17.387  1.00 37.81           C  
ATOM   1730  C   VAL B  60      32.207  36.250  16.462  1.00 42.46           C  
ATOM   1731  O   VAL B  60      33.434  36.085  16.420  1.00 40.31           O  
ATOM   1732  CB  VAL B  60      30.962  36.247  18.612  1.00 39.93           C  
ATOM   1733  CG1 VAL B  60      29.773  35.694  19.351  1.00 37.76           C  
ATOM   1734  CG2 VAL B  60      32.133  36.448  19.559  1.00 45.49           C  
ATOM   1735  N   ASP B  61      31.547  37.149  15.737  1.00 46.53           N  
ATOM   1736  CA  ASP B  61      32.171  37.859  14.617  1.00 51.66           C  
ATOM   1737  C   ASP B  61      33.410  38.662  15.108  1.00 50.08           C  
ATOM   1738  O   ASP B  61      34.447  38.638  14.438  1.00 57.60           O  
ATOM   1739  CB  ASP B  61      31.124  38.690  13.814  1.00 52.01           C  
ATOM   1740  CG  ASP B  61      29.895  37.844  13.310  1.00 56.86           C  
ATOM   1741  OD1 ASP B  61      30.078  36.854  12.558  1.00 53.95           O  
ATOM   1742  OD2 ASP B  61      28.718  38.183  13.608  1.00 46.05           O  
ATOM   1743  N   GLY B  62      33.321  39.291  16.289  1.00 48.34           N  
ATOM   1744  CA  GLY B  62      34.432  40.029  16.940  1.00 44.75           C  
ATOM   1745  C   GLY B  62      35.316  39.308  17.960  1.00 47.72           C  
ATOM   1746  O   GLY B  62      35.719  39.891  18.971  1.00 48.15           O  
ATOM   1747  N   HIS B  63      35.606  38.029  17.694  1.00 46.51           N  
ATOM   1748  CA  HIS B  63      36.558  37.204  18.452  1.00 37.79           C  
ATOM   1749  C   HIS B  63      37.778  36.996  17.547  1.00 41.63           C  
ATOM   1750  O   HIS B  63      37.612  36.862  16.306  1.00 57.83           O  
ATOM   1751  CB  HIS B  63      35.908  35.840  18.788  1.00 34.63           C  
ATOM   1752  CG  HIS B  63      36.565  35.098  19.903  1.00 32.91           C  
ATOM   1753  ND1 HIS B  63      37.597  34.212  19.694  1.00 27.61           N  
ATOM   1754  CD2 HIS B  63      36.345  35.114  21.245  1.00 33.83           C  
ATOM   1755  CE1 HIS B  63      38.021  33.755  20.861  1.00 31.30           C  
ATOM   1756  NE2 HIS B  63      37.261  34.261  21.817  1.00 32.31           N  
ATOM   1757  N   PRO B  64      38.992  36.936  18.128  1.00 35.23           N  
ATOM   1758  CA  PRO B  64      40.146  36.779  17.303  1.00 38.72           C  
ATOM   1759  C   PRO B  64      40.004  35.568  16.385  1.00 45.88           C  
ATOM   1760  O   PRO B  64      40.425  35.644  15.243  1.00 47.24           O  
ATOM   1761  CB  PRO B  64      41.274  36.536  18.312  1.00 37.90           C  
ATOM   1762  CG  PRO B  64      40.716  36.735  19.651  1.00 36.84           C  
ATOM   1763  CD  PRO B  64      39.379  37.354  19.478  1.00 38.12           C  
ATOM   1764  N   LEU B  65      39.412  34.484  16.920  1.00 52.69           N  
ATOM   1765  CA  LEU B  65      39.321  33.144  16.308  1.00 49.64           C  
ATOM   1766  C   LEU B  65      38.024  33.025  15.528  1.00 49.58           C  
ATOM   1767  O   LEU B  65      37.113  33.837  15.720  1.00 49.36           O  
ATOM   1768  CB  LEU B  65      39.367  32.034  17.370  1.00 48.90           C  
ATOM   1769  CG  LEU B  65      40.551  31.948  18.323  1.00 43.52           C  
ATOM   1770  CD1 LEU B  65      40.365  30.889  19.404  1.00 42.46           C  
ATOM   1771  CD2 LEU B  65      41.823  31.694  17.546  1.00 39.39           C  
ATOM   1772  N   THR B  66      37.933  32.039  14.632  1.00 45.02           N  
ATOM   1773  CA  THR B  66      36.782  32.011  13.743  1.00 38.88           C  
ATOM   1774  C   THR B  66      35.906  30.777  13.786  1.00 40.24           C  
ATOM   1775  O   THR B  66      34.690  30.891  13.795  1.00 37.66           O  
ATOM   1776  CB  THR B  66      37.213  32.167  12.279  1.00 45.26           C  
ATOM   1777  OG1 THR B  66      38.279  33.113  12.172  1.00 48.45           O  
ATOM   1778  CG2 THR B  66      35.999  32.638  11.426  1.00 45.00           C  
ATOM   1779  N   TYR B  67      36.508  29.594  13.717  1.00 44.13           N  
ATOM   1780  CA  TYR B  67      35.742  28.356  13.732  1.00 43.02           C  
ATOM   1781  C   TYR B  67      36.658  27.257  14.211  1.00 40.00           C  
ATOM   1782  O   TYR B  67      37.858  27.394  14.132  1.00 45.42           O  
ATOM   1783  CB  TYR B  67      35.165  28.016  12.342  1.00 44.35           C  
ATOM   1784  CG  TYR B  67      36.195  27.532  11.358  1.00 47.97           C  
ATOM   1785  CD1 TYR B  67      37.126  28.404  10.878  1.00 53.38           C  
ATOM   1786  CD2 TYR B  67      36.248  26.222  10.936  1.00 45.56           C  
ATOM   1787  CE1 TYR B  67      38.082  28.024   9.993  1.00 47.15           C  
ATOM   1788  CE2 TYR B  67      37.201  25.825  10.058  1.00 46.02           C  
ATOM   1789  CZ  TYR B  67      38.113  26.751   9.592  1.00 50.90           C  
ATOM   1790  OH  TYR B  67      39.121  26.471   8.723  1.00 52.92           O  
ATOM   1791  N   MET B  68      36.083  26.182  14.711  1.00 34.28           N  
ATOM   1792  CA  MET B  68      36.806  24.906  14.785  1.00 39.93           C  
ATOM   1793  C   MET B  68      35.983  23.746  14.248  1.00 34.63           C  
ATOM   1794  O   MET B  68      34.781  23.813  14.116  1.00 38.97           O  
ATOM   1795  CB  MET B  68      37.344  24.570  16.189  1.00 36.38           C  
ATOM   1796  CG  MET B  68      36.648  25.291  17.307  1.00 35.67           C  
ATOM   1797  SD  MET B  68      37.474  25.093  18.916  1.00 40.19           S  
ATOM   1798  CE  MET B  68      36.079  25.782  19.779  1.00 41.23           C  
ATOM   1799  N   LEU B  69      36.663  22.698  13.834  1.00 41.50           N  
ATOM   1800  CA  LEU B  69      35.993  21.518  13.256  1.00 38.62           C  
ATOM   1801  C   LEU B  69      36.479  20.348  14.019  1.00 36.71           C  
ATOM   1802  O   LEU B  69      37.680  20.177  14.121  1.00 46.14           O  
ATOM   1803  CB  LEU B  69      36.468  21.251  11.850  1.00 44.16           C  
ATOM   1804  CG  LEU B  69      35.948  22.044  10.663  1.00 46.73           C  
ATOM   1805  CD1 LEU B  69      35.995  21.087   9.480  1.00 45.51           C  
ATOM   1806  CD2 LEU B  69      34.562  22.624  10.841  1.00 52.22           C  
ATOM   1807  N   HIS B  70      35.593  19.542  14.573  1.00 39.89           N  
ATOM   1808  CA  HIS B  70      36.020  18.384  15.369  1.00 40.65           C  
ATOM   1809  C   HIS B  70      35.511  17.129  14.676  1.00 44.35           C  
ATOM   1810  O   HIS B  70      34.399  17.148  14.133  1.00 33.83           O  
ATOM   1811  CB  HIS B  70      35.456  18.451  16.802  1.00 39.59           C  
ATOM   1812  CG  HIS B  70      36.236  19.334  17.747  1.00 42.80           C  
ATOM   1813  ND1 HIS B  70      35.891  20.648  17.986  1.00 39.02           N  
ATOM   1814  CD2 HIS B  70      37.284  19.066  18.570  1.00 36.30           C  
ATOM   1815  CE1 HIS B  70      36.711  21.160  18.887  1.00 43.50           C  
ATOM   1816  NE2 HIS B  70      37.569  20.225  19.254  1.00 40.87           N  
ATOM   1817  N   LYS B  71      36.295  16.046  14.724  1.00 51.81           N  
ATOM   1818  CA  LYS B  71      35.888  14.760  14.155  1.00 58.28           C  
ATOM   1819  C   LYS B  71      35.710  13.719  15.274  1.00 60.01           C  
ATOM   1820  O   LYS B  71      36.613  13.513  16.087  1.00 56.04           O  
ATOM   1821  CB  LYS B  71      36.953  14.284  13.153  1.00 62.50           C  
ATOM   1822  CG  LYS B  71      36.663  13.000  12.401  1.00 65.23           C  
ATOM   1823  CD  LYS B  71      37.955  12.383  11.877  1.00 72.47           C  
ATOM   1824  CE  LYS B  71      37.686  11.075  11.136  0.73 73.00           C  
ATOM   1825  NZ  LYS B  71      38.100   9.916  11.979  0.00 51.01           N  
ATOM   1826  N   PHE B  72      34.541  13.086  15.310  1.00 60.65           N  
ATOM   1827  CA  PHE B  72      34.288  11.940  16.190  1.00 70.51           C  
ATOM   1828  C   PHE B  72      34.978  10.653  15.643  1.00 76.25           C  
ATOM   1829  O   PHE B  72      34.592  10.167  14.567  1.00 77.35           O  
ATOM   1830  CB  PHE B  72      32.777  11.684  16.274  1.00 67.10           C  
ATOM   1831  CG  PHE B  72      32.010  12.527  17.271  1.00 71.69           C  
ATOM   1832  CD1 PHE B  72      32.617  13.126  18.362  1.00 66.19           C  
ATOM   1833  CD2 PHE B  72      30.617  12.608  17.158  1.00 73.39           C  
ATOM   1834  CE1 PHE B  72      31.862  13.835  19.268  1.00 64.35           C  
ATOM   1835  CE2 PHE B  72      29.847  13.301  18.067  1.00 72.36           C  
ATOM   1836  CZ  PHE B  72      30.487  13.922  19.123  1.00 74.59           C  
ATOM   1837  N   ASP B  73      35.968  10.105  16.369  1.00 69.23           N  
ATOM   1838  CA  ASP B  73      36.788   8.973  15.884  1.00 69.95           C  
ATOM   1839  C   ASP B  73      36.294   7.584  16.326  1.00 66.08           C  
ATOM   1840  O   ASP B  73      36.271   6.633  15.545  1.00 65.14           O  
ATOM   1841  CB  ASP B  73      38.239   9.130  16.348  1.00 68.40           C  
ATOM   1842  CG  ASP B  73      38.993  10.215  15.614  1.00 63.99           C  
ATOM   1843  OD1 ASP B  73      38.807  10.410  14.396  1.00 71.82           O  
ATOM   1844  OD2 ASP B  73      39.843  10.841  16.264  1.00 62.77           O  
ATOM   1845  N   GLU B  74      35.917   7.486  17.591  1.00 61.60           N  
ATOM   1846  CA  GLU B  74      35.504   6.237  18.211  1.00 60.31           C  
ATOM   1847  C   GLU B  74      34.490   6.652  19.290  1.00 59.43           C  
ATOM   1848  O   GLU B  74      34.856   7.356  20.224  1.00 59.22           O  
ATOM   1849  CB  GLU B  74      36.742   5.523  18.812  1.00 61.52           C  
ATOM   1850  CG  GLU B  74      37.681   4.900  17.769  1.00 55.18           C  
ATOM   1851  CD  GLU B  74      38.810   4.050  18.355  1.00 60.95           C  
ATOM   1852  OE1 GLU B  74      38.789   3.681  19.557  0.66 45.70           O  
ATOM   1853  OE2 GLU B  74      39.748   3.732  17.579  0.68 57.23           O  
ATOM   1854  N   ILE B  75      33.225   6.262  19.148  1.00 54.30           N  
ATOM   1855  CA  ILE B  75      32.221   6.540  20.177  1.00 51.36           C  
ATOM   1856  C   ILE B  75      31.633   5.214  20.659  1.00 51.48           C  
ATOM   1857  O   ILE B  75      31.330   4.325  19.857  1.00 34.02           O  
ATOM   1858  CB  ILE B  75      31.049   7.399  19.685  1.00 56.04           C  
ATOM   1859  CG1 ILE B  75      31.511   8.455  18.699  1.00 61.11           C  
ATOM   1860  CG2 ILE B  75      30.377   8.096  20.860  1.00 57.39           C  
ATOM   1861  CD1 ILE B  75      30.431   9.470  18.422  1.00 66.88           C  
ATOM   1862  N   ASP B  76      31.546   5.097  21.984  1.00 43.07           N  
ATOM   1863  CA  ASP B  76      30.835   4.030  22.649  1.00 45.55           C  
ATOM   1864  C   ASP B  76      30.109   4.705  23.781  1.00 44.06           C  
ATOM   1865  O   ASP B  76      30.542   4.708  24.928  1.00 46.76           O  
ATOM   1866  CB  ASP B  76      31.787   2.974  23.208  1.00 57.18           C  
ATOM   1867  CG  ASP B  76      31.058   1.769  23.813  1.00 60.36           C  
ATOM   1868  OD1 ASP B  76      29.875   1.548  23.474  1.00 69.33           O  
ATOM   1869  OD2 ASP B  76      31.681   1.032  24.603  1.00 60.22           O  
ATOM   1870  N   ALA B  77      28.977   5.276  23.423  1.00 40.88           N  
ATOM   1871  CA  ALA B  77      28.293   6.241  24.244  1.00 39.08           C  
ATOM   1872  C   ALA B  77      27.626   5.610  25.431  1.00 35.73           C  
ATOM   1873  O   ALA B  77      27.355   6.273  26.409  1.00 39.04           O  
ATOM   1874  CB  ALA B  77      27.256   6.962  23.386  1.00 46.26           C  
ATOM   1875  N   ALA B  78      27.362   4.326  25.332  1.00 36.84           N  
ATOM   1876  CA  ALA B  78      26.814   3.536  26.416  1.00 39.34           C  
ATOM   1877  C   ALA B  78      27.763   3.452  27.549  1.00 36.14           C  
ATOM   1878  O   ALA B  78      27.375   3.484  28.700  1.00 34.87           O  
ATOM   1879  CB  ALA B  78      26.528   2.120  25.921  1.00 37.67           C  
ATOM   1880  N   ASN B  79      29.021   3.261  27.216  1.00 43.06           N  
ATOM   1881  CA  ASN B  79      30.013   3.150  28.247  1.00 47.38           C  
ATOM   1882  C   ASN B  79      30.657   4.487  28.566  1.00 50.82           C  
ATOM   1883  O   ASN B  79      31.454   4.572  29.486  1.00 57.58           O  
ATOM   1884  CB  ASN B  79      31.023   2.089  27.866  1.00 49.44           C  
ATOM   1885  CG  ASN B  79      30.657   0.744  28.452  1.00 59.13           C  
ATOM   1886  OD1 ASN B  79      30.778   0.513  29.664  1.00 47.16           O  
ATOM   1887  ND2 ASN B  79      30.188  -0.153  27.599  1.00 60.54           N  
ATOM   1888  N   PHE B  80      30.206   5.549  27.898  1.00 43.62           N  
ATOM   1889  CA  PHE B  80      30.736   6.881  28.071  1.00 33.49           C  
ATOM   1890  C   PHE B  80      32.170   7.019  27.597  1.00 29.28           C  
ATOM   1891  O   PHE B  80      32.972   7.545  28.299  1.00 32.36           O  
ATOM   1892  CB  PHE B  80      30.597   7.325  29.513  1.00 27.95           C  
ATOM   1893  CG  PHE B  80      29.256   7.013  30.112  1.00 29.08           C  
ATOM   1894  CD1 PHE B  80      28.087   7.227  29.419  1.00 24.69           C  
ATOM   1895  CD2 PHE B  80      29.169   6.484  31.385  1.00 29.02           C  
ATOM   1896  CE1 PHE B  80      26.867   6.935  30.000  1.00 23.15           C  
ATOM   1897  CE2 PHE B  80      27.957   6.209  31.949  1.00 24.39           C  
ATOM   1898  CZ  PHE B  80      26.804   6.440  31.260  1.00 21.32           C  
ATOM   1899  N   TYR B  81      32.492   6.535  26.412  1.00 26.50           N  
ATOM   1900  CA  TYR B  81      33.842   6.632  25.907  1.00 30.32           C  
ATOM   1901  C   TYR B  81      33.896   7.371  24.575  1.00 40.17           C  
ATOM   1902  O   TYR B  81      33.140   7.079  23.633  1.00 36.05           O  
ATOM   1903  CB  TYR B  81      34.516   5.232  25.790  1.00 33.23           C  
ATOM   1904  CG  TYR B  81      35.751   5.280  24.959  1.00 29.15           C  
ATOM   1905  CD1 TYR B  81      36.944   5.598  25.523  1.00 29.66           C  
ATOM   1906  CD2 TYR B  81      35.683   5.083  23.610  1.00 28.34           C  
ATOM   1907  CE1 TYR B  81      38.070   5.703  24.762  1.00 31.13           C  
ATOM   1908  CE2 TYR B  81      36.791   5.188  22.817  1.00 31.66           C  
ATOM   1909  CZ  TYR B  81      37.977   5.504  23.401  1.00 35.30           C  
ATOM   1910  OH  TYR B  81      39.087   5.605  22.605  1.00 40.60           O  
ATOM   1911  N   CYS B  82      34.814   8.340  24.490  1.00 44.09           N  
ATOM   1912  CA  CYS B  82      34.954   9.085  23.244  1.00 42.36           C  
ATOM   1913  C   CYS B  82      36.395   9.345  22.925  1.00 38.91           C  
ATOM   1914  O   CYS B  82      37.175   9.620  23.820  1.00 26.46           O  
ATOM   1915  CB  CYS B  82      34.274  10.461  23.316  1.00 41.60           C  
ATOM   1916  SG  CYS B  82      33.533  10.823  21.720  1.00 42.31           S  
ATOM   1917  N   LYS B  83      36.676   9.309  21.629  1.00 36.77           N  
ATOM   1918  CA  LYS B  83      37.920   9.764  21.048  1.00 42.73           C  
ATOM   1919  C   LYS B  83      37.495  10.669  19.898  1.00 52.04           C  
ATOM   1920  O   LYS B  83      36.829  10.206  18.941  1.00 53.03           O  
ATOM   1921  CB  LYS B  83      38.707   8.578  20.496  1.00 44.65           C  
ATOM   1922  CG  LYS B  83      40.192   8.839  20.312  1.00 51.47           C  
ATOM   1923  CD  LYS B  83      40.706   8.431  18.941  1.00 48.56           C  
ATOM   1924  CE  LYS B  83      41.985   9.215  18.678  0.74 51.13           C  
ATOM   1925  NZ  LYS B  83      42.738   8.855  17.442  0.74 46.90           N  
ATOM   1926  N   TYR B  84      37.797  11.964  20.005  1.00 46.41           N  
ATOM   1927  CA  TYR B  84      37.585  12.898  18.886  1.00 38.82           C  
ATOM   1928  C   TYR B  84      38.863  13.721  18.673  1.00 41.96           C  
ATOM   1929  O   TYR B  84      39.709  13.882  19.585  1.00 41.08           O  
ATOM   1930  CB  TYR B  84      36.352  13.836  19.113  1.00 37.67           C  
ATOM   1931  CG  TYR B  84      36.378  14.698  20.373  1.00 34.48           C  
ATOM   1932  CD1 TYR B  84      35.866  14.221  21.545  1.00 29.34           C  
ATOM   1933  CD2 TYR B  84      36.894  15.999  20.377  1.00 35.46           C  
ATOM   1934  CE1 TYR B  84      35.883  14.951  22.682  1.00 28.36           C  
ATOM   1935  CE2 TYR B  84      36.929  16.748  21.529  1.00 28.10           C  
ATOM   1936  CZ  TYR B  84      36.424  16.215  22.688  1.00 29.24           C  
ATOM   1937  OH  TYR B  84      36.425  16.896  23.901  1.00 24.07           O  
ATOM   1938  N   THR B  85      38.969  14.286  17.480  1.00 48.09           N  
ATOM   1939  CA  THR B  85      40.133  15.092  17.092  1.00 45.48           C  
ATOM   1940  C   THR B  85      39.774  16.497  16.597  1.00 40.04           C  
ATOM   1941  O   THR B  85      38.762  16.692  15.898  1.00 41.48           O  
ATOM   1942  CB  THR B  85      40.909  14.276  16.040  1.00 52.28           C  
ATOM   1943  OG1 THR B  85      41.649  13.260  16.734  1.00 82.01           O  
ATOM   1944  CG2 THR B  85      41.875  15.110  15.240  1.00 54.18           C  
ATOM   1945  N   LEU B  86      40.583  17.475  16.992  1.00 35.81           N  
ATOM   1946  CA  LEU B  86      40.470  18.814  16.453  1.00 40.95           C  
ATOM   1947  C   LEU B  86      41.407  18.855  15.286  1.00 38.92           C  
ATOM   1948  O   LEU B  86      42.605  18.899  15.464  1.00 34.04           O  
ATOM   1949  CB  LEU B  86      40.856  19.858  17.504  1.00 51.80           C  
ATOM   1950  CG  LEU B  86      40.830  21.326  17.092  1.00 50.48           C  
ATOM   1951  CD1 LEU B  86      39.397  21.819  16.970  1.00 59.30           C  
ATOM   1952  CD2 LEU B  86      41.632  22.158  18.071  1.00 43.05           C  
ATOM   1953  N   PHE B  87      40.844  18.825  14.080  1.00 47.34           N  
ATOM   1954  CA  PHE B  87      41.627  18.791  12.834  1.00 50.70           C  
ATOM   1955  C   PHE B  87      41.564  20.023  11.870  1.00 62.47           C  
ATOM   1956  O   PHE B  87      42.394  20.104  10.946  1.00 74.92           O  
ATOM   1957  CB  PHE B  87      41.273  17.523  12.050  1.00 44.89           C  
ATOM   1958  CG  PHE B  87      39.890  17.552  11.474  1.00 43.76           C  
ATOM   1959  CD1 PHE B  87      38.797  17.200  12.236  1.00 42.79           C  
ATOM   1960  CD2 PHE B  87      39.683  17.999  10.180  1.00 46.74           C  
ATOM   1961  CE1 PHE B  87      37.525  17.272  11.697  1.00 47.82           C  
ATOM   1962  CE2 PHE B  87      38.414  18.078   9.638  1.00 45.85           C  
ATOM   1963  CZ  PHE B  87      37.329  17.697  10.391  1.00 44.43           C  
ATOM   1964  N   GLU B  88      40.616  20.958  12.021  1.00 54.14           N  
ATOM   1965  CA  GLU B  88      40.648  22.250  11.265  1.00 53.90           C  
ATOM   1966  C   GLU B  88      40.182  23.472  12.063  1.00 50.67           C  
ATOM   1967  O   GLU B  88      39.197  23.366  12.776  1.00 46.92           O  
ATOM   1968  CB  GLU B  88      39.758  22.145  10.033  1.00 53.02           C  
ATOM   1969  CG  GLU B  88      40.220  22.964   8.843  1.00 50.91           C  
ATOM   1970  CD  GLU B  88      39.210  22.933   7.706  1.00 56.08           C  
ATOM   1971  OE1 GLU B  88      39.052  21.868   7.035  1.00 56.30           O  
ATOM   1972  OE2 GLU B  88      38.543  23.980   7.500  1.00 55.06           O  
ATOM   1973  N   GLY B  89      40.863  24.616  11.960  1.00 50.20           N  
ATOM   1974  CA  GLY B  89      40.383  25.873  12.587  1.00 49.22           C  
ATOM   1975  C   GLY B  89      41.412  26.851  13.130  1.00 61.45           C  
ATOM   1976  O   GLY B  89      42.245  26.473  13.946  1.00 72.22           O  
ATOM   1977  N   ASP B  90      41.334  28.126  12.762  1.00 56.29           N  
ATOM   1978  CA  ASP B  90      42.402  29.064  13.127  1.00 48.20           C  
ATOM   1979  C   ASP B  90      42.801  28.939  14.579  1.00 48.45           C  
ATOM   1980  O   ASP B  90      43.829  29.454  14.961  1.00 47.32           O  
ATOM   1981  CB  ASP B  90      42.014  30.529  12.835  1.00 47.84           C  
ATOM   1982  CG  ASP B  90      40.757  30.947  13.539  1.00 49.33           C  
ATOM   1983  OD1 ASP B  90      40.284  30.182  14.396  1.00 54.57           O  
ATOM   1984  OD2 ASP B  90      40.231  32.036  13.256  1.00 41.69           O  
ATOM   1985  N   VAL B  91      41.966  28.301  15.388  1.00 46.60           N  
ATOM   1986  CA  VAL B  91      42.298  28.046  16.769  1.00 49.21           C  
ATOM   1987  C   VAL B  91      43.494  27.106  16.825  1.00 58.57           C  
ATOM   1988  O   VAL B  91      44.130  26.958  17.884  1.00 63.03           O  
ATOM   1989  CB  VAL B  91      41.106  27.391  17.516  1.00 53.42           C  
ATOM   1990  CG1 VAL B  91      40.836  25.975  17.019  1.00 49.60           C  
ATOM   1991  CG2 VAL B  91      41.367  27.380  19.009  1.00 55.60           C  
ATOM   1992  N   LEU B  92      43.791  26.474  15.682  1.00 64.01           N  
ATOM   1993  CA  LEU B  92      44.827  25.443  15.599  1.00 61.61           C  
ATOM   1994  C   LEU B  92      46.181  26.077  15.581  1.00 61.77           C  
ATOM   1995  O   LEU B  92      47.091  25.656  16.288  1.00 74.49           O  
ATOM   1996  CB  LEU B  92      44.656  24.531  14.380  1.00 61.37           C  
ATOM   1997  CG  LEU B  92      43.880  23.238  14.691  1.00 61.14           C  
ATOM   1998  CD1 LEU B  92      43.772  22.429  13.416  1.00 61.65           C  
ATOM   1999  CD2 LEU B  92      44.567  22.409  15.773  1.00 63.70           C  
ATOM   2000  N   ARG B  93      46.302  27.127  14.798  1.00 62.71           N  
ATOM   2001  CA  ARG B  93      47.522  27.910  14.813  1.00 64.38           C  
ATOM   2002  C   ARG B  93      48.627  27.015  14.242  1.00 71.75           C  
ATOM   2003  O   ARG B  93      48.376  25.842  13.943  1.00 74.41           O  
ATOM   2004  CB  ARG B  93      47.774  28.503  16.220  1.00 64.20           C  
ATOM   2005  CG  ARG B  93      46.723  29.558  16.601  1.00 54.55           C  
ATOM   2006  CD  ARG B  93      46.490  29.747  18.093  0.78 53.04           C  
ATOM   2007  NE  ARG B  93      45.857  31.043  18.381  0.82 43.81           N  
ATOM   2008  CZ  ARG B  93      45.728  31.556  19.601  0.83 36.56           C  
ATOM   2009  NH1 ARG B  93      46.191  30.905  20.667  0.97 47.89           N  
ATOM   2010  NH2 ARG B  93      45.181  32.733  19.756  1.00 27.54           N  
ATOM   2011  N   ASP B  94      49.825  27.574  14.072  1.00 75.82           N  
ATOM   2012  CA  ASP B  94      50.780  27.096  13.059  1.00 75.54           C  
ATOM   2013  C   ASP B  94      51.579  25.816  13.359  1.00 67.00           C  
ATOM   2014  O   ASP B  94      51.826  25.034  12.440  1.00 64.13           O  
ATOM   2015  CB  ASP B  94      51.729  28.252  12.676  1.00 79.36           C  
ATOM   2016  CG  ASP B  94      51.019  29.360  11.905  1.00 80.02           C  
ATOM   2017  OD1 ASP B  94      50.452  29.057  10.829  1.00 78.07           O  
ATOM   2018  OD2 ASP B  94      51.016  30.524  12.368  1.00 77.71           O  
ATOM   2019  N   ASN B  95      51.995  25.616  14.607  1.00 63.11           N  
ATOM   2020  CA  ASN B  95      52.837  24.476  14.977  1.00 64.99           C  
ATOM   2021  C   ASN B  95      52.076  23.184  15.352  1.00 74.97           C  
ATOM   2022  O   ASN B  95      52.663  22.217  15.911  1.00 67.87           O  
ATOM   2023  CB  ASN B  95      53.820  24.869  16.094  1.00 62.59           C  
ATOM   2024  CG  ASN B  95      53.131  25.305  17.368  1.00 63.74           C  
ATOM   2025  OD1 ASN B  95      52.103  25.993  17.347  1.00 64.61           O  
ATOM   2026  ND2 ASN B  95      53.713  24.921  18.495  1.00 56.86           N  
ATOM   2027  N   ILE B  96      50.784  23.156  15.003  1.00 67.59           N  
ATOM   2028  CA  ILE B  96      49.854  22.110  15.451  1.00 50.07           C  
ATOM   2029  C   ILE B  96      49.032  21.627  14.256  1.00 53.08           C  
ATOM   2030  O   ILE B  96      48.389  22.410  13.563  1.00 48.13           O  
ATOM   2031  CB  ILE B  96      48.907  22.644  16.538  1.00 49.62           C  
ATOM   2032  CG1 ILE B  96      49.667  23.464  17.620  1.00 49.18           C  
ATOM   2033  CG2 ILE B  96      48.090  21.515  17.139  1.00 46.24           C  
ATOM   2034  CD1 ILE B  96      50.637  22.700  18.504  1.00 44.64           C  
ATOM   2035  N   GLU B  97      49.056  20.315  14.029  1.00 62.62           N  
ATOM   2036  CA  GLU B  97      48.336  19.671  12.924  1.00 63.08           C  
ATOM   2037  C   GLU B  97      46.996  19.063  13.377  1.00 56.73           C  
ATOM   2038  O   GLU B  97      46.038  19.027  12.605  1.00 53.70           O  
ATOM   2039  CB  GLU B  97      49.273  18.689  12.193  1.00 68.83           C  
ATOM   2040  CG  GLU B  97      48.717  17.370  11.686  1.00 79.76           C  
ATOM   2041  CD  GLU B  97      49.353  16.184  12.391  1.00 95.31           C  
ATOM   2042  OE1 GLU B  97      50.249  16.415  13.243  1.00102.07           O  
ATOM   2043  OE2 GLU B  97      48.968  15.028  12.084  1.00 97.52           O  
ATOM   2044  N   LYS B  98      46.914  18.613  14.626  1.00 50.55           N  
ATOM   2045  CA  LYS B  98      45.622  18.218  15.201  1.00 50.72           C  
ATOM   2046  C   LYS B  98      45.793  17.966  16.693  1.00 42.88           C  
ATOM   2047  O   LYS B  98      46.925  17.864  17.171  1.00 43.27           O  
ATOM   2048  CB  LYS B  98      45.001  17.014  14.466  1.00 53.24           C  
ATOM   2049  CG  LYS B  98      45.843  15.739  14.454  1.00 59.22           C  
ATOM   2050  CD  LYS B  98      45.205  14.582  13.690  1.00 56.96           C  
ATOM   2051  CE  LYS B  98      46.035  13.303  13.771  1.00 61.81           C  
ATOM   2052  NZ  LYS B  98      45.293  12.123  14.317  1.00 66.27           N  
ATOM   2053  N   VAL B  99      44.683  18.010  17.421  1.00 41.20           N  
ATOM   2054  CA  VAL B  99      44.683  17.803  18.872  1.00 45.90           C  
ATOM   2055  C   VAL B  99      43.632  16.752  19.179  1.00 54.69           C  
ATOM   2056  O   VAL B  99      42.507  16.888  18.691  1.00 64.94           O  
ATOM   2057  CB  VAL B  99      44.258  19.031  19.634  1.00 42.16           C  
ATOM   2058  CG1 VAL B  99      44.320  18.725  21.117  1.00 46.05           C  
ATOM   2059  CG2 VAL B  99      45.151  20.210  19.310  1.00 42.21           C  
ATOM   2060  N   VAL B 100      43.989  15.715  19.950  1.00 55.53           N  
ATOM   2061  CA  VAL B 100      43.172  14.481  20.062  1.00 60.96           C  
ATOM   2062  C   VAL B 100      42.750  14.204  21.506  1.00 60.99           C  
ATOM   2063  O   VAL B 100      43.586  14.214  22.436  1.00 60.44           O  
ATOM   2064  CB  VAL B 100      43.871  13.260  19.444  1.00 59.39           C  
ATOM   2065  CG1 VAL B 100      43.035  12.014  19.630  1.00 66.84           C  
ATOM   2066  CG2 VAL B 100      44.110  13.471  17.959  1.00 56.67           C  
ATOM   2067  N   TYR B 101      41.433  14.042  21.681  1.00 56.75           N  
ATOM   2068  CA  TYR B 101      40.809  14.039  23.017  1.00 53.87           C  
ATOM   2069  C   TYR B 101      40.267  12.625  23.219  1.00 50.84           C  
ATOM   2070  O   TYR B 101      39.656  12.092  22.279  1.00 48.19           O  
ATOM   2071  CB  TYR B 101      39.677  15.072  23.122  1.00 59.15           C  
ATOM   2072  CG  TYR B 101      40.067  16.541  22.910  1.00 56.45           C  
ATOM   2073  CD1 TYR B 101      40.141  17.094  21.629  1.00 57.44           C  
ATOM   2074  CD2 TYR B 101      40.340  17.379  23.992  1.00 57.04           C  
ATOM   2075  CE1 TYR B 101      40.499  18.433  21.427  1.00 55.00           C  
ATOM   2076  CE2 TYR B 101      40.699  18.716  23.800  1.00 62.45           C  
ATOM   2077  CZ  TYR B 101      40.779  19.238  22.512  1.00 63.94           C  
ATOM   2078  OH  TYR B 101      41.115  20.562  22.292  1.00 66.41           O  
ATOM   2079  N   GLU B 102      40.590  12.012  24.370  1.00 44.60           N  
ATOM   2080  CA  GLU B 102      40.084  10.704  24.796  1.00 49.92           C  
ATOM   2081  C   GLU B 102      39.420  10.862  26.167  1.00 48.15           C  
ATOM   2082  O   GLU B 102      40.068  11.245  27.157  1.00 48.65           O  
ATOM   2083  CB  GLU B 102      41.177   9.578  24.855  1.00 55.22           C  
ATOM   2084  CG  GLU B 102      41.801   9.163  23.509  1.00 58.25           C  
ATOM   2085  CD  GLU B 102      42.199   7.688  23.334  1.00 68.58           C  
ATOM   2086  OE1 GLU B 102      42.068   6.832  24.249  1.00 68.10           O  
ATOM   2087  OE2 GLU B 102      42.656   7.365  22.213  1.00 67.29           O  
ATOM   2088  N   VAL B 103      38.132  10.516  26.219  1.00 49.49           N  
ATOM   2089  CA  VAL B 103      37.244  10.775  27.368  1.00 48.19           C  
ATOM   2090  C   VAL B 103      36.659   9.459  27.836  1.00 50.50           C  
ATOM   2091  O   VAL B 103      36.164   8.684  26.998  1.00 51.05           O  
ATOM   2092  CB  VAL B 103      36.074  11.717  26.954  1.00 45.89           C  
ATOM   2093  CG1 VAL B 103      34.922  11.741  27.950  1.00 40.53           C  
ATOM   2094  CG2 VAL B 103      36.618  13.134  26.831  1.00 52.52           C  
ATOM   2095  N   LYS B 104      36.732   9.205  29.146  1.00 47.73           N  
ATOM   2096  CA  LYS B 104      35.902   8.168  29.711  1.00 48.33           C  
ATOM   2097  C   LYS B 104      35.304   8.503  31.054  1.00 46.72           C  
ATOM   2098  O   LYS B 104      35.995   8.856  31.976  1.00 48.25           O  
ATOM   2099  CB  LYS B 104      36.695   6.899  29.817  1.00 58.24           C  
ATOM   2100  CG  LYS B 104      35.905   5.661  29.428  1.00 61.01           C  
ATOM   2101  CD  LYS B 104      35.339   4.965  30.654  1.00 60.67           C  
ATOM   2102  CE  LYS B 104      34.647   3.682  30.254  1.00 65.85           C  
ATOM   2103  NZ  LYS B 104      33.472   3.418  31.127  1.00 68.18           N  
ATOM   2104  N   LEU B 105      33.992   8.340  31.163  1.00 48.77           N  
ATOM   2105  CA  LEU B 105      33.258   8.651  32.397  1.00 49.26           C  
ATOM   2106  C   LEU B 105      32.704   7.422  33.109  1.00 51.00           C  
ATOM   2107  O   LEU B 105      32.103   6.544  32.476  1.00 52.74           O  
ATOM   2108  CB  LEU B 105      32.122   9.630  32.094  1.00 50.20           C  
ATOM   2109  CG  LEU B 105      32.459  10.789  31.140  1.00 49.49           C  
ATOM   2110  CD1 LEU B 105      31.561  11.987  31.401  1.00 48.46           C  
ATOM   2111  CD2 LEU B 105      33.922  11.176  31.257  1.00 51.09           C  
ATOM   2112  N   GLU B 106      32.926   7.368  34.422  1.00 42.99           N  
ATOM   2113  CA  GLU B 106      32.489   6.270  35.296  1.00 47.30           C  
ATOM   2114  C   GLU B 106      31.391   6.788  36.243  1.00 41.82           C  
ATOM   2115  O   GLU B 106      31.623   7.766  36.885  1.00 43.22           O  
ATOM   2116  CB  GLU B 106      33.697   5.749  36.135  1.00 52.38           C  
ATOM   2117  CG  GLU B 106      33.451   4.551  37.071  1.00 54.32           C  
ATOM   2118  CD  GLU B 106      34.518   4.351  38.165  1.00 64.26           C  
ATOM   2119  OE1 GLU B 106      34.769   3.171  38.564  1.00 56.04           O  
ATOM   2120  OE2 GLU B 106      35.106   5.370  38.626  1.00 59.65           O  
ATOM   2121  N   ALA B 107      30.214   6.161  36.345  1.00 43.71           N  
ATOM   2122  CA  ALA B 107      29.171   6.530  37.330  1.00 39.58           C  
ATOM   2123  C   ALA B 107      29.644   6.180  38.723  1.00 36.33           C  
ATOM   2124  O   ALA B 107      30.336   5.211  38.881  1.00 45.82           O  
ATOM   2125  CB  ALA B 107      27.873   5.780  37.065  1.00 36.94           C  
ATOM   2126  N   VAL B 108      29.239   6.920  39.730  1.00 34.70           N  
ATOM   2127  CA  VAL B 108      29.881   6.850  41.041  1.00 39.75           C  
ATOM   2128  C   VAL B 108      28.875   7.512  41.962  1.00 48.96           C  
ATOM   2129  O   VAL B 108      28.757   8.750  42.028  1.00 39.85           O  
ATOM   2130  CB  VAL B 108      31.203   7.632  41.095  1.00 40.99           C  
ATOM   2131  CG1 VAL B 108      31.712   7.765  42.528  1.00 46.30           C  
ATOM   2132  CG2 VAL B 108      32.243   6.978  40.194  1.00 38.02           C  
ATOM   2133  N   GLY B 109      28.058   6.676  42.593  1.00 47.58           N  
ATOM   2134  CA  GLY B 109      26.925   7.231  43.304  1.00 54.00           C  
ATOM   2135  C   GLY B 109      26.066   8.033  42.348  1.00 50.67           C  
ATOM   2136  O   GLY B 109      25.885   7.673  41.166  1.00 54.07           O  
ATOM   2137  N   GLY B 110      25.557   9.146  42.867  1.00 53.03           N  
ATOM   2138  CA  GLY B 110      24.795  10.110  42.064  1.00 48.14           C  
ATOM   2139  C   GLY B 110      25.618  10.979  41.117  1.00 41.20           C  
ATOM   2140  O   GLY B 110      25.059  11.831  40.447  1.00 48.23           O  
ATOM   2141  N   GLY B 111      26.929  10.755  41.077  1.00 39.94           N  
ATOM   2142  CA  GLY B 111      27.905  11.515  40.300  1.00 35.52           C  
ATOM   2143  C   GLY B 111      28.808  10.709  39.370  1.00 33.92           C  
ATOM   2144  O   GLY B 111      28.466   9.613  38.898  1.00 34.35           O  
ATOM   2145  N   SER B 112      29.969  11.283  39.054  1.00 34.43           N  
ATOM   2146  CA  SER B 112      30.934  10.624  38.172  1.00 35.76           C  
ATOM   2147  C   SER B 112      32.369  10.978  38.540  1.00 36.36           C  
ATOM   2148  O   SER B 112      32.584  11.774  39.467  1.00 44.46           O  
ATOM   2149  CB  SER B 112      30.632  10.915  36.670  1.00 38.60           C  
ATOM   2150  OG  SER B 112      29.931  12.128  36.474  1.00 36.46           O  
ATOM   2151  N   LYS B 113      33.303  10.266  37.896  1.00 32.92           N  
ATOM   2152  CA  LYS B 113      34.710  10.607  37.735  1.00 38.89           C  
ATOM   2153  C   LYS B 113      34.952  10.610  36.223  1.00 40.24           C  
ATOM   2154  O   LYS B 113      34.233   9.999  35.463  1.00 36.04           O  
ATOM   2155  CB  LYS B 113      35.701   9.559  38.289  1.00 38.53           C  
ATOM   2156  CG  LYS B 113      35.558   9.127  39.751  1.00 38.93           C  
ATOM   2157  CD  LYS B 113      35.909   7.663  39.904  0.69 37.13           C  
ATOM   2158  CE  LYS B 113      37.425   7.426  39.956  0.97 37.97           C  
ATOM   2159  NZ  LYS B 113      37.734   5.985  39.645  0.78 29.54           N  
ATOM   2160  N   GLY B 114      36.031  11.246  35.800  1.00 49.66           N  
ATOM   2161  CA  GLY B 114      36.444  11.154  34.408  1.00 52.72           C  
ATOM   2162  C   GLY B 114      37.930  10.911  34.317  1.00 53.50           C  
ATOM   2163  O   GLY B 114      38.662  11.186  35.246  1.00 40.02           O  
ATOM   2164  N   LYS B 115      38.377  10.359  33.205  1.00 57.86           N  
ATOM   2165  CA  LYS B 115      39.799  10.272  32.973  1.00 57.43           C  
ATOM   2166  C   LYS B 115      39.920  10.812  31.576  1.00 58.92           C  
ATOM   2167  O   LYS B 115      39.402  10.215  30.623  1.00 51.73           O  
ATOM   2168  CB  LYS B 115      40.301   8.827  33.042  1.00 66.68           C  
ATOM   2169  CG  LYS B 115      41.114   8.481  34.292  1.00 65.75           C  
ATOM   2170  CD  LYS B 115      42.232   7.485  33.995  1.00 63.70           C  
ATOM   2171  CE  LYS B 115      43.333   8.052  33.099  1.00 67.45           C  
ATOM   2172  NZ  LYS B 115      44.085   6.963  32.406  0.78 63.17           N  
ATOM   2173  N   ILE B 116      40.593  11.953  31.470  1.00 57.85           N  
ATOM   2174  CA  ILE B 116      40.771  12.590  30.188  1.00 52.85           C  
ATOM   2175  C   ILE B 116      42.244  12.753  29.933  1.00 51.25           C  
ATOM   2176  O   ILE B 116      42.993  13.039  30.845  1.00 57.94           O  
ATOM   2177  CB  ILE B 116      40.070  13.958  30.113  1.00 47.39           C  
ATOM   2178  CG1 ILE B 116      38.598  13.824  30.518  1.00 43.63           C  
ATOM   2179  CG2 ILE B 116      40.153  14.520  28.703  1.00 39.30           C  
ATOM   2180  CD1 ILE B 116      38.374  14.324  31.935  1.00 52.53           C  
ATOM   2181  N   THR B 117      42.643  12.510  28.699  1.00 42.29           N  
ATOM   2182  CA  THR B 117      43.962  12.816  28.269  1.00 42.40           C  
ATOM   2183  C   THR B 117      43.836  13.629  27.014  1.00 47.06           C  
ATOM   2184  O   THR B 117      43.013  13.331  26.097  1.00 49.91           O  
ATOM   2185  CB  THR B 117      44.732  11.565  27.848  1.00 46.93           C  
ATOM   2186  OG1 THR B 117      44.179  11.111  26.603  1.00 49.89           O  
ATOM   2187  CG2 THR B 117      44.603  10.493  28.898  1.00 45.76           C  
ATOM   2188  N   VAL B 118      44.683  14.649  26.942  1.00 47.96           N  
ATOM   2189  CA  VAL B 118      44.721  15.411  25.712  1.00 44.94           C  
ATOM   2190  C   VAL B 118      46.107  15.286  25.109  1.00 50.53           C  
ATOM   2191  O   VAL B 118      47.093  15.507  25.812  1.00 41.24           O  
ATOM   2192  CB  VAL B 118      44.320  16.850  25.947  1.00 44.26           C  
ATOM   2193  CG1 VAL B 118      43.894  17.440  24.617  1.00 47.51           C  
ATOM   2194  CG2 VAL B 118      43.192  16.918  26.960  1.00 41.02           C  
ATOM   2195  N   THR B 119      46.163  14.879  23.839  1.00 56.51           N  
ATOM   2196  CA  THR B 119      47.415  14.808  23.101  1.00 62.08           C  
ATOM   2197  C   THR B 119      47.488  15.880  22.013  1.00 62.21           C  
ATOM   2198  O   THR B 119      46.661  15.890  21.111  1.00 59.88           O  
ATOM   2199  CB  THR B 119      47.624  13.432  22.449  1.00 71.92           C  
ATOM   2200  OG1 THR B 119      48.591  13.550  21.397  1.00 83.35           O  
ATOM   2201  CG2 THR B 119      46.342  12.878  21.864  1.00 73.11           C  
ATOM   2202  N   TYR B 120      48.484  16.767  22.098  1.00 64.12           N  
ATOM   2203  CA  TYR B 120      48.706  17.797  21.061  1.00 71.19           C  
ATOM   2204  C   TYR B 120      49.729  17.320  20.035  1.00 63.85           C  
ATOM   2205  O   TYR B 120      50.867  17.010  20.396  1.00 68.48           O  
ATOM   2206  CB  TYR B 120      49.176  19.131  21.666  1.00 66.29           C  
ATOM   2207  CG  TYR B 120      48.074  19.963  22.278  1.00 68.08           C  
ATOM   2208  CD1 TYR B 120      47.505  19.626  23.510  1.00 71.53           C  
ATOM   2209  CD2 TYR B 120      47.620  21.122  21.650  1.00 72.74           C  
ATOM   2210  CE1 TYR B 120      46.497  20.410  24.084  1.00 69.95           C  
ATOM   2211  CE2 TYR B 120      46.604  21.896  22.208  1.00 68.53           C  
ATOM   2212  CZ  TYR B 120      46.036  21.550  23.422  1.00 61.89           C  
ATOM   2213  OH  TYR B 120      45.007  22.334  23.945  1.00 52.27           O  
ATOM   2214  N   HIS B 121      49.332  17.295  18.764  1.00 69.66           N  
ATOM   2215  CA  HIS B 121      50.191  16.740  17.718  1.00 73.43           C  
ATOM   2216  C   HIS B 121      50.883  17.786  16.839  1.00 74.58           C  
ATOM   2217  O   HIS B 121      50.221  18.426  16.015  1.00 72.87           O  
ATOM   2218  CB  HIS B 121      49.427  15.685  16.922  1.00 72.93           C  
ATOM   2219  CG  HIS B 121      49.165  14.467  17.741  1.00 67.66           C  
ATOM   2220  ND1 HIS B 121      50.186  13.653  18.178  1.00 67.79           N  
ATOM   2221  CD2 HIS B 121      48.042  14.016  18.339  1.00 71.64           C  
ATOM   2222  CE1 HIS B 121      49.694  12.711  18.962  1.00 71.74           C  
ATOM   2223  NE2 HIS B 121      48.394  12.909  19.077  1.00 75.48           N  
ATOM   2224  N   PRO B 122      52.222  17.941  17.029  1.00 70.79           N  
ATOM   2225  CA  PRO B 122      53.038  18.943  16.347  1.00 59.97           C  
ATOM   2226  C   PRO B 122      53.137  18.724  14.849  1.00 60.69           C  
ATOM   2227  O   PRO B 122      52.755  17.679  14.327  1.00 71.90           O  
ATOM   2228  CB  PRO B 122      54.427  18.797  16.971  1.00 64.80           C  
ATOM   2229  CG  PRO B 122      54.409  17.602  17.859  1.00 68.07           C  
ATOM   2230  CD  PRO B 122      53.009  17.088  17.949  1.00 67.36           C  
ATOM   2231  N   LYS B 123      53.678  19.723  14.175  1.00 73.63           N  
ATOM   2232  CA  LYS B 123      53.729  19.763  12.721  1.00 79.52           C  
ATOM   2233  C   LYS B 123      55.052  19.158  12.211  1.00 95.70           C  
ATOM   2234  O   LYS B 123      55.824  18.613  13.020  1.00106.47           O  
ATOM   2235  CB  LYS B 123      53.499  21.215  12.270  1.00 73.36           C  
ATOM   2236  CG  LYS B 123      52.045  21.522  11.937  1.00 71.30           C  
ATOM   2237  CD  LYS B 123      51.750  21.763  10.454  1.00 65.81           C  
ATOM   2238  CE  LYS B 123      50.273  21.556  10.106  1.00 62.45           C  
ATOM   2239  NZ  LYS B 123      49.686  22.709   9.375  1.00 55.45           N  
ATOM   2240  N   PRO B 124      55.296  19.197  10.876  1.00 94.29           N  
ATOM   2241  CA  PRO B 124      56.610  18.836  10.337  1.00 94.42           C  
ATOM   2242  C   PRO B 124      57.770  19.514  11.072  1.00 89.91           C  
ATOM   2243  O   PRO B 124      57.925  20.730  10.983  1.00 77.35           O  
ATOM   2244  CB  PRO B 124      56.525  19.308   8.881  1.00 91.72           C  
ATOM   2245  CG  PRO B 124      55.093  19.101   8.531  1.00 92.23           C  
ATOM   2246  CD  PRO B 124      54.301  19.324   9.792  1.00 89.53           C  
ATOM   2247  N   GLY B 125      58.528  18.725  11.835  1.00 89.69           N  
ATOM   2248  CA  GLY B 125      59.689  19.212  12.563  1.00 89.14           C  
ATOM   2249  C   GLY B 125      59.381  20.398  13.449  1.00 93.12           C  
ATOM   2250  O   GLY B 125      60.302  21.021  13.977  1.00110.47           O  
ATOM   2251  N   CYS B 126      58.093  20.706  13.623  1.00 99.28           N  
ATOM   2252  CA  CYS B 126      57.646  21.804  14.490  1.00 99.47           C  
ATOM   2253  C   CYS B 126      57.544  21.287  15.919  1.00100.03           C  
ATOM   2254  O   CYS B 126      57.012  20.195  16.148  1.00105.11           O  
ATOM   2255  CB  CYS B 126      56.276  22.354  14.073  1.00100.23           C  
ATOM   2256  SG  CYS B 126      56.152  23.232  12.492  1.00 92.53           S  
ATOM   2257  N   THR B 127      58.100  22.076  16.838  1.00 96.54           N  
ATOM   2258  CA  THR B 127      58.140  21.791  18.273  1.00 92.40           C  
ATOM   2259  C   THR B 127      56.845  22.219  18.961  1.00 88.81           C  
ATOM   2260  O   THR B 127      56.012  22.899  18.364  1.00 91.29           O  
ATOM   2261  CB  THR B 127      59.324  22.519  18.946  1.00 94.56           C  
ATOM   2262  OG1 THR B 127      59.278  22.307  20.360  1.00100.19           O  
ATOM   2263  CG2 THR B 127      59.285  24.026  18.672  1.00 94.72           C  
ATOM   2264  N   VAL B 128      56.682  21.833  20.221  1.00 86.47           N  
ATOM   2265  CA  VAL B 128      55.450  22.116  20.939  1.00 89.72           C  
ATOM   2266  C   VAL B 128      55.460  23.418  21.717  1.00 96.76           C  
ATOM   2267  O   VAL B 128      56.126  23.585  22.752  1.00 95.11           O  
ATOM   2268  CB  VAL B 128      55.066  20.986  21.894  1.00 98.35           C  
ATOM   2269  CG1 VAL B 128      53.895  21.416  22.777  1.00102.64           C  
ATOM   2270  CG2 VAL B 128      54.699  19.734  21.104  1.00 98.10           C  
ATOM   2271  N   ASN B 129      54.682  24.307  21.129  1.00 88.34           N  
ATOM   2272  CA  ASN B 129      54.211  25.492  21.707  1.00 88.22           C  
ATOM   2273  C   ASN B 129      53.634  24.958  22.946  1.00 99.29           C  
ATOM   2274  O   ASN B 129      52.672  24.230  22.853  1.00111.09           O  
ATOM   2275  CB  ASN B 129      53.009  25.939  20.916  1.00 81.60           C  
ATOM   2276  CG  ASN B 129      52.178  26.933  21.662  1.00 76.81           C  
ATOM   2277  OD1 ASN B 129      51.049  26.662  22.065  1.00 58.04           O  
ATOM   2278  ND2 ASN B 129      52.734  28.122  21.836  1.00 71.70           N  
ATOM   2279  N   GLU B 130      54.347  25.171  24.045  1.00100.66           N  
ATOM   2280  CA  GLU B 130      53.854  24.965  25.384  1.00 95.79           C  
ATOM   2281  C   GLU B 130      53.003  26.179  25.672  1.00 93.82           C  
ATOM   2282  O   GLU B 130      53.181  27.229  25.055  1.00 94.16           O  
ATOM   2283  CB  GLU B 130      55.009  24.874  26.380  1.00104.47           C  
ATOM   2284  CG  GLU B 130      54.576  24.584  27.808  1.00111.34           C  
ATOM   2285  CD  GLU B 130      55.750  24.453  28.756  1.00121.42           C  
ATOM   2286  OE1 GLU B 130      56.903  24.627  28.308  1.00131.32           O  
ATOM   2287  OE2 GLU B 130      55.521  24.177  29.952  1.00119.33           O  
ATOM   2288  N   GLU B 131      52.074  26.044  26.602  1.00 30.00           N  
ATOM   2289  CA  GLU B 131      51.184  27.143  26.909  1.00 30.00           C  
ATOM   2290  C   GLU B 131      49.990  27.127  25.971  1.00 30.00           C  
ATOM   2291  O   GLU B 131      49.091  27.957  26.103  1.00 30.00           O  
ATOM   2292  CB  GLU B 131      51.922  28.478  26.798  1.00 20.00           C  
ATOM   2293  N   GLU B 132      49.948  26.171  25.043  1.00 63.77           N  
ATOM   2294  CA  GLU B 132      48.690  25.904  24.411  1.00 62.84           C  
ATOM   2295  C   GLU B 132      48.295  24.733  25.252  1.00 63.66           C  
ATOM   2296  O   GLU B 132      47.244  24.224  25.109  1.00 74.70           O  
ATOM   2297  CB  GLU B 132      48.760  25.539  22.899  1.00 59.65           C  
ATOM   2298  CG  GLU B 132      47.394  25.129  22.295  0.83 58.75           C  
ATOM   2299  CD  GLU B 132      47.257  25.194  20.775  0.98 55.73           C  
ATOM   2300  OE1 GLU B 132      46.347  25.806  20.248  1.00 46.88           O  
ATOM   2301  OE2 GLU B 132      48.058  24.610  20.087  1.00 57.51           O  
ATOM   2302  N   VAL B 133      49.154  24.307  26.151  1.00 60.27           N  
ATOM   2303  CA  VAL B 133      48.737  23.321  27.137  1.00 57.33           C  
ATOM   2304  C   VAL B 133      47.910  24.043  28.203  1.00 59.15           C  
ATOM   2305  O   VAL B 133      46.727  23.729  28.382  1.00 54.22           O  
ATOM   2306  CB  VAL B 133      49.937  22.510  27.734  1.00 64.23           C  
ATOM   2307  CG1 VAL B 133      49.604  21.833  29.066  1.00 59.71           C  
ATOM   2308  CG2 VAL B 133      50.442  21.478  26.713  1.00 57.43           C  
ATOM   2309  N   LYS B 134      48.477  25.023  28.897  1.00 51.53           N  
ATOM   2310  CA  LYS B 134      47.668  25.642  29.953  1.00 54.90           C  
ATOM   2311  C   LYS B 134      46.433  26.361  29.371  1.00 54.00           C  
ATOM   2312  O   LYS B 134      45.363  26.324  29.950  1.00 47.71           O  
ATOM   2313  CB  LYS B 134      48.402  26.623  30.875  1.00 51.96           C  
ATOM   2314  CG  LYS B 134      49.895  26.490  31.107  1.00 53.86           C  
ATOM   2315  CD  LYS B 134      50.332  27.591  32.093  1.00 64.96           C  
ATOM   2316  CE  LYS B 134      49.504  28.900  32.020  1.00 66.12           C  
ATOM   2317  NZ  LYS B 134      50.033  30.147  32.669  1.00 61.91           N  
ATOM   2318  N   ILE B 135      46.553  27.022  28.235  1.00 64.92           N  
ATOM   2319  CA  ILE B 135      45.406  27.769  27.710  1.00 68.31           C  
ATOM   2320  C   ILE B 135      44.256  26.807  27.406  1.00 66.11           C  
ATOM   2321  O   ILE B 135      43.117  27.004  27.846  1.00 72.94           O  
ATOM   2322  CB  ILE B 135      45.763  28.568  26.446  1.00 69.95           C  
ATOM   2323  CG1 ILE B 135      46.799  29.645  26.782  1.00 73.99           C  
ATOM   2324  CG2 ILE B 135      44.512  29.209  25.862  1.00 72.82           C  
ATOM   2325  CD1 ILE B 135      47.390  30.330  25.569  1.00 77.01           C  
ATOM   2326  N   GLY B 136      44.573  25.762  26.659  1.00 62.35           N  
ATOM   2327  CA  GLY B 136      43.579  24.770  26.219  1.00 61.22           C  
ATOM   2328  C   GLY B 136      42.997  24.011  27.391  1.00 49.73           C  
ATOM   2329  O   GLY B 136      41.792  23.772  27.432  1.00 47.87           O  
ATOM   2330  N   GLU B 137      43.857  23.665  28.347  1.00 45.31           N  
ATOM   2331  CA  GLU B 137      43.417  23.008  29.559  1.00 40.69           C  
ATOM   2332  C   GLU B 137      42.423  23.884  30.238  1.00 38.14           C  
ATOM   2333  O   GLU B 137      41.373  23.398  30.680  1.00 40.26           O  
ATOM   2334  CB  GLU B 137      44.563  22.720  30.558  1.00 44.67           C  
ATOM   2335  CG  GLU B 137      44.088  22.665  32.018  1.00 39.30           C  
ATOM   2336  CD  GLU B 137      44.984  21.864  32.937  1.00 46.27           C  
ATOM   2337  OE1 GLU B 137      45.809  22.496  33.645  1.00 36.55           O  
ATOM   2338  OE2 GLU B 137      44.833  20.605  32.971  1.00 36.09           O  
ATOM   2339  N   LYS B 138      42.815  25.145  30.398  1.00 40.25           N  
ATOM   2340  CA  LYS B 138      42.035  26.172  31.154  1.00 39.46           C  
ATOM   2341  C   LYS B 138      40.635  26.404  30.557  1.00 32.55           C  
ATOM   2342  O   LYS B 138      39.648  26.638  31.256  1.00 43.23           O  
ATOM   2343  CB  LYS B 138      42.832  27.503  31.270  1.00 39.19           C  
ATOM   2344  CG  LYS B 138      42.470  28.413  32.447  1.00 43.25           C  
ATOM   2345  CD  LYS B 138      43.680  29.075  33.122  0.34 39.23           C  
ATOM   2346  CE  LYS B 138      44.358  30.122  32.241  0.82 39.78           C  
ATOM   2347  NZ  LYS B 138      44.913  31.352  32.926  1.00 35.23           N  
ATOM   2348  N   LYS B 139      40.535  26.341  29.258  1.00 26.59           N  
ATOM   2349  CA  LYS B 139      39.293  26.740  28.578  1.00 25.02           C  
ATOM   2350  C   LYS B 139      38.241  25.643  28.690  1.00 26.42           C  
ATOM   2351  O   LYS B 139      37.054  25.866  28.959  1.00 27.68           O  
ATOM   2352  CB  LYS B 139      39.568  26.981  27.094  1.00 23.25           C  
ATOM   2353  CG  LYS B 139      40.040  28.353  26.587  1.00 24.36           C  
ATOM   2354  CD  LYS B 139      39.271  29.634  26.962  1.00 23.62           C  
ATOM   2355  CE  LYS B 139      40.092  30.794  26.455  1.00 24.00           C  
ATOM   2356  NZ  LYS B 139      39.438  32.125  26.381  1.00 24.13           N  
ATOM   2357  N   ALA B 140      38.687  24.432  28.407  1.00 30.17           N  
ATOM   2358  CA  ALA B 140      37.860  23.256  28.545  1.00 26.76           C  
ATOM   2359  C   ALA B 140      37.485  23.095  29.988  1.00 25.19           C  
ATOM   2360  O   ALA B 140      36.351  22.785  30.248  1.00 25.82           O  
ATOM   2361  CB  ALA B 140      38.547  22.048  27.986  1.00 31.05           C  
ATOM   2362  N   TYR B 141      38.333  23.479  30.941  1.00 30.06           N  
ATOM   2363  CA  TYR B 141      37.999  23.263  32.343  1.00 30.54           C  
ATOM   2364  C   TYR B 141      36.929  24.190  32.890  1.00 32.21           C  
ATOM   2365  O   TYR B 141      35.926  23.750  33.484  1.00 34.95           O  
ATOM   2366  CB  TYR B 141      39.275  23.216  33.195  1.00 40.75           C  
ATOM   2367  CG  TYR B 141      39.058  22.890  34.671  1.00 41.96           C  
ATOM   2368  CD1 TYR B 141      38.908  21.578  35.102  1.00 49.90           C  
ATOM   2369  CD2 TYR B 141      38.973  23.899  35.600  1.00 46.61           C  
ATOM   2370  CE1 TYR B 141      38.693  21.282  36.434  1.00 48.51           C  
ATOM   2371  CE2 TYR B 141      38.760  23.622  36.936  1.00 54.30           C  
ATOM   2372  CZ  TYR B 141      38.621  22.317  37.337  1.00 49.40           C  
ATOM   2373  OH  TYR B 141      38.397  22.078  38.660  1.00 46.17           O  
ATOM   2374  N   GLU B 142      37.140  25.484  32.687  1.00 35.11           N  
ATOM   2375  CA  GLU B 142      36.155  26.536  32.955  1.00 29.45           C  
ATOM   2376  C   GLU B 142      34.780  26.221  32.442  1.00 30.55           C  
ATOM   2377  O   GLU B 142      33.800  26.395  33.127  1.00 40.23           O  
ATOM   2378  CB  GLU B 142      36.663  27.797  32.282  1.00 34.25           C  
ATOM   2379  CG  GLU B 142      36.199  29.111  32.871  1.00 39.39           C  
ATOM   2380  CD  GLU B 142      36.936  30.330  32.290  1.00 48.93           C  
ATOM   2381  OE1 GLU B 142      36.924  31.436  32.979  1.00 41.52           O  
ATOM   2382  OE2 GLU B 142      37.512  30.140  31.153  1.00 33.06           O  
ATOM   2383  N   PHE B 143      34.681  25.742  31.206  1.00 35.32           N  
ATOM   2384  CA  PHE B 143      33.420  25.445  30.548  1.00 29.03           C  
ATOM   2385  C   PHE B 143      32.613  24.249  31.144  1.00 32.43           C  
ATOM   2386  O   PHE B 143      31.355  24.272  31.302  1.00 24.68           O  
ATOM   2387  CB  PHE B 143      33.767  25.222  29.099  1.00 30.95           C  
ATOM   2388  CG  PHE B 143      32.727  24.474  28.361  1.00 27.93           C  
ATOM   2389  CD1 PHE B 143      31.483  24.982  28.230  1.00 27.49           C  
ATOM   2390  CD2 PHE B 143      33.008  23.276  27.825  1.00 28.36           C  
ATOM   2391  CE1 PHE B 143      30.501  24.268  27.594  1.00 28.68           C  
ATOM   2392  CE2 PHE B 143      32.043  22.560  27.134  1.00 32.39           C  
ATOM   2393  CZ  PHE B 143      30.777  23.055  27.019  1.00 29.06           C  
ATOM   2394  N   TYR B 144      33.353  23.183  31.432  1.00 34.64           N  
ATOM   2395  CA  TYR B 144      32.913  22.073  32.282  1.00 35.82           C
[truncated: 2,980,882 more chars]
