# Supplementary material for: Are the St John’s wort Hyp-1 superstructures different?
Source: Acta Crystallogr D Struct Biol. 2021 May 14;77(Pt 6):790–8. doi: 10.1107/S2059798321003740 (PMC8171068; doi:10.1107/S2059798321003740)
Supplement: Supplementary file 1 [file d-77-00790-sup1.zip › 6sjj.pdb]

HEADER    PLANT PROTEIN                           13-AUG-19   6SJJ              
TITLE     A NEW MODULATED CRYSTAL STRUCTURE OF ANS COMPLEX OF ST JOHN'S WORT    
TITLE    2 HYP-1 PROTEIN WITH 36 PROTEIN MOLECULES IN THE ASYMMETRIC UNIT OF THE
TITLE    3 SUPERCELL                                                            
COMPND    MOL_ID: 1;                                                            
COMPND   2 MOLECULE: PR-10 PROTEIN;                                             
COMPND   3 CHAIN: B, A, R, Q, P, O, N, M, L, K, J, I, H, G, F, E, D, C, f, e, d,
COMPND   4 c, b, a, Z, Y, X, W, V, U, T, S, j, i, h, g;                         
COMPND   5 ENGINEERED: YES;                                                     
COMPND   6 MUTATION: YES                                                        
SOURCE    MOL_ID: 1;                                                            
SOURCE   2 ORGANISM_SCIENTIFIC: HYPERICUM PERFORATUM;                           
SOURCE   3 ORGANISM_COMMON: ST. JOHN'S WORT;                                    
SOURCE   4 ORGANISM_TAXID: 65561;                                               
SOURCE   5 GENE: PR10.1;                                                        
SOURCE   6 EXPRESSION_SYSTEM: ESCHERICHIA COLI;                                 
SOURCE   7 EXPRESSION_SYSTEM_TAXID: 562                                         
KEYWDS    PLANT PROTEIN, PLANT HORMONE BINDING, PHYTOHORMONE BINDING,           
KEYWDS   2 CYTOKININ, PLANT DEFENSE, PATHOGENESIS-RELATED PROTEIN, PR-10        
KEYWDS   3 PROTEIN, HYPERICIN, DEPRESSION, PR-10 FOLD, HYDROPHOBIC CAVITY,      
KEYWDS   4 GLYCINE-RICH LOOP, ANS DISPLACEMENT ASSAY (ADA), COMMENSURATELY      
KEYWDS   5 MODULATED SUPERSTRUCTURE, TETARTOHEDRAL TWINNING                     
EXPDTA    X-RAY DIFFRACTION                                                     
AUTHOR    J.SMIETANSKA,J.SLIWIAK,M.GILSKI,Z.DAUTER,R.STRZALKA,J.WOLNY,          
AUTHOR   2 M.JASKOLSKI                                                          
REVDAT   2   22-JUL-20 6SJJ    1       JRNL                                     
REVDAT   1   24-JUN-20 6SJJ    0                                                
JRNL        AUTH   J.SMIETANSKA,J.SLIWIAK,M.GILSKI,Z.DAUTER,R.STRZALKA,J.WOLNY, 
JRNL        AUTH 2 M.JASKOLSKI                                                  
JRNL        TITL   A NEW MODULATED CRYSTAL STRUCTURE OF THE ANS COMPLEX OF THE  
JRNL        TITL 2 ST JOHN'S WORT HYP-1 PROTEIN WITH 36 PROTEIN MOLECULES IN    
JRNL        TITL 3 THE ASYMMETRIC UNIT OF THE SUPERCELL.                        
JRNL        REF    ACTA CRYSTALLOGR D STRUCT     V.  76   653 2020              
JRNL        REF  2 BIOL                                                         
JRNL        REFN                   ISSN 2059-7983                               
JRNL        PMID   32627738                                                     
JRNL        DOI    10.1107/S2059798320006841                                    
REMARK   2                                                                      
REMARK   2 RESOLUTION.    2.30 ANGSTROMS.                                       
REMARK   3                                                                      
REMARK   3 REFINEMENT.                                                          
REMARK   3   PROGRAM     : REFMAC 5.8.0222                                      
REMARK   3   AUTHORS     : MURSHUDOV,SKUBAK,LEBEDEV,PANNU,STEINER,              
REMARK   3               : NICHOLLS,WINN,LONG,VAGIN                             
REMARK   3                                                                      
REMARK   3    REFINEMENT TARGET : NULL                                          
REMARK   3                                                                      
REMARK   3  DATA USED IN REFINEMENT.                                            
REMARK   3   RESOLUTION RANGE HIGH (ANGSTROMS) : 2.30                           
REMARK   3   RESOLUTION RANGE LOW  (ANGSTROMS) : 31.58                          
REMARK   3   DATA CUTOFF            (SIGMA(F)) : 0.000                          
REMARK   3   COMPLETENESS FOR RANGE        (%) : 99.3                           
REMARK   3   NUMBER OF REFLECTIONS             : 123350                         
REMARK   3                                                                      
REMARK   3  FIT TO DATA USED IN REFINEMENT.                                     
REMARK   3   CROSS-VALIDATION METHOD          : FREE R-VALUE                    
REMARK   3   FREE R VALUE TEST SET SELECTION  : RANDOM                          
REMARK   3   R VALUE     (WORKING + TEST SET) : 0.226                           
REMARK   3   R VALUE            (WORKING SET) : 0.226                           
REMARK   3   FREE R VALUE                     : 0.255                           
REMARK   3   FREE R VALUE TEST SET SIZE   (%) : 1.100                           
REMARK   3   FREE R VALUE TEST SET COUNT      : 3974                            
REMARK   3                                                                      
REMARK   3  FIT IN THE HIGHEST RESOLUTION BIN.                                  
REMARK   3   TOTAL NUMBER OF BINS USED           : NULL                         
REMARK   3   BIN RESOLUTION RANGE HIGH       (A) : 2.30                         
REMARK   3   BIN RESOLUTION RANGE LOW        (A) : 2.36                         
REMARK   3   REFLECTION IN BIN     (WORKING SET) : 24778                        
REMARK   3   BIN COMPLETENESS (WORKING+TEST) (%) : 94.20                        
REMARK   3   BIN R VALUE           (WORKING SET) : 0.1800                       
REMARK   3   BIN FREE R VALUE SET COUNT          : NULL                         
REMARK   3   BIN FREE R VALUE                    : NULL                         
REMARK   3                                                                      
REMARK   3  NUMBER OF NON-HYDROGEN ATOMS USED IN REFINEMENT.                    
REMARK   3   PROTEIN ATOMS            : 44726                                   
REMARK   3   NUCLEIC ACID ATOMS       : 0                                       
REMARK   3   HETEROGEN ATOMS          : 3465                                    
REMARK   3   SOLVENT ATOMS            : 152                                     
REMARK   3                                                                      
REMARK   3  B VALUES.                                                           
REMARK   3   FROM WILSON PLOT           (A**2) : 67.46                          
REMARK   3   MEAN B VALUE      (OVERALL, A**2) : 67.46                          
REMARK   3   OVERALL ANISOTROPIC B VALUE.                                       
REMARK   3    B11 (A**2) : -26.22000                                            
REMARK   3    B22 (A**2) : 6.51000                                              
REMARK   3    B33 (A**2) : 19.72000                                             
REMARK   3    B12 (A**2) : 0.00000                                              
REMARK   3    B13 (A**2) : -10.81000                                            
REMARK   3    B23 (A**2) : 0.00000                                              
REMARK   3                                                                      
REMARK   3  ESTIMATED OVERALL COORDINATE ERROR.                                 
REMARK   3   ESU BASED ON R VALUE                            (A): 0.062         
REMARK   3   ESU BASED ON FREE R VALUE                       (A): 0.047         
REMARK   3   ESU BASED ON MAXIMUM LIKELIHOOD                 (A): 0.188         
REMARK   3   ESU FOR B VALUES BASED ON MAXIMUM LIKELIHOOD (A**2): 7.176         
REMARK   3                                                                      
REMARK   3 CORRELATION COEFFICIENTS.                                            
REMARK   3   CORRELATION COEFFICIENT FO-FC      : 0.965                         
REMARK   3   CORRELATION COEFFICIENT FO-FC FREE : 0.953                         
REMARK   3                                                                      
REMARK   3  RMS DEVIATIONS FROM IDEAL VALUES        COUNT    RMS    WEIGHT      
REMARK   3   BOND LENGTHS REFINED ATOMS        (A): 49551 ; 0.010 ; 0.015       
REMARK   3   BOND LENGTHS OTHERS               (A): 43786 ; 0.003 ; 0.017       
REMARK   3   BOND ANGLES REFINED ATOMS   (DEGREES): 67452 ; 1.837 ; 1.767       
REMARK   3   BOND ANGLES OTHERS          (DEGREES):101409 ; 1.086 ; 1.693       
REMARK   3   TORSION ANGLES, PERIOD 1    (DEGREES):  5741 ; 4.542 ; 5.000       
REMARK   3   TORSION ANGLES, PERIOD 2    (DEGREES):  2082 ;30.300 ;24.078       
REMARK   3   TORSION ANGLES, PERIOD 3    (DEGREES):  7547 ;15.806 ;15.000       
REMARK   3   TORSION ANGLES, PERIOD 4    (DEGREES):   102 ;16.525 ;15.000       
REMARK   3   CHIRAL-CENTER RESTRAINTS       (A**3):  6113 ; 0.083 ; 0.200       
REMARK   3   GENERAL PLANES REFINED ATOMS      (A): 54912 ; 0.011 ; 0.020       
REMARK   3   GENERAL PLANES OTHERS             (A): 10938 ; 0.014 ; 0.020       
REMARK   3   NON-BONDED CONTACTS REFINED ATOMS (A):  NULL ;  NULL ;  NULL       
REMARK   3   NON-BONDED CONTACTS OTHERS        (A):  NULL ;  NULL ;  NULL       
REMARK   3   NON-BONDED TORSION REFINED ATOMS  (A):  NULL ;  NULL ;  NULL       
REMARK   3   NON-BONDED TORSION OTHERS         (A):  NULL ;  NULL ;  NULL       
REMARK   3   H-BOND (X...Y) REFINED ATOMS      (A):  NULL ;  NULL ;  NULL       
REMARK   3   H-BOND (X...Y) OTHERS             (A):  NULL ;  NULL ;  NULL       
REMARK   3   POTENTIAL METAL-ION REFINED ATOMS (A):  NULL ;  NULL ;  NULL       
REMARK   3   POTENTIAL METAL-ION OTHERS        (A):  NULL ;  NULL ;  NULL       
REMARK   3   SYMMETRY VDW REFINED ATOMS        (A):  NULL ;  NULL ;  NULL       
REMARK   3   SYMMETRY VDW OTHERS               (A):  NULL ;  NULL ;  NULL       
REMARK   3   SYMMETRY H-BOND REFINED ATOMS     (A):  NULL ;  NULL ;  NULL       
REMARK   3   SYMMETRY H-BOND OTHERS            (A):  NULL ;  NULL ;  NULL       
REMARK   3   SYMMETRY METAL-ION REFINED ATOMS  (A):  NULL ;  NULL ;  NULL       
REMARK   3   SYMMETRY METAL-ION OTHERS         (A):  NULL ;  NULL ;  NULL       
REMARK   3                                                                      
REMARK   3  ISOTROPIC THERMAL FACTOR RESTRAINTS.     COUNT   RMS    WEIGHT      
REMARK   3   MAIN-CHAIN BOND REFINED ATOMS  (A**2):  NULL ;  NULL ;  NULL       
REMARK   3   MAIN-CHAIN BOND OTHER ATOMS    (A**2):  NULL ;  NULL ;  NULL       
REMARK   3   MAIN-CHAIN ANGLE REFINED ATOMS (A**2):  NULL ;  NULL ;  NULL       
REMARK   3   MAIN-CHAIN ANGLE OTHER ATOMS   (A**2):  NULL ;  NULL ;  NULL       
REMARK   3   SIDE-CHAIN BOND REFINED ATOMS  (A**2):  NULL ;  NULL ;  NULL       
REMARK   3   SIDE-CHAIN BOND OTHER ATOMS    (A**2):  NULL ;  NULL ;  NULL       
REMARK   3   SIDE-CHAIN ANGLE REFINED ATOMS (A**2):  NULL ;  NULL ;  NULL       
REMARK   3   SIDE-CHAIN ANGLE OTHER ATOMS   (A**2):  NULL ;  NULL ;  NULL       
REMARK   3   LONG RANGE B REFINED ATOMS     (A**2):  NULL ;  NULL ;  NULL       
REMARK   3   LONG RANGE B OTHER ATOMS       (A**2):  NULL ;  NULL ;  NULL       
REMARK   3                                                                      
REMARK   3 ANISOTROPIC THERMAL FACTOR RESTRAINTS.    COUNT   RMS   WEIGHT       
REMARK   3   RIGID-BOND RESTRAINTS          (A**2):  NULL ;  NULL ;  NULL       
REMARK   3   SPHERICITY; FREE ATOMS         (A**2):  NULL ;  NULL ;  NULL       
REMARK   3   SPHERICITY; BONDED ATOMS       (A**2):  NULL ;  NULL ;  NULL       
REMARK   3                                                                      
REMARK   3  NCS RESTRAINTS STATISTICS                                           
REMARK   3   NUMBER OF DIFFERENT NCS GROUPS : NULL                              
REMARK   3                                                                      
REMARK   3  TWIN DETAILS                                                        
REMARK   3   NUMBER OF TWIN DOMAINS  : 4                                        
REMARK   3      TWIN DOMAIN   : 1                                               
REMARK   3      TWIN OPERATOR : H, K, L                                         
REMARK   3      TWIN FRACTION : 0.241                                           
REMARK   3      TWIN DOMAIN   : 2                                               
REMARK   3      TWIN OPERATOR : K, H, -L                                        
REMARK   3      TWIN FRACTION : 0.242                                           
REMARK   3      TWIN DOMAIN   : 3                                               
REMARK   3      TWIN OPERATOR : -K, -H, -L                                      
REMARK   3      TWIN FRACTION : 0.233                                           
REMARK   3      TWIN DOMAIN   : 4                                               
REMARK   3      TWIN OPERATOR : H,-K,-L                                         
REMARK   3      TWIN FRACTION : 0.284                                           
REMARK   3                                                                      
REMARK   3  TLS DETAILS                                                         
REMARK   3   NUMBER OF TLS GROUPS  : NULL                                       
REMARK   3                                                                      
REMARK   3  BULK SOLVENT MODELLING.                                             
REMARK   3   METHOD USED : NULL                                                 
REMARK   3   PARAMETERS FOR MASK CALCULATION                                    
REMARK   3   VDW PROBE RADIUS   : 1.20                                          
REMARK   3   ION PROBE RADIUS   : 0.80                                          
REMARK   3   SHRINKAGE RADIUS   : 0.80                                          
REMARK   3                                                                      
REMARK   3  OTHER REFINEMENT REMARKS: HYDROGEN ATOMS WERE ADDED AT RIDING       
REMARK   3  POSITIONS                                                           
REMARK   4                                                                      
REMARK   4 6SJJ COMPLIES WITH FORMAT V. 3.30, 13-JUL-11                         
REMARK 100                                                                      
REMARK 100 THIS ENTRY HAS BEEN PROCESSED BY PDBE ON 13-AUG-19.                  
REMARK 100 THE DEPOSITION ID IS D_1292100233.                                   
REMARK 200                                                                      
REMARK 200 EXPERIMENTAL DETAILS                                                 
REMARK 200  EXPERIMENT TYPE                : X-RAY DIFFRACTION                  
REMARK 200  DATE OF DATA COLLECTION        : 12-FEB-14                          
REMARK 200  TEMPERATURE           (KELVIN) : 100                                
REMARK 200  PH                             : NULL                               
REMARK 200  NUMBER OF CRYSTALS USED        : 1                                  
REMARK 200                                                                      
REMARK 200  SYNCHROTRON              (Y/N) : Y                                  
REMARK 200  RADIATION SOURCE               : BESSY                              
REMARK 200  BEAMLINE                       : 14.2                               
REMARK 200  X-RAY GENERATOR MODEL          : NULL                               
REMARK 200  MONOCHROMATIC OR LAUE    (M/L) : M                                  
REMARK 200  WAVELENGTH OR RANGE        (A) : 0.918                              
REMARK 200  MONOCHROMATOR                  : SI(111) CRYSTAL                    
REMARK 200  OPTICS                         : NULL                               
REMARK 200                                                                      
REMARK 200  DETECTOR TYPE                  : PIXEL                              
REMARK 200  DETECTOR MANUFACTURER          : DECTRIS PILATUS 2M                 
REMARK 200  INTENSITY-INTEGRATION SOFTWARE : HKL-2000                           
REMARK 200  DATA SCALING SOFTWARE          : HKL-2000                           
REMARK 200                                                                      
REMARK 200  NUMBER OF UNIQUE REFLECTIONS   : 127324                             
REMARK 200  RESOLUTION RANGE HIGH      (A) : 2.300                              
REMARK 200  RESOLUTION RANGE LOW       (A) : 31.580                             
REMARK 200  REJECTION CRITERIA  (SIGMA(I)) : NULL                               
REMARK 200                                                                      
REMARK 200 OVERALL.                                                             
REMARK 200  COMPLETENESS FOR RANGE     (%) : 99.3                               
REMARK 200  DATA REDUNDANCY                : 7.200                              
REMARK 200  R MERGE                    (I) : 0.06600                            
REMARK 200  R SYM                      (I) : NULL                               
REMARK 200  <I/SIGMA(I)> FOR THE DATA SET  : 6.2200                             
REMARK 200                                                                      
REMARK 200 IN THE HIGHEST RESOLUTION SHELL.                                     
REMARK 200  HIGHEST RESOLUTION SHELL, RANGE HIGH (A) : 2.30                     
REMARK 200  HIGHEST RESOLUTION SHELL, RANGE LOW  (A) : 2.39                     
REMARK 200  COMPLETENESS FOR SHELL     (%) : NULL                               
REMARK 200  DATA REDUNDANCY IN SHELL       : NULL                               
REMARK 200  R MERGE FOR SHELL          (I) : 0.69100                            
REMARK 200  R SYM FOR SHELL            (I) : NULL                               
REMARK 200  <I/SIGMA(I)> FOR SHELL         : NULL                               
REMARK 200                                                                      
REMARK 200 DIFFRACTION PROTOCOL: SINGLE WAVELENGTH                              
REMARK 200 METHOD USED TO DETERMINE THE STRUCTURE: MOLECULAR REPLACEMENT        
REMARK 200 SOFTWARE USED: PHASER                                                
REMARK 200 STARTING MODEL: 4N3E                                                 
REMARK 200                                                                      
REMARK 200 REMARK: NULL                                                         
REMARK 280                                                                      
REMARK 280 CRYSTAL                                                              
REMARK 280 SOLVENT CONTENT, VS   (%): 61.03                                     
REMARK 280 MATTHEWS COEFFICIENT, VM (ANGSTROMS**3/DA): 3.16                     
REMARK 280                                                                      
REMARK 280 CRYSTALLIZATION CONDITIONS: 0.1 M HEPES BUFFER PH 7.5, 1.3 M         
REMARK 280  SODIUM CITRATE PRECIPITANT PH 6.3, 1:1 PROTEIN:RESERVOIR VOLUME     
REMARK 280  RATIO, VAPOR DIFFUSION, HANGING DROP, TEMPERATURE 292K              
REMARK 290                                                                      
REMARK 290 CRYSTALLOGRAPHIC SYMMETRY                                            
REMARK 290 SYMMETRY OPERATORS FOR SPACE GROUP: C 1 2 1                          
REMARK 290                                                                      
REMARK 290      SYMOP   SYMMETRY                                                
REMARK 290     NNNMMM   OPERATOR                                                
REMARK 290       1555   X,Y,Z                                                   
REMARK 290       2555   -X,Y,-Z                                                 
REMARK 290       3555   X+1/2,Y+1/2,Z                                           
REMARK 290       4555   -X+1/2,Y+1/2,-Z                                         
REMARK 290                                                                      
REMARK 290     WHERE NNN -> OPERATOR NUMBER                                     
REMARK 290           MMM -> TRANSLATION VECTOR                                  
REMARK 290                                                                      
REMARK 290 CRYSTALLOGRAPHIC SYMMETRY TRANSFORMATIONS                            
REMARK 290 THE FOLLOWING TRANSFORMATIONS OPERATE ON THE ATOM/HETATM             
REMARK 290 RECORDS IN THIS ENTRY TO PRODUCE CRYSTALLOGRAPHICALLY                
REMARK 290 RELATED MOLECULES.                                                   
REMARK 290   SMTRY1   1  1.000000  0.000000  0.000000        0.00000            
REMARK 290   SMTRY2   1  0.000000  1.000000  0.000000        0.00000            
REMARK 290   SMTRY3   1  0.000000  0.000000  1.000000        0.00000            
REMARK 290   SMTRY1   2 -1.000000  0.000000  0.000000        0.00000            
REMARK 290   SMTRY2   2  0.000000  1.000000  0.000000        0.00000            
REMARK 290   SMTRY3   2  0.000000  0.000000 -1.000000        0.00000            
REMARK 290   SMTRY1   3  1.000000  0.000000  0.000000       72.92500            
REMARK 290   SMTRY2   3  0.000000  1.000000  0.000000       72.92500            
REMARK 290   SMTRY3   3  0.000000  0.000000  1.000000        0.00000            
REMARK 290   SMTRY1   4 -1.000000  0.000000  0.000000       72.92500            
REMARK 290   SMTRY2   4  0.000000  1.000000  0.000000       72.92500            
REMARK 290   SMTRY3   4  0.000000  0.000000 -1.000000        0.00000            
REMARK 290                                                                      
REMARK 290 REMARK: NULL                                                         
REMARK 300                                                                      
REMARK 300 BIOMOLECULE: 1                                                       
REMARK 300 SEE REMARK 350 FOR THE AUTHOR PROVIDED AND/OR PROGRAM                
REMARK 300 GENERATED ASSEMBLY INFORMATION FOR THE STRUCTURE IN                  
REMARK 300 THIS ENTRY. THE REMARK MAY ALSO PROVIDE INFORMATION ON               
REMARK 300 BURIED SURFACE AREA.                                                 
REMARK 350                                                                      
REMARK 350 COORDINATES FOR A COMPLETE MULTIMER REPRESENTING THE KNOWN           
REMARK 350 BIOLOGICALLY SIGNIFICANT OLIGOMERIZATION STATE OF THE                
REMARK 350 MOLECULE CAN BE GENERATED BY APPLYING BIOMT TRANSFORMATIONS          
REMARK 350 GIVEN BELOW.  BOTH NON-CRYSTALLOGRAPHIC AND                          
REMARK 350 CRYSTALLOGRAPHIC OPERATIONS ARE GIVEN.                               
REMARK 350                                                                      
REMARK 350 BIOMOLECULE: 1                                                       
REMARK 350 AUTHOR DETERMINED BIOLOGICAL UNIT: 36-MERIC                          
REMARK 350 SOFTWARE DETERMINED QUATERNARY STRUCTURE: 36-MERIC                   
REMARK 350 SOFTWARE USED: PISA                                                  
REMARK 350 TOTAL BURIED SURFACE AREA: 122800 ANGSTROM**2                        
REMARK 350 SURFACE AREA OF THE COMPLEX: 271170 ANGSTROM**2                      
REMARK 350 CHANGE IN SOLVENT FREE ENERGY: 9.0 KCAL/MOL                          
REMARK 350 APPLY THE FOLLOWING TO CHAINS: B, A, R, Q, P, O, N, M, L, K,         
REMARK 350                    AND CHAINS: J, I, H, G, F, E, D, C, f,            
REMARK 350                    AND CHAINS: e, d, c, b, a, Z, Y, X, W, V,         
REMARK 350                    AND CHAINS: U, T, S, j, i, h, g                   
REMARK 350   BIOMT1   1  1.000000  0.000000  0.000000        0.00000            
REMARK 350   BIOMT2   1  0.000000  1.000000  0.000000        0.00000            
REMARK 350   BIOMT3   1  0.000000  0.000000  1.000000        0.00000            
REMARK 465                                                                      
REMARK 465 MISSING RESIDUES                                                     
REMARK 465 THE FOLLOWING RESIDUES WERE NOT LOCATED IN THE                       
REMARK 465 EXPERIMENT. (M=MODEL NUMBER; RES=RESIDUE NAME; C=CHAIN               
REMARK 465 IDENTIFIER; SSSEQ=SEQUENCE NUMBER; I=INSERTION CODE.)                
REMARK 465                                                                      
REMARK 465   M RES C SSSEQI                                                     
REMARK 465     ASP B    -3                                                      
REMARK 465     PRO B    -2                                                      
REMARK 465     PHE B    -1                                                      
REMARK 465     THR B     0                                                      
REMARK 465     ASP A    -3                                                      
REMARK 465     ASP R    -3                                                      
REMARK 465     PRO R    -2                                                      
REMARK 465     ASP Q    -3                                                      
REMARK 465     ASP P    -3                                                      
REMARK 465     PRO P    -2                                                      
REMARK 465     PHE P    -1                                                      
REMARK 465     THR P     0                                                      
REMARK 465     ASP O    -3                                                      
REMARK 465     PRO O    -2                                                      
REMARK 465     ASP M    -3                                                      
REMARK 465     ASP L    -3                                                      
REMARK 465     PRO L    -2                                                      
REMARK 465     PHE L    -1                                                      
REMARK 465     ASP K    -3                                                      
REMARK 465     ASP I    -3                                                      
REMARK 465     PRO I    -2                                                      
REMARK 465     ASP H    -3                                                      
REMARK 465     PRO H    -2                                                      
REMARK 465     PHE H    -1                                                      
REMARK 465     ASP G    -3                                                      
REMARK 465     ASP F    -3                                                      
REMARK 465     PRO F    -2                                                      
REMARK 465     PHE F    -1                                                      
REMARK 465     THR F     0                                                      
REMARK 465     ASP E    -3                                                      
REMARK 465     PRO E    -2                                                      
REMARK 465     ASP D    -3                                                      
REMARK 465     PRO D    -2                                                      
REMARK 465     PHE D    -1                                                      
REMARK 465     THR D     0                                                      
REMARK 465     ASP C    -3                                                      
REMARK 465     PRO C    -2                                                      
REMARK 465     ASP f    -3                                                      
REMARK 465     PRO f    -2                                                      
REMARK 465     ASP e    -3                                                      
REMARK 465     PRO e    -2                                                      
REMARK 465     ASP d    -3                                                      
REMARK 465     ASP c    -3                                                      
REMARK 465     PRO c    -2                                                      
REMARK 465     PHE c    -1                                                      
REMARK 465     THR c     0                                                      
REMARK 465     ASP b    -3                                                      
REMARK 465     PRO b    -2                                                      
REMARK 465     ASP a    -3                                                      
REMARK 465     PRO a    -2                                                      
REMARK 465     PHE a    -1                                                      
REMARK 465     THR a     0                                                      
REMARK 465     ASP Z    -3                                                      
REMARK 465     PRO Z    -2                                                      
REMARK 465     PHE Z    -1                                                      
REMARK 465     THR Z     0                                                      
REMARK 465     ASP Y    -3                                                      
REMARK 465     PRO Y    -2                                                      
REMARK 465     PHE Y    -1                                                      
REMARK 465     THR Y     0                                                      
REMARK 465     ASP X    -3                                                      
REMARK 465     PRO X    -2                                                      
REMARK 465     PHE X    -1                                                      
REMARK 465     THR X     0                                                      
REMARK 465     ASP W    -3                                                      
REMARK 465     PRO W    -2                                                      
REMARK 465     PHE W    -1                                                      
REMARK 465     THR W     0                                                      
REMARK 465     ASP V    -3                                                      
REMARK 465     PRO V    -2                                                      
REMARK 465     PHE V    -1                                                      
REMARK 465     THR V     0                                                      
REMARK 465     ASP U    -3                                                      
REMARK 465     PRO U    -2                                                      
REMARK 465     PHE U    -1                                                      
REMARK 465     THR U     0                                                      
REMARK 465     ASP T    -3                                                      
REMARK 465     PRO T    -2                                                      
REMARK 465     ASP S    -3                                                      
REMARK 465     PRO S    -2                                                      
REMARK 465     PHE S    -1                                                      
REMARK 465     ASP j    -3                                                      
REMARK 465     PRO j    -2                                                      
REMARK 465     PHE j    -1                                                      
REMARK 465     THR j     0                                                      
REMARK 465     ASP i    -3                                                      
REMARK 465     PRO i    -2                                                      
REMARK 465     ASP h    -3                                                      
REMARK 465     ASP g    -3                                                      
REMARK 465     PRO g    -2                                                      
REMARK 465     PHE g    -1                                                      
REMARK 470                                                                      
REMARK 470 MISSING ATOM                                                         
REMARK 470 THE FOLLOWING RESIDUES HAVE MISSING ATOMS (M=MODEL NUMBER;           
REMARK 470 RES=RESIDUE NAME; C=CHAIN IDENTIFIER; SSEQ=SEQUENCE NUMBER;          
REMARK 470 I=INSERTION CODE):                                                   
REMARK 470   M RES CSSEQI  ATOMS                                                
REMARK 470     GLU B  10    CG   CD   OE1  OE2                                  
REMARK 470     LYS B  83    CG   CD   CE   NZ                                   
REMARK 470     GLU B 130    CG   CD   OE1  OE2                                  
REMARK 470     GLU B 132    CG   CD   OE1  OE2                                  
REMARK 470     PRO A  -2    CG   CD                                             
REMARK 470     PHE A  -1    CG   CD1  CD2  CE1  CE2  CZ                         
REMARK 470     LYS A   8    CG   CD   CE   NZ                                   
REMARK 470     LYS A  33    CG   CD   CE   NZ                                   
REMARK 470     LYS A  40    CG   CD   CE   NZ                                   
REMARK 470     SER A  41    OG                                                  
REMARK 470     VAL A  54    CG1  CG2                                            
REMARK 470     LEU A  69    CG   CD1  CD2                                       
REMARK 470     LYS A  71    CG   CD   CE   NZ                                   
REMARK 470     GLU A  74    CG   CD   OE1  OE2                                  
REMARK 470     THR A  85    OG1  CG2                                            
REMARK 470     GLU A  97    CG   CD   OE1  OE2                                  
REMARK 470     LYS A  98    CG   CD   CE   NZ                                   
REMARK 470     LYS A 104    CG   CD   CE   NZ                                   
REMARK 470     LYS A 115    CG   CD   CE   NZ                                   
REMARK 470     VAL A 128    CG1  CG2                                            
REMARK 470     ASN A 129    CG   OD1  ND2                                       
REMARK 470     GLU A 130    CG   CD   OE1  OE2                                  
REMARK 470     GLU A 132    CG   CD   OE1  OE2                                  
REMARK 470     LYS A 134    CG   CD   CE   NZ                                   
REMARK 470     GLU A 137    CG   CD   OE1  OE2                                  
REMARK 470     LYS A 138    CG   CD   CE   NZ                                   
REMARK 470     LYS A 145    CG   CD   CE   NZ                                   
REMARK 470     PHE R  -1    CG   CD1  CD2  CE1  CE2  CZ                         
REMARK 470     MET R   1    CG   SD   CE                                        
REMARK 470     GLU R  26    CG   CD   OE1  OE2                                  
REMARK 470     GLU R  43    CG   CD   OE1  OE2                                  
REMARK 470     ILE R  44    CG1  CG2  CD1                                       
REMARK 470     PHE R  59    CG   CD1  CD2  CE1  CE2  CZ                         
REMARK 470     PHE Q  -1    CG   CD1  CD2  CE1  CE2  CZ                         
REMARK 470     LYS Q  40    CG   CD   CE   NZ                                   
REMARK 470     ASP Q  90    CG   OD1  OD2                                       
REMARK 470     ASP Q  94    CG   OD1  OD2                                       
REMARK 470     ASN Q 129    CG   OD1  ND2                                       
REMARK 470     MET P   1    CG   SD   CE                                        
REMARK 470     LYS P  40    CG   CD   CE   NZ                                   
REMARK 470     GLU P 130    CG   CD   OE1  OE2                                  
REMARK 470     THR O   5    OG1  CG2                                            
REMARK 470     ILE O   6    CG1  CG2  CD1                                       
REMARK 470     LYS O   8    CG   CD   CE   NZ                                   
REMARK 470     LYS O  33    CG   CD   CE   NZ                                   
REMARK 470     GLU O  46    CG   CD   OE1  OE2                                  
REMARK 470     PHE O  80    CG   CD1  CD2  CE1  CE2  CZ                         
REMARK 470     VAL O  91    CG1  CG2                                            
REMARK 470     LYS O 113    CG   CD   CE   NZ                                   
REMARK 470     TYR O 120    CG   CD1  CD2  CE1  CE2  CZ   OH                    
REMARK 470     VAL O 128    CG1  CG2                                            
REMARK 470     ASN O 129    CG   OD1  ND2                                       
REMARK 470     ILE O 135    CG1  CG2  CD1                                       
REMARK 470     GLU O 137    CG   CD   OE1  OE2                                  
REMARK 470     TYR O 141    CG   CD1  CD2  CE1  CE2  CZ   OH                    
REMARK 470     LYS O 145    CG   CD   CE   NZ                                   
REMARK 470     GLU O 149    CG   CD   OE1  OE2                                  
REMARK 470     PHE N  -1    CG   CD1  CD2  CE1  CE2  CZ                         
REMARK 470     MET N   1    CG   SD   CE                                        
REMARK 470     LYS N  33    CG   CD   CE   NZ                                   
REMARK 470     LEU N  69    CG   CD1  CD2                                       
REMARK 470     LYS N 104    CG   CD   CE   NZ                                   
REMARK 470     GLU N 132    CG   CD   OE1  OE2                                  
REMARK 470     LYS N 138    CG   CD   CE   NZ                                   
REMARK 470     PHE M  -1    CG   CD1  CD2  CE1  CE2  CZ                         
REMARK 470     GLU M 131    CG   CD   OE1  OE2                                  
REMARK 470     LYS M 138    CG   CD   CE   NZ                                   
REMARK 470     LYS L  40    CG   CD   CE   NZ                                   
REMARK 470     ASP L  94    CG   OD1  OD2                                       
REMARK 470     GLU L 131    CG   CD   OE1  OE2                                  
REMARK 470     MET K   1    CG   SD   CE                                        
REMARK 470     ASN K 129    CG   OD1  ND2                                       
REMARK 470     GLU K 132    CB   CG   CD   OE1  OE2                             
REMARK 470     GLU K 137    CG   CD   OE1  OE2                                  
REMARK 470     LYS K 145    CG   CD   CE   NZ                                   
REMARK 470     PHE J  -1    CG   CD1  CD2  CE1  CE2  CZ                         
REMARK 470     MET J   1    CG   SD   CE                                        
REMARK 470     LYS J   8    CG   CD   CE   NZ                                   
REMARK 470     LYS J  40    CG   CD   CE   NZ                                   
REMARK 470     LEU J  69    CG   CD1  CD2                                       
REMARK 470     VAL J 100    CG1  CG2                                            
REMARK 470     LYS J 104    CG   CD   CE   NZ                                   
REMARK 470     GLU J 130    CG   CD   OE1  OE2                                  
REMARK 470     GLU J 132    CG   CD   OE1  OE2                                  
REMARK 470     VAL J 157    CG1  CG2                                            
REMARK 470     TYR I   4    CG   CD1  CD2  CE1  CE2  CZ   OH                    
REMARK 470     VAL I 128    CG1  CG2                                            
REMARK 470     GLU I 130    CG   CD   OE1  OE2                                  
REMARK 470     GLU I 131    CG   CD   OE1  OE2                                  
REMARK 470     GLU I 132    CG   CD   OE1  OE2                                  
REMARK 470     LYS I 138    CG   CD   CE   NZ                                   
REMARK 470     ILE H  44    CG1  CG2  CD1                                       
REMARK 470     ILE H  45    CG1  CG2  CD1                                       
REMARK 470     LEU H  65    CG   CD1  CD2                                       
REMARK 470     GLU H  74    CG   CD   OE1  OE2                                  
REMARK 470     LYS H  83    CG   CD   CE   NZ                                   
REMARK 470     LEU H  92    CG   CD1  CD2                                       
REMARK 470     ASP H  94    CG   OD1  OD2                                       
REMARK 470     LYS H 123    CG   CD   CE   NZ                                   
REMARK 470     GLU H 131    CG   CD   OE1  OE2                                  
REMARK 470     LYS H 134    CG   CD   CE   NZ                                   
REMARK 470     TYR G   4    CG   CD1  CD2  CE1  CE2  CZ   OH                    
REMARK 470     VAL G  32    CG1  CG2                                            
REMARK 470     LYS G  40    CG   CD   CE   NZ                                   
REMARK 470     SER G  41    OG                                                  
REMARK 470     GLU G  43    CG   CD   OE1  OE2                                  
REMARK 470     ASP G  48    CG   OD1  OD2                                       
REMARK 470     LYS G  71    CG   CD   CE   NZ                                   
REMARK 470     ASP G  94    CG   OD1  OD2                                       
REMARK 470     THR G 127    OG1  CG2                                            
REMARK 470     GLU G 130    CG   CD   OE1  OE2                                  
REMARK 470     GLU G 131    CG   CD   OE1  OE2                                  
REMARK 470     ILE G 135    CG1  CG2  CD1                                       
REMARK 470     GLU G 137    CG   CD   OE1  OE2                                  
REMARK 470     LYS G 138    CG   CD   CE   NZ                                   
REMARK 470     LYS G 145    CG   CD   CE   NZ                                   
REMARK 470     TYR F   4    CG   CD1  CD2  CE1  CE2  CZ   OH                    
REMARK 470     ILE F   6    CG1  CG2  CD1                                       
REMARK 470     LYS F   8    CG   CD   CE   NZ                                   
REMARK 470     GLU F  10    CG   CD   OE1  OE2                                  
REMARK 470     ILE F  45    CG1  CG2  CD1                                       
REMARK 470     VAL F  51    CG1  CG2                                            
REMARK 470     THR F  58    OG1  CG2                                            
REMARK 470     ASP F  61    CG   OD1  OD2                                       
REMARK 470     GLU F  74    CG   CD   OE1  OE2                                  
REMARK 470     LYS F  83    CG   CD   CE   NZ                                   
REMARK 470     VAL F  91    CG1  CG2                                            
REMARK 470     LYS F  98    CG   CD   CE   NZ                                   
REMARK 470     VAL F 100    CG1  CG2                                            
REMARK 470     LYS F 113    CG   CD   CE   NZ                                   
REMARK 470     LYS F 115    CG   CD   CE   NZ                                   
REMARK 470     TYR F 120    CG   CD1  CD2  CE1  CE2  CZ   OH                    
REMARK 470     VAL F 128    CG1  CG2                                            
REMARK 470     GLU F 132    CG   CD   OE1  OE2                                  
REMARK 470     ILE F 135    CG1  CG2  CD1                                       
REMARK 470     LYS F 139    CG   CD   CE   NZ                                   
REMARK 470     MET E   1    CG   SD   CE                                        
REMARK 470     TYR E   4    CG   CD1  CD2  CE1  CE2  CZ   OH                    
REMARK 470     CYS E 126    SG                                                  
REMARK 470     ASN E 129    CG   OD1  ND2                                       
REMARK 470     GLU E 130    CG   CD   OE1  OE2                                  
REMARK 470     GLU E 131    CG   CD   OE1  OE2                                  
REMARK 470     VAL E 133    CG1  CG2                                            
REMARK 470     LYS E 138    CG   CD   CE   NZ                                   
REMARK 470     LYS D  40    CG   CD   CE   NZ                                   
REMARK 470     GLU D  43    CG   CD   OE1  OE2                                  
REMARK 470     ILE D  45    CG1  CG2  CD1                                       
REMARK 470     GLU D  46    CG   CD   OE1  OE2                                  
REMARK 470     THR D  58    OG1  CG2                                            
REMARK 470     GLU D  74    CG   CD   OE1  OE2                                  
REMARK 470     CYS D 126    SG                                                  
REMARK 470     ASN D 129    CG   OD1  ND2                                       
REMARK 470     GLU D 131    CG   CD   OE1  OE2                                  
REMARK 470     LYS D 134    CG   CD   CE   NZ                                   
REMARK 470     LYS D 139    CG   CD   CE   NZ                                   
REMARK 470     MET C   1    CG   SD   CE                                        
REMARK 470     TYR C   4    CG   CD1  CD2  CE1  CE2  CZ   OH                    
REMARK 470     HIS C  37    CD2                                                 
REMARK 470     LYS C  40    CG   CD   CE   NZ                                   
REMARK 470     ILE C  44    CG1  CG2  CD1                                       
REMARK 470     ASP C  48    CG   OD1  OD2                                       
REMARK 470     THR C  66    OG1  CG2                                            
REMARK 470     ASP C  90    CG   OD1  OD2                                       
REMARK 470     ASP C  94    CG   OD1  OD2                                       
REMARK 470     THR C 127    OG1  CG2                                            
REMARK 470     GLU C 131    CG   CD   OE1  OE2                                  
REMARK 470     LYS C 145    CG   CD   CE   NZ                                   
REMARK 470     GLU C 156    CG   CD   OE1  OE2                                  
REMARK 470     ARG f  93    CG   CD   NE   CZ   NH1  NH2                        
REMARK 470     VAL f 100    CG1  CG2                                            
REMARK 470     GLU f 132    CG   CD   OE1  OE2                                  
REMARK 470     LYS f 138    CG   CD   CE   NZ                                   
REMARK 470     PHE e  -1    CG   CD1  CD2  CE1  CE2  CZ                         
REMARK 470     LYS e  21    CG   CD   CE   NZ                                   
REMARK 470     VAL e  51    CG1  CG2                                            
REMARK 470     VAL e 128    CG1  CG2                                            
REMARK 470     ASN e 129    CG   OD1  ND2                                       
REMARK 470     GLU e 131    CG   CD   OE1  OE2                                  
REMARK 470     GLU e 132    CG   CD   OE1  OE2                                  
REMARK 470     THR d   0    OG1  CG2                                            
REMARK 470     TYR d   4    CG   CD1  CD2  CE1  CE2  CZ   OH                    
REMARK 470     GLU d   9    CG   CD   OE1  OE2                                  
REMARK 470     VAL d 108    CG1  CG2                                            
REMARK 470     CYS d 126    SG                                                  
REMARK 470     THR d 127    OG1  CG2                                            
REMARK 470     VAL d 128    CG1  CG2                                            
REMARK 470     GLU d 130    CG   CD   OE1  OE2                                  
REMARK 470     ILE d 135    CG1  CG2  CD1                                       
REMARK 470     GLU d 137    CG   CD   OE1  OE2                                  
REMARK 470     ASN c  95    CG   OD1  ND2                                       
REMARK 470     THR c 127    OG1  CG2                                            
REMARK 470     GLU c 132    CG   CD   OE1  OE2                                  
REMARK 470     ILE c 135    CG1  CG2  CD1                                       
REMARK 470     LYS b  40    CG   CD   CE   NZ                                   
REMARK 470     ASP b  48    CG   OD1  OD2                                       
REMARK 470     ARG b  93    CG   CD   NE   CZ   NH1  NH2                        
REMARK 470     ASP b  94    CG   OD1  OD2                                       
REMARK 470     VAL b 100    CG1  CG2                                            
REMARK 470     LYS b 113    CG   CD   CE   NZ                                   
REMARK 470     LYS b 123    CG   CD   CE   NZ                                   
REMARK 470     ASN b 129    CG   OD1  ND2                                       
REMARK 470     LYS b 138    CG   CD   CE   NZ                                   
REMARK 470     TYR b 141    OH                                                  
REMARK 470     GLU a  43    CG   CD   OE1  OE2                                  
REMARK 470     ILE a  44    CG1  CG2  CD1                                       
REMARK 470     VAL a  51    CG1  CG2                                            
REMARK 470     LEU a  92    CG   CD1  CD2                                       
REMARK 470     ARG a  93    CG   CD   NE   CZ   NH1  NH2                        
REMARK 470     LYS a 123    CG   CD   CE   NZ                                   
REMARK 470     THR a 127    OG1  CG2                                            
REMARK 470     VAL a 128    CG1  CG2                                            
REMARK 470     ASN a 129    CG   OD1  ND2                                       
REMARK 470     GLU a 131    CG   CD   OE1  OE2                                  
REMARK 470     ILE a 135    CG1  CG2  CD1                                       
REMARK 470     TYR Z   4    CG   CD1  CD2  CE1  CE2  CZ   OH                    
REMARK 470     ILE Z   6    CG1  CG2  CD1                                       
REMARK 470     LYS Z   8    CG   CD   CE   NZ                                   
REMARK 470     LYS Z  40    CG   CD   CE   NZ                                   
REMARK 470     ILE Z  44    CG1  CG2  CD1                                       
REMARK 470     ILE Z  45    CG1  CG2  CD1                                       
REMARK 470     GLU Z  46    CG   CD   OE1  OE2                                  
REMARK 470     LYS Z 123    CG   CD   CE   NZ                                   
REMARK 470     THR Z 127    OG1  CG2                                            
REMARK 470     VAL Z 128    CG1  CG2                                            
REMARK 470     ASN Z 129    CG   OD1  ND2                                       
REMARK 470     ILE Z 135    CG1  CG2  CD1                                       
REMARK 470     ILE Y  45    CG1  CG2  CD1                                       
REMARK 470     THR Y  85    OG1  CG2                                            
REMARK 470     ILE Y  96    CG1  CG2  CD1                                       
REMARK 470     LYS Y 115    CG   CD   CE   NZ                                   
REMARK 470     VAL Y 118    CG1  CG2                                            
REMARK 470     THR Y 119    OG1  CG2                                            
REMARK 470     THR Y 127    OG1  CG2                                            
REMARK 470     GLU Y 131    CG   CD   OE1  OE2                                  
REMARK 470     GLU Y 132    CG   CD   OE1  OE2                                  
REMARK 470     ILE Y 135    CG1  CG2  CD1                                       
REMARK 470     LYS Y 139    CG   CD   CE   NZ                                   
REMARK 470     MET X   1    CG   SD   CE                                        
REMARK 470     VAL X   7    CG1  CG2                                            
REMARK 470     LYS X  40    CG   CD   CE   NZ                                   
REMARK 470     ASP X  48    CG   OD1  OD2                                       
REMARK 470     LYS X 113    CG   CD   CE   NZ                                   
REMARK 470     THR X 127    OG1  CG2                                            
REMARK 470     VAL X 128    CG1  CG2                                            
REMARK 470     ASN X 129    CG   OD1  ND2                                       
REMARK 470     TYR X 150    CG   CD1  CD2  CE1  CE2  CZ   OH                    
REMARK 470     GLU X 156    CG   CD   OE1  OE2                                  
REMARK 470     THR W   5    OG1  CG2                                            
REMARK 470     ILE W   6    CG1  CG2  CD1                                       
REMARK 470     VAL W   7    CG1  CG2                                            
REMARK 470     GLU W  43    CG   CD   OE1  OE2                                  
REMARK 470     ASP W  61    CG   OD1  OD2                                       
REMARK 470     VAL W  99    CG1  CG2                                            
REMARK 470     LYS W 123    CG   CD   CE   NZ                                   
REMARK 470     VAL W 128    CG1  CG2                                            
REMARK 470     ASN W 129    CG   OD1  ND2                                       
REMARK 470     GLU W 130    CG   CD   OE1  OE2                                  
REMARK 470     GLU W 131    CG   CD   OE1  OE2                                  
REMARK 470     GLU W 132    CG   CD   OE1  OE2                                  
REMARK 470     ILE W 135    CG1  CG2  CD1                                       
REMARK 470     LYS V  40    CG   CD   CE   NZ                                   
REMARK 470     ARG V  93    CG   CD   NE   CZ   NH1  NH2                        
REMARK 470     LYS V 138    CG   CD   CE   NZ                                   
REMARK 470     LYS U   8    CG   CD   CE   NZ                                   
REMARK 470     SER U  12    OG                                                  
REMARK 470     LYS U  21    CG   CD   CE   NZ                                   
REMARK 470     GLU U  43    CG   CD   OE1  OE2                                  
REMARK 470     ILE U  75    CG1  CG2  CD1                                       
REMARK 470     ASP U  76    CG   OD1  OD2                                       
REMARK 470     TYR U  84    CG   CD1  CD2  CE1  CE2  CZ   OH                    
REMARK 470     GLU U 132    CG   CD   OE1  OE2                                  
REMARK 470     LYS U 134    CG   CD   CE   NZ                                   
REMARK 470     LYS U 138    CG   CD   CE   NZ                                   
REMARK 470     GLU U 142    CG   CD   OE1  OE2                                  
REMARK 470     MET T   1    CG   SD   CE                                        
REMARK 470     ARG T  93    CG   CD   NE   CZ   NH1  NH2                        
REMARK 470     LYS T 123    CG   CD   CE   NZ                                   
REMARK 470     THR T 127    OG1  CG2                                            
REMARK 470     VAL T 128    CG1  CG2                                            
REMARK 470     GLU S  43    CG   CD   OE1  OE2                                  
REMARK 470     ASP S  61    CG   OD1  OD2                                       
REMARK 470     ASP S  94    CG   OD1  OD2                                       
REMARK 470     GLU S 132    CG   CD   OE1  OE2                                  
REMARK 470     MET j   1    CG   SD   CE                                        
REMARK 470     ARG j  93    CG   CD   NE   CZ   NH1  NH2                        
REMARK 470     GLU j 130    CG   CD   OE1  OE2                                  
REMARK 470     LYS j 138    CG   CD   CE   NZ                                   
REMARK 470     PHE i  -1    CG   CD1  CD2  CE1  CE2  CZ                         
REMARK 470     LYS i  21    CG   CD   CE   NZ                                   
REMARK 470     GLU i  46    CG   CD   OE1  OE2                                  
REMARK 470     ILE i  75    CG1  CG2  CD1                                       
REMARK 470     PRO i 122    O                                                   
REMARK 470     VAL i 128    CG1  CG2                                            
REMARK 470     GLU i 131    CG   CD   OE1  OE2                                  
REMARK 470     GLU i 132    CG   CD   OE1  OE2                                  
REMARK 470     TYR h   4    CG   CD1  CD2  CE1  CE2  CZ   OH                    
REMARK 470     ASP h  94    CG   OD1  OD2                                       
REMARK 470     LYS h 123    CG   CD   CE   NZ                                   
REMARK 470     THR h 127    OG1  CG2                                            
REMARK 470     VAL h 128    CG1  CG2                                            
REMARK 470     ILE h 135    CG1  CG2  CD1                                       
REMARK 470     ASP g  94    CG   OD1  OD2                                       
REMARK 470     ASN g  95    CG   OD1  ND2                                       
REMARK 470     GLU g 132    CG   CD   OE1  OE2                                  
REMARK 500                                                                      
REMARK 500 GEOMETRY AND STEREOCHEMISTRY                                         
REMARK 500 SUBTOPIC: TORSION ANGLES                                             
REMARK 500                                                                      
REMARK 500 TORSION ANGLES OUTSIDE THE EXPECTED RAMACHANDRAN REGIONS:            
REMARK 500 (M=MODEL NUMBER; RES=RESIDUE NAME; C=CHAIN IDENTIFIER;               
REMARK 500 SSEQ=SEQUENCE NUMBER; I=INSERTION CODE).                             
REMARK 500                                                                      
REMARK 500 STANDARD TABLE:                                                      
REMARK 500 FORMAT:(10X,I3,1X,A3,1X,A1,I4,A1,4X,F7.2,3X,F7.2)                    
REMARK 500                                                                      
REMARK 500 EXPECTED VALUES: GJ KLEYWEGT AND TA JONES (1996). PHI/PSI-           
REMARK 500 CHOLOGY: RAMACHANDRAN REVISITED. STRUCTURE 4, 1395 - 1400            
REMARK 500                                                                      
REMARK 500  M RES CSSEQI        PSI       PHI                                   
REMARK 500    ALA B   3       68.27   -161.01                                   
REMARK 500    PRO B  13       -9.43    -58.45                                   
REMARK 500    VAL B  24      -65.96   -123.30                                   
REMARK 500    ASP B  76       61.45    174.91                                   
REMARK 500    VAL B  91      -31.08    -34.31                                   
REMARK 500    LYS B 104       96.96   -165.91                                   
REMARK 500    PRO B 124      117.53    -38.05                                   
REMARK 500    PRO A  13       34.01    -82.24                                   
REMARK 500    HIS A  17      -34.86    -37.52                                   
REMARK 500    VAL A  24      -66.03   -132.97                                   
REMARK 500    ASP A  61        4.54    -64.13                                   
REMARK 500    ASP A  73      -71.18    -90.62                                   
REMARK 500    PHE A  80       46.82     74.63                                   
REMARK 500    GLU A  88      139.08    174.53                                   
REMARK 500    ASP A  90       -8.05    -51.82                                   
REMARK 500    ASP A  94       -0.67     91.63                                   
REMARK 500    VAL A 128      128.91    -27.40                                   
REMARK 500    ASN A 129      107.62    -58.09                                   
REMARK 500    PHE A 158       36.62     85.98                                   
REMARK 500    VAL R  24      -67.51   -132.99                                   
REMARK 500    LYS R  40      -53.66   -126.38                                   
REMARK 500    GLU R  46       30.97   -143.06                                   
REMARK 500    PRO R  64      -19.61    -46.98                                   
REMARK 500    THR R  66      -74.58   -129.97                                   
REMARK 500    ASP R  73      -73.57    -96.31                                   
REMARK 500    ALA Q   3      143.16   -171.38                                   
REMARK 500    VAL Q  24      -73.21   -122.07                                   
REMARK 500    VAL Q  60      163.46    -44.38                                   
REMARK 500    THR Q  66      -54.95   -124.11                                   
REMARK 500    ASP Q  76       63.32   -166.07                                   
REMARK 500    VAL P  24      -62.25   -125.62                                   
REMARK 500    VAL P  38      -43.86   -139.07                                   
REMARK 500    THR P  66      -61.87   -120.56                                   
REMARK 500    PHE P  72      160.39    -49.74                                   
REMARK 500    ASP P  73      -55.78   -121.39                                   
REMARK 500    ASP P  76       71.34   -155.84                                   
REMARK 500    LYS P 104      112.43   -160.93                                   
REMARK 500    PRO P 155       -6.17    -58.23                                   
REMARK 500    THR O   0        1.49    -69.60                                   
REMARK 500    ALA O   2      136.60   -170.91                                   
REMARK 500    LEU O  19       -4.76    -49.76                                   
REMARK 500    VAL O  24      -84.94   -146.28                                   
REMARK 500    GLU O  26       57.64   -114.97                                   
REMARK 500    VAL O  51      -60.57     22.63                                   
REMARK 500    PHE O  80       30.12     79.80                                   
REMARK 500    ARG O  93       51.78     38.06                                   
REMARK 500    ASP O  94      -13.03     69.75                                   
REMARK 500    LYS O  98      162.16    177.86                                   
REMARK 500    ILE O 135      -73.85    -50.94                                   
REMARK 500    MET N   1      124.09    -31.55                                   
REMARK 500                                                                      
REMARK 500 THIS ENTRY HAS     294 RAMACHANDRAN OUTLIERS.                        
REMARK 500                                                                      
REMARK 500 REMARK: NULL                                                         
REMARK 525                                                                      
REMARK 525 SOLVENT                                                              
REMARK 525                                                                      
REMARK 525 THE SOLVENT MOLECULES HAVE CHAIN IDENTIFIERS THAT                    
REMARK 525 INDICATE THE POLYMER CHAIN WITH WHICH THEY ARE MOST                  
REMARK 525 CLOSELY ASSOCIATED. THE REMARK LISTS ALL THE SOLVENT                 
REMARK 525 MOLECULES WHICH ARE MORE THAN 5A AWAY FROM THE                       
REMARK 525 NEAREST POLYMER CHAIN (M = MODEL NUMBER;                             
REMARK 525 RES=RESIDUE NAME; C=CHAIN IDENTIFIER; SSEQ=SEQUENCE                  
REMARK 525 NUMBER; I=INSERTION CODE):                                           
REMARK 525                                                                      
REMARK 525  M RES CSSEQI                                                        
REMARK 525    HOH V 309        DISTANCE =  6.41 ANGSTROMS                       
REMARK 800                                                                      
REMARK 800 SITE                                                                 
REMARK 800 SITE_IDENTIFIER: AC1                                                 
REMARK 800 EVIDENCE_CODE: SOFTWARE                                              
REMARK 800 SITE_DESCRIPTION: binding site for residue 2AN B 201                 
REMARK 800                                                                      
REMARK 800 SITE_IDENTIFIER: AC2                                                 
REMARK 800 EVIDENCE_CODE: SOFTWARE                                              
REMARK 800 SITE_DESCRIPTION: binding site for residue 2AN B 202                 
REMARK 800                                                                      
REMARK 800 SITE_IDENTIFIER: AC3                                                 
REMARK 800 EVIDENCE_CODE: SOFTWARE                                              
REMARK 800 SITE_DESCRIPTION: binding site for residue 2AN B 203                 
REMARK 800                                                                      
REMARK 800 SITE_IDENTIFIER: AC4                                                 
REMARK 800 EVIDENCE_CODE: SOFTWARE                                              
REMARK 800 SITE_DESCRIPTION: binding site for residue 2AN B 204                 
REMARK 800                                                                      
REMARK 800 SITE_IDENTIFIER: AC5                                                 
REMARK 800 EVIDENCE_CODE: SOFTWARE                                              
REMARK 800 SITE_DESCRIPTION: binding site for residue 2AN B 205                 
REMARK 800                                                                      
REMARK 800 SITE_IDENTIFIER: AC6                                                 
REMARK 800 EVIDENCE_CODE: SOFTWARE                                              
REMARK 800 SITE_DESCRIPTION: binding site for residue 2AN B 206                 
REMARK 800                                                                      
REMARK 800 SITE_IDENTIFIER: AC7                                                 
REMARK 800 EVIDENCE_CODE: SOFTWARE                                              
REMARK 800 SITE_DESCRIPTION: binding site for residue 2AN A 201                 
REMARK 800                                                                      
REMARK 800 SITE_IDENTIFIER: AC8                                                 
REMARK 800 EVIDENCE_CODE: SOFTWARE                                              
REMARK 800 SITE_DESCRIPTION: binding site for residue 2AN A 202                 
REMARK 800                                                                      
REMARK 800 SITE_IDENTIFIER: AC9                                                 
REMARK 800 EVIDENCE_CODE: SOFTWARE                                              
REMARK 800 SITE_DESCRIPTION: binding site for residue 2AN A 203                 
REMARK 800                                                                      
REMARK 800 SITE_IDENTIFIER: AD1                                                 
REMARK 800 EVIDENCE_CODE: SOFTWARE                                              
REMARK 800 SITE_DESCRIPTION: binding site for residue 2AN A 204                 
REMARK 800                                                                      
REMARK 800 SITE_IDENTIFIER: AD2                                                 
REMARK 800 EVIDENCE_CODE: SOFTWARE                                              
REMARK 800 SITE_DESCRIPTION: binding site for residue SO4 A 205                 
REMARK 800                                                                      
REMARK 800 SITE_IDENTIFIER: AD3                                                 
REMARK 800 EVIDENCE_CODE: SOFTWARE                                              
REMARK 800 SITE_DESCRIPTION: binding site for residue 2AN R 201                 
REMARK 800                                                                      
REMARK 800 SITE_IDENTIFIER: AD4                                                 
REMARK 800 EVIDENCE_CODE: SOFTWARE                                              
REMARK 800 SITE_DESCRIPTION: binding site for residue 2AN R 202                 
REMARK 800                                                                      
REMARK 800 SITE_IDENTIFIER: AD5                                                 
REMARK 800 EVIDENCE_CODE: SOFTWARE                                              
REMARK 800 SITE_DESCRIPTION: binding site for residue 2AN R 203                 
REMARK 800                                                                      
REMARK 800 SITE_IDENTIFIER: AD6                                                 
REMARK 800 EVIDENCE_CODE: SOFTWARE                                              
REMARK 800 SITE_DESCRIPTION: binding site for residue 2AN R 204                 
REMARK 800                                                                      
REMARK 800 SITE_IDENTIFIER: AD7                                                 
REMARK 800 EVIDENCE_CODE: SOFTWARE                                              
REMARK 800 SITE_DESCRIPTION: binding site for residue 2AN R 205                 
REMARK 800                                                                      
REMARK 800 SITE_IDENTIFIER: AD8                                                 
REMARK 800 EVIDENCE_CODE: SOFTWARE                                              
REMARK 800 SITE_DESCRIPTION: binding site for residue 2AN Q 201                 
REMARK 800                                                                      
REMARK 800 SITE_IDENTIFIER: AD9                                                 
REMARK 800 EVIDENCE_CODE: SOFTWARE                                              
REMARK 800 SITE_DESCRIPTION: binding site for residue 2AN Q 202                 
REMARK 800                                                                      
REMARK 800 SITE_IDENTIFIER: AE1                                                 
REMARK 800 EVIDENCE_CODE: SOFTWARE                                              
REMARK 800 SITE_DESCRIPTION: binding site for residue 2AN Q 203                 
REMARK 800                                                                      
REMARK 800 SITE_IDENTIFIER: AE2                                                 
REMARK 800 EVIDENCE_CODE: SOFTWARE                                              
REMARK 800 SITE_DESCRIPTION: binding site for residue SO4 Q 204                 
REMARK 800                                                                      
REMARK 800 SITE_IDENTIFIER: AE3                                                 
REMARK 800 EVIDENCE_CODE: SOFTWARE                                              
REMARK 800 SITE_DESCRIPTION: binding site for residue 2AN P 201                 
REMARK 800                                                                      
REMARK 800 SITE_IDENTIFIER: AE4                                                 
REMARK 800 EVIDENCE_CODE: SOFTWARE                                              
REMARK 800 SITE_DESCRIPTION: binding site for residue 2AN P 202                 
REMARK 800                                                                      
REMARK 800 SITE_IDENTIFIER: AE5                                                 
REMARK 800 EVIDENCE_CODE: SOFTWARE                                              
REMARK 800 SITE_DESCRIPTION: binding site for residue 2AN P 203                 
REMARK 800                                                                      
REMARK 800 SITE_IDENTIFIER: AE6                                                 
REMARK 800 EVIDENCE_CODE: SOFTWARE                                              
REMARK 800 SITE_DESCRIPTION: binding site for residue 2AN P 204                 
REMARK 800                                                                      
REMARK 800 SITE_IDENTIFIER: AE7                                                 
REMARK 800 EVIDENCE_CODE: SOFTWARE                                              
REMARK 800 SITE_DESCRIPTION: binding site for residue EPE P 205                 
REMARK 800                                                                      
REMARK 800 SITE_IDENTIFIER: AE8                                                 
REMARK 800 EVIDENCE_CODE: SOFTWARE                                              
REMARK 800 SITE_DESCRIPTION: binding site for residue 2AN O 201                 
REMARK 800                                                                      
REMARK 800 SITE_IDENTIFIER: AE9                                                 
REMARK 800 EVIDENCE_CODE: SOFTWARE                                              
REMARK 800 SITE_DESCRIPTION: binding site for residue 2AN O 202                 
REMARK 800                                                                      
REMARK 800 SITE_IDENTIFIER: AF1                                                 
REMARK 800 EVIDENCE_CODE: SOFTWARE                                              
REMARK 800 SITE_DESCRIPTION: binding site for residue 2AN O 203                 
REMARK 800                                                                      
REMARK 800 SITE_IDENTIFIER: AF2                                                 
REMARK 800 EVIDENCE_CODE: SOFTWARE                                              
REMARK 800 SITE_DESCRIPTION: binding site for residue 2AN N 201                 
REMARK 800                                                                      
REMARK 800 SITE_IDENTIFIER: AF3                                                 
REMARK 800 EVIDENCE_CODE: SOFTWARE                                              
REMARK 800 SITE_DESCRIPTION: binding site for residue 2AN N 202                 
REMARK 800                                                                      
REMARK 800 SITE_IDENTIFIER: AF4                                                 
REMARK 800 EVIDENCE_CODE: SOFTWARE                                              
REMARK 800 SITE_DESCRIPTION: binding site for residue 2AN N 203                 
REMARK 800                                                                      
REMARK 800 SITE_IDENTIFIER: AF5                                                 
REMARK 800 EVIDENCE_CODE: SOFTWARE                                              
REMARK 800 SITE_DESCRIPTION: binding site for residue 2AN N 204                 
REMARK 800                                                                      
REMARK 800 SITE_IDENTIFIER: AF6                                                 
REMARK 800 EVIDENCE_CODE: SOFTWARE                                              
REMARK 800 SITE_DESCRIPTION: binding site for residue 2AN N 205                 
REMARK 800                                                                      
REMARK 800 SITE_IDENTIFIER: AF7                                                 
REMARK 800 EVIDENCE_CODE: SOFTWARE                                              
REMARK 800 SITE_DESCRIPTION: binding site for residue DMS N 206                 
REMARK 800                                                                      
REMARK 800 SITE_IDENTIFIER: AF8                                                 
REMARK 800 EVIDENCE_CODE: SOFTWARE                                              
REMARK 800 SITE_DESCRIPTION: binding site for residue 2AN M 201                 
REMARK 800                                                                      
REMARK 800 SITE_IDENTIFIER: AF9                                                 
REMARK 800 EVIDENCE_CODE: SOFTWARE                                              
REMARK 800 SITE_DESCRIPTION: binding site for residue 2AN M 202                 
REMARK 800                                                                      
REMARK 800 SITE_IDENTIFIER: AG1                                                 
REMARK 800 EVIDENCE_CODE: SOFTWARE                                              
REMARK 800 SITE_DESCRIPTION: binding site for residue 2AN M 203                 
REMARK 800                                                                      
REMARK 800 SITE_IDENTIFIER: AG2                                                 
REMARK 800 EVIDENCE_CODE: SOFTWARE                                              
REMARK 800 SITE_DESCRIPTION: binding site for residue 2AN L 201                 
REMARK 800                                                                      
REMARK 800 SITE_IDENTIFIER: AG3                                                 
REMARK 800 EVIDENCE_CODE: SOFTWARE                                              
REMARK 800 SITE_DESCRIPTION: binding site for residue 2AN L 202                 
REMARK 800                                                                      
REMARK 800 SITE_IDENTIFIER: AG4                                                 
REMARK 800 EVIDENCE_CODE: SOFTWARE                                              
REMARK 800 SITE_DESCRIPTION: binding site for residue 2AN L 203                 
REMARK 800                                                                      
REMARK 800 SITE_IDENTIFIER: AG5                                                 
REMARK 800 EVIDENCE_CODE: SOFTWARE                                              
REMARK 800 SITE_DESCRIPTION: binding site for residue 2AN L 204                 
REMARK 800                                                                      
REMARK 800 SITE_IDENTIFIER: AG6                                                 
REMARK 800 EVIDENCE_CODE: SOFTWARE                                              
REMARK 800 SITE_DESCRIPTION: binding site for residue 2AN K 201                 
REMARK 800                                                                      
REMARK 800 SITE_IDENTIFIER: AG7                                                 
REMARK 800 EVIDENCE_CODE: SOFTWARE                                              
REMARK 800 SITE_DESCRIPTION: binding site for residue 2AN K 202                 
REMARK 800                                                                      
REMARK 800 SITE_IDENTIFIER: AG8                                                 
REMARK 800 EVIDENCE_CODE: SOFTWARE                                              
REMARK 800 SITE_DESCRIPTION: binding site for residue 2AN K 203                 
REMARK 800                                                                      
REMARK 800 SITE_IDENTIFIER: AG9                                                 
REMARK 800 EVIDENCE_CODE: SOFTWARE                                              
REMARK 800 SITE_DESCRIPTION: binding site for residue 2AN J 201                 
REMARK 800                                                                      
REMARK 800 SITE_IDENTIFIER: AH1                                                 
REMARK 800 EVIDENCE_CODE: SOFTWARE                                              
REMARK 800 SITE_DESCRIPTION: binding site for residue 2AN J 202                 
REMARK 800                                                                      
REMARK 800 SITE_IDENTIFIER: AH2                                                 
REMARK 800 EVIDENCE_CODE: SOFTWARE                                              
REMARK 800 SITE_DESCRIPTION: binding site for residue 2AN J 203                 
REMARK 800                                                                      
REMARK 800 SITE_IDENTIFIER: AH3                                                 
REMARK 800 EVIDENCE_CODE: SOFTWARE                                              
REMARK 800 SITE_DESCRIPTION: binding site for residue 2AN I 201                 
REMARK 800                                                                      
REMARK 800 SITE_IDENTIFIER: AH4                                                 
REMARK 800 EVIDENCE_CODE: SOFTWARE                                              
REMARK 800 SITE_DESCRIPTION: binding site for residue 2AN I 202                 
REMARK 800                                                                      
REMARK 800 SITE_IDENTIFIER: AH5                                                 
REMARK 800 EVIDENCE_CODE: SOFTWARE                                              
REMARK 800 SITE_DESCRIPTION: binding site for residue 2AN I 203                 
REMARK 800                                                                      
REMARK 800 SITE_IDENTIFIER: AH6                                                 
REMARK 800 EVIDENCE_CODE: SOFTWARE                                              
REMARK 800 SITE_DESCRIPTION: binding site for residue 2AN I 204                 
REMARK 800                                                                      
REMARK 800 SITE_IDENTIFIER: AH7                                                 
REMARK 800 EVIDENCE_CODE: SOFTWARE                                              
REMARK 800 SITE_DESCRIPTION: binding site for residue 2AN I 205                 
REMARK 800                                                                      
REMARK 800 SITE_IDENTIFIER: AH8                                                 
REMARK 800 EVIDENCE_CODE: SOFTWARE                                              
REMARK 800 SITE_DESCRIPTION: binding site for residue 2AN I 206                 
REMARK 800                                                                      
REMARK 800 SITE_IDENTIFIER: AH9                                                 
REMARK 800 EVIDENCE_CODE: SOFTWARE                                              
REMARK 800 SITE_DESCRIPTION: binding site for residue 2AN I 207                 
REMARK 800                                                                      
REMARK 800 SITE_IDENTIFIER: AI1                                                 
REMARK 800 EVIDENCE_CODE: SOFTWARE                                              
REMARK 800 SITE_DESCRIPTION: binding site for residue SO4 I 208                 
REMARK 800                                                                      
REMARK 800 SITE_IDENTIFIER: AI2                                                 
REMARK 800 EVIDENCE_CODE: SOFTWARE                                              
REMARK 800 SITE_DESCRIPTION: binding site for residue 2AN H 201                 
REMARK 800                                                                      
REMARK 800 SITE_IDENTIFIER: AI3                                                 
REMARK 800 EVIDENCE_CODE: SOFTWARE                                              
REMARK 800 SITE_DESCRIPTION: binding site for residue 2AN H 202                 
REMARK 800                                                                      
REMARK 800 SITE_IDENTIFIER: AI4                                                 
REMARK 800 EVIDENCE_CODE: SOFTWARE                                              
REMARK 800 SITE_DESCRIPTION: binding site for residue 2AN H 203                 
REMARK 800                                                                      
REMARK 800 SITE_IDENTIFIER: AI5                                                 
REMARK 800 EVIDENCE_CODE: SOFTWARE                                              
REMARK 800 SITE_DESCRIPTION: binding site for residue 2AN H 204                 
REMARK 800                                                                      
REMARK 800 SITE_IDENTIFIER: AI6                                                 
REMARK 800 EVIDENCE_CODE: SOFTWARE                                              
REMARK 800 SITE_DESCRIPTION: binding site for residue 2AN G 201                 
REMARK 800                                                                      
REMARK 800 SITE_IDENTIFIER: AI7                                                 
REMARK 800 EVIDENCE_CODE: SOFTWARE                                              
REMARK 800 SITE_DESCRIPTION: binding site for residue 2AN G 202                 
REMARK 800                                                                      
REMARK 800 SITE_IDENTIFIER: AI8                                                 
REMARK 800 EVIDENCE_CODE: SOFTWARE                                              
REMARK 800 SITE_DESCRIPTION: binding site for residue 2AN G 203                 
REMARK 800                                                                      
REMARK 800 SITE_IDENTIFIER: AI9                                                 
REMARK 800 EVIDENCE_CODE: SOFTWARE                                              
REMARK 800 SITE_DESCRIPTION: binding site for residue 2AN G 204                 
REMARK 800                                                                      
REMARK 800 SITE_IDENTIFIER: AJ1                                                 
REMARK 800 EVIDENCE_CODE: SOFTWARE                                              
REMARK 800 SITE_DESCRIPTION: binding site for residue 2AN G 205                 
REMARK 800                                                                      
REMARK 800 SITE_IDENTIFIER: AJ2                                                 
REMARK 800 EVIDENCE_CODE: SOFTWARE                                              
REMARK 800 SITE_DESCRIPTION: binding site for residue FLC G 206                 
REMARK 800                                                                      
REMARK 800 SITE_IDENTIFIER: AJ3                                                 
REMARK 800 EVIDENCE_CODE: SOFTWARE                                              
REMARK 800 SITE_DESCRIPTION: binding site for residue 2AN G 207                 
REMARK 800                                                                      
REMARK 800 SITE_IDENTIFIER: AJ4                                                 
REMARK 800 EVIDENCE_CODE: SOFTWARE                                              
REMARK 800 SITE_DESCRIPTION: binding site for residue DMS G 208                 
REMARK 800                                                                      
REMARK 800 SITE_IDENTIFIER: AJ5                                                 
REMARK 800 EVIDENCE_CODE: SOFTWARE                                              
REMARK 800 SITE_DESCRIPTION: binding site for residue SO4 G 209                 
REMARK 800                                                                      
REMARK 800 SITE_IDENTIFIER: AJ6                                                 
REMARK 800 EVIDENCE_CODE: SOFTWARE                                              
REMARK 800 SITE_DESCRIPTION: binding site for residue 2AN F 201                 
REMARK 800                                                                      
REMARK 800 SITE_IDENTIFIER: AJ7                                                 
REMARK 800 EVIDENCE_CODE: SOFTWARE                                              
REMARK 800 SITE_DESCRIPTION: binding site for residue 2AN F 202                 
REMARK 800                                                                      
REMARK 800 SITE_IDENTIFIER: AJ8                                                 
REMARK 800 EVIDENCE_CODE: SOFTWARE                                              
REMARK 800 SITE_DESCRIPTION: binding site for residue 2AN F 203                 
REMARK 800                                                                      
REMARK 800 SITE_IDENTIFIER: AJ9                                                 
REMARK 800 EVIDENCE_CODE: SOFTWARE                                              
REMARK 800 SITE_DESCRIPTION: binding site for residue 2AN F 204                 
REMARK 800                                                                      
REMARK 800 SITE_IDENTIFIER: AK1                                                 
REMARK 800 EVIDENCE_CODE: SOFTWARE                                              
REMARK 800 SITE_DESCRIPTION: binding site for residue 2AN F 205                 
REMARK 800                                                                      
REMARK 800 SITE_IDENTIFIER: AK2                                                 
REMARK 800 EVIDENCE_CODE: SOFTWARE                                              
REMARK 800 SITE_DESCRIPTION: binding site for residue 2AN F 206                 
REMARK 800                                                                      
REMARK 800 SITE_IDENTIFIER: AK3                                                 
REMARK 800 EVIDENCE_CODE: SOFTWARE                                              
REMARK 800 SITE_DESCRIPTION: binding site for residue 2AN E 201                 
REMARK 800                                                                      
REMARK 800 SITE_IDENTIFIER: AK4                                                 
REMARK 800 EVIDENCE_CODE: SOFTWARE                                              
REMARK 800 SITE_DESCRIPTION: binding site for residue 2AN E 202                 
REMARK 800                                                                      
REMARK 800 SITE_IDENTIFIER: AK5                                                 
REMARK 800 EVIDENCE_CODE: SOFTWARE                                              
REMARK 800 SITE_DESCRIPTION: binding site for residue 2AN E 203                 
REMARK 800                                                                      
REMARK 800 SITE_IDENTIFIER: AK6                                                 
REMARK 800 EVIDENCE_CODE: SOFTWARE                                              
REMARK 800 SITE_DESCRIPTION: binding site for residue 2AN E 204                 
REMARK 800                                                                      
REMARK 800 SITE_IDENTIFIER: AK7                                                 
REMARK 800 EVIDENCE_CODE: SOFTWARE                                              
REMARK 800 SITE_DESCRIPTION: binding site for residue SO4 E 205                 
REMARK 800                                                                      
REMARK 800 SITE_IDENTIFIER: AK8                                                 
REMARK 800 EVIDENCE_CODE: SOFTWARE                                              
REMARK 800 SITE_DESCRIPTION: binding site for residue 2AN D 201                 
REMARK 800                                                                      
REMARK 800 SITE_IDENTIFIER: AK9                                                 
REMARK 800 EVIDENCE_CODE: SOFTWARE                                              
REMARK 800 SITE_DESCRIPTION: binding site for residue 2AN D 202                 
REMARK 800                                                                      
REMARK 800 SITE_IDENTIFIER: AL1                                                 
REMARK 800 EVIDENCE_CODE: SOFTWARE                                              
REMARK 800 SITE_DESCRIPTION: binding site for residue 2AN D 203                 
REMARK 800                                                                      
REMARK 800 SITE_IDENTIFIER: AL2                                                 
REMARK 800 EVIDENCE_CODE: SOFTWARE                                              
REMARK 800 SITE_DESCRIPTION: binding site for residue 2AN D 204                 
REMARK 800                                                                      
REMARK 800 SITE_IDENTIFIER: AL3                                                 
REMARK 800 EVIDENCE_CODE: SOFTWARE                                              
REMARK 800 SITE_DESCRIPTION: binding site for residue 2AN C 201                 
REMARK 800                                                                      
REMARK 800 SITE_IDENTIFIER: AL4                                                 
REMARK 800 EVIDENCE_CODE: SOFTWARE                                              
REMARK 800 SITE_DESCRIPTION: binding site for residue 2AN C 202                 
REMARK 800                                                                      
REMARK 800 SITE_IDENTIFIER: AL5                                                 
REMARK 800 EVIDENCE_CODE: SOFTWARE                                              
REMARK 800 SITE_DESCRIPTION: binding site for residue 2AN C 203                 
REMARK 800                                                                      
REMARK 800 SITE_IDENTIFIER: AL6                                                 
REMARK 800 EVIDENCE_CODE: SOFTWARE                                              
REMARK 800 SITE_DESCRIPTION: binding site for residue 2AN f 201                 
REMARK 800                                                                      
REMARK 800 SITE_IDENTIFIER: AL7                                                 
REMARK 800 EVIDENCE_CODE: SOFTWARE                                              
REMARK 800 SITE_DESCRIPTION: binding site for residue 2AN f 202                 
REMARK 800                                                                      
REMARK 800 SITE_IDENTIFIER: AL8                                                 
REMARK 800 EVIDENCE_CODE: SOFTWARE                                              
REMARK 800 SITE_DESCRIPTION: binding site for residue 2AN f 203                 
REMARK 800                                                                      
REMARK 800 SITE_IDENTIFIER: AL9                                                 
REMARK 800 EVIDENCE_CODE: SOFTWARE                                              
REMARK 800 SITE_DESCRIPTION: binding site for residue 2AN f 204                 
REMARK 800                                                                      
REMARK 800 SITE_IDENTIFIER: AM1                                                 
REMARK 800 EVIDENCE_CODE: SOFTWARE                                              
REMARK 800 SITE_DESCRIPTION: binding site for residue 2AN f 205                 
REMARK 800                                                                      
REMARK 800 SITE_IDENTIFIER: AM2                                                 
REMARK 800 EVIDENCE_CODE: SOFTWARE                                              
REMARK 800 SITE_DESCRIPTION: binding site for residue 2AN f 206                 
REMARK 800                                                                      
REMARK 800 SITE_IDENTIFIER: AM3                                                 
REMARK 800 EVIDENCE_CODE: SOFTWARE                                              
REMARK 800 SITE_DESCRIPTION: binding site for residue 2AN e 201                 
REMARK 800                                                                      
REMARK 800 SITE_IDENTIFIER: AM4                                                 
REMARK 800 EVIDENCE_CODE: SOFTWARE                                              
REMARK 800 SITE_DESCRIPTION: binding site for residue FLC e 202                 
REMARK 800                                                                      
REMARK 800 SITE_IDENTIFIER: AM5                                                 
REMARK 800 EVIDENCE_CODE: SOFTWARE                                              
REMARK 800 SITE_DESCRIPTION: binding site for residue 2AN d 201                 
REMARK 800                                                                      
REMARK 800 SITE_IDENTIFIER: AM6                                                 
REMARK 800 EVIDENCE_CODE: SOFTWARE                                              
REMARK 800 SITE_DESCRIPTION: binding site for residue 2AN d 202                 
REMARK 800                                                                      
REMARK 800 SITE_IDENTIFIER: AM7                                                 
REMARK 800 EVIDENCE_CODE: SOFTWARE                                              
REMARK 800 SITE_DESCRIPTION: binding site for residue 2AN d 203                 
REMARK 800                                                                      
REMARK 800 SITE_IDENTIFIER: AM8                                                 
REMARK 800 EVIDENCE_CODE: SOFTWARE                                              
REMARK 800 SITE_DESCRIPTION: binding site for residue 2AN d 204                 
REMARK 800                                                                      
REMARK 800 SITE_IDENTIFIER: AM9                                                 
REMARK 800 EVIDENCE_CODE: SOFTWARE                                              
REMARK 800 SITE_DESCRIPTION: binding site for residue 2AN c 201                 
REMARK 800                                                                      
REMARK 800 SITE_IDENTIFIER: AN1                                                 
REMARK 800 EVIDENCE_CODE: SOFTWARE                                              
REMARK 800 SITE_DESCRIPTION: binding site for residue 2AN c 202                 
REMARK 800                                                                      
REMARK 800 SITE_IDENTIFIER: AN2                                                 
REMARK 800 EVIDENCE_CODE: SOFTWARE                                              
REMARK 800 SITE_DESCRIPTION: binding site for residue 2AN c 203                 
REMARK 800                                                                      
REMARK 800 SITE_IDENTIFIER: AN3                                                 
REMARK 800 EVIDENCE_CODE: SOFTWARE                                              
REMARK 800 SITE_DESCRIPTION: binding site for residue 2AN c 204                 
REMARK 800                                                                      
REMARK 800 SITE_IDENTIFIER: AN4                                                 
REMARK 800 EVIDENCE_CODE: SOFTWARE                                              
REMARK 800 SITE_DESCRIPTION: binding site for residue 2AN c 205                 
REMARK 800                                                                      
REMARK 800 SITE_IDENTIFIER: AN5                                                 
REMARK 800 EVIDENCE_CODE: SOFTWARE                                              
REMARK 800 SITE_DESCRIPTION: binding site for residue 2AN c 206                 
REMARK 800                                                                      
REMARK 800 SITE_IDENTIFIER: AN6                                                 
REMARK 800 EVIDENCE_CODE: SOFTWARE                                              
REMARK 800 SITE_DESCRIPTION: binding site for residue SO4 c 207                 
REMARK 800                                                                      
REMARK 800 SITE_IDENTIFIER: AN7                                                 
REMARK 800 EVIDENCE_CODE: SOFTWARE                                              
REMARK 800 SITE_DESCRIPTION: binding site for residue SO4 c 208                 
REMARK 800                                                                      
REMARK 800 SITE_IDENTIFIER: AN8                                                 
REMARK 800 EVIDENCE_CODE: SOFTWARE                                              
REMARK 800 SITE_DESCRIPTION: binding site for residue SO4 c 209                 
REMARK 800                                                                      
REMARK 800 SITE_IDENTIFIER: AN9                                                 
REMARK 800 EVIDENCE_CODE: SOFTWARE                                              
REMARK 800 SITE_DESCRIPTION: binding site for residue 2AN b 201                 
REMARK 800                                                                      
REMARK 800 SITE_IDENTIFIER: AO1                                                 
REMARK 800 EVIDENCE_CODE: SOFTWARE                                              
REMARK 800 SITE_DESCRIPTION: binding site for residue 2AN b 202                 
REMARK 800                                                                      
REMARK 800 SITE_IDENTIFIER: AO2                                                 
REMARK 800 EVIDENCE_CODE: SOFTWARE                                              
REMARK 800 SITE_DESCRIPTION: binding site for residue 2AN b 203                 
REMARK 800                                                                      
REMARK 800 SITE_IDENTIFIER: AO3                                                 
REMARK 800 EVIDENCE_CODE: SOFTWARE                                              
REMARK 800 SITE_DESCRIPTION: binding site for residue 2AN b 204                 
REMARK 800                                                                      
REMARK 800 SITE_IDENTIFIER: AO4                                                 
REMARK 800 EVIDENCE_CODE: SOFTWARE                                              
REMARK 800 SITE_DESCRIPTION: binding site for residue 2AN b 205                 
REMARK 800                                                                      
REMARK 800 SITE_IDENTIFIER: AO5                                                 
REMARK 800 EVIDENCE_CODE: SOFTWARE                                              
REMARK 800 SITE_DESCRIPTION: binding site for residue 2AN b 206                 
REMARK 800                                                                      
REMARK 800 SITE_IDENTIFIER: AO6                                                 
REMARK 800 EVIDENCE_CODE: SOFTWARE                                              
REMARK 800 SITE_DESCRIPTION: binding site for residue 2AN a 201                 
REMARK 800                                                                      
REMARK 800 SITE_IDENTIFIER: AO7                                                 
REMARK 800 EVIDENCE_CODE: SOFTWARE                                              
REMARK 800 SITE_DESCRIPTION: binding site for residue 2AN a 202                 
REMARK 800                                                                      
REMARK 800 SITE_IDENTIFIER: AO8                                                 
REMARK 800 EVIDENCE_CODE: SOFTWARE                                              
REMARK 800 SITE_DESCRIPTION: binding site for residue 2AN a 203                 
REMARK 800                                                                      
REMARK 800 SITE_IDENTIFIER: AO9                                                 
REMARK 800 EVIDENCE_CODE: SOFTWARE                                              
REMARK 800 SITE_DESCRIPTION: binding site for residue 2AN a 204                 
REMARK 800                                                                      
REMARK 800 SITE_IDENTIFIER: AP1                                                 
REMARK 800 EVIDENCE_CODE: SOFTWARE                                              
REMARK 800 SITE_DESCRIPTION: binding site for residue FLC a 205                 
REMARK 800                                                                      
REMARK 800 SITE_IDENTIFIER: AP2                                                 
REMARK 800 EVIDENCE_CODE: SOFTWARE                                              
REMARK 800 SITE_DESCRIPTION: binding site for residue 2AN Z 201                 
REMARK 800                                                                      
REMARK 800 SITE_IDENTIFIER: AP3                                                 
REMARK 800 EVIDENCE_CODE: SOFTWARE                                              
REMARK 800 SITE_DESCRIPTION: binding site for residue 2AN Z 202                 
REMARK 800                                                                      
REMARK 800 SITE_IDENTIFIER: AP4                                                 
REMARK 800 EVIDENCE_CODE: SOFTWARE                                              
REMARK 800 SITE_DESCRIPTION: binding site for residue 2AN Z 203                 
REMARK 800                                                                      
REMARK 800 SITE_IDENTIFIER: AP5                                                 
REMARK 800 EVIDENCE_CODE: SOFTWARE                                              
REMARK 800 SITE_DESCRIPTION: binding site for residue 2AN Z 204                 
REMARK 800                                                                      
REMARK 800 SITE_IDENTIFIER: AP6                                                 
REMARK 800 EVIDENCE_CODE: SOFTWARE                                              
REMARK 800 SITE_DESCRIPTION: binding site for residue 2AN Z 205                 
REMARK 800                                                                      
REMARK 800 SITE_IDENTIFIER: AP7                                                 
REMARK 800 EVIDENCE_CODE: SOFTWARE                                              
REMARK 800 SITE_DESCRIPTION: binding site for residue 2AN Z 206                 
REMARK 800                                                                      
REMARK 800 SITE_IDENTIFIER: AP8                                                 
REMARK 800 EVIDENCE_CODE: SOFTWARE                                              
REMARK 800 SITE_DESCRIPTION: binding site for residue 2AN Y 201                 
REMARK 800                                                                      
REMARK 800 SITE_IDENTIFIER: AP9                                                 
REMARK 800 EVIDENCE_CODE: SOFTWARE                                              
REMARK 800 SITE_DESCRIPTION: binding site for residue 2AN Y 202                 
REMARK 800                                                                      
REMARK 800 SITE_IDENTIFIER: AQ1                                                 
REMARK 800 EVIDENCE_CODE: SOFTWARE                                              
REMARK 800 SITE_DESCRIPTION: binding site for residue 2AN Y 203                 
REMARK 800                                                                      
REMARK 800 SITE_IDENTIFIER: AQ2                                                 
REMARK 800 EVIDENCE_CODE: SOFTWARE                                              
REMARK 800 SITE_DESCRIPTION: binding site for residue 2AN Y 204                 
REMARK 800                                                                      
REMARK 800 SITE_IDENTIFIER: AQ3                                                 
REMARK 800 EVIDENCE_CODE: SOFTWARE                                              
REMARK 800 SITE_DESCRIPTION: binding site for residue SO4 Y 205                 
REMARK 800                                                                      
REMARK 800 SITE_IDENTIFIER: AQ4                                                 
REMARK 800 EVIDENCE_CODE: SOFTWARE                                              
REMARK 800 SITE_DESCRIPTION: binding site for residue 2AN X 201                 
REMARK 800                                                                      
REMARK 800 SITE_IDENTIFIER: AQ5                                                 
REMARK 800 EVIDENCE_CODE: SOFTWARE                                              
REMARK 800 SITE_DESCRIPTION: binding site for residue 2AN X 202                 
REMARK 800                                                                      
REMARK 800 SITE_IDENTIFIER: AQ6                                                 
REMARK 800 EVIDENCE_CODE: SOFTWARE                                              
REMARK 800 SITE_DESCRIPTION: binding site for residue 2AN X 203                 
REMARK 800                                                                      
REMARK 800 SITE_IDENTIFIER: AQ7                                                 
REMARK 800 EVIDENCE_CODE: SOFTWARE                                              
REMARK 800 SITE_DESCRIPTION: binding site for residue 2AN X 204                 
REMARK 800                                                                      
REMARK 800 SITE_IDENTIFIER: AQ8                                                 
REMARK 800 EVIDENCE_CODE: SOFTWARE                                              
REMARK 800 SITE_DESCRIPTION: binding site for residue 2AN X 205                 
REMARK 800                                                                      
REMARK 800 SITE_IDENTIFIER: AQ9                                                 
REMARK 800 EVIDENCE_CODE: SOFTWARE                                              
REMARK 800 SITE_DESCRIPTION: binding site for residue 2AN X 206                 
REMARK 800                                                                      
REMARK 800 SITE_IDENTIFIER: AR1                                                 
REMARK 800 EVIDENCE_CODE: SOFTWARE                                              
REMARK 800 SITE_DESCRIPTION: binding site for residue DMS X 207                 
REMARK 800                                                                      
REMARK 800 SITE_IDENTIFIER: AR2                                                 
REMARK 800 EVIDENCE_CODE: SOFTWARE                                              
REMARK 800 SITE_DESCRIPTION: binding site for residue 2AN W 201                 
REMARK 800                                                                      
REMARK 800 SITE_IDENTIFIER: AR3                                                 
REMARK 800 EVIDENCE_CODE: SOFTWARE                                              
REMARK 800 SITE_DESCRIPTION: binding site for residue 2AN V 201                 
REMARK 800                                                                      
REMARK 800 SITE_IDENTIFIER: AR4                                                 
REMARK 800 EVIDENCE_CODE: SOFTWARE                                              
REMARK 800 SITE_DESCRIPTION: binding site for residue 2AN V 202                 
REMARK 800                                                                      
REMARK 800 SITE_IDENTIFIER: AR5                                                 
REMARK 800 EVIDENCE_CODE: SOFTWARE                                              
REMARK 800 SITE_DESCRIPTION: binding site for residue 2AN V 203                 
REMARK 800                                                                      
REMARK 800 SITE_IDENTIFIER: AR6                                                 
REMARK 800 EVIDENCE_CODE: SOFTWARE                                              
REMARK 800 SITE_DESCRIPTION: binding site for residue 2AN V 204                 
REMARK 800                                                                      
REMARK 800 SITE_IDENTIFIER: AR7                                                 
REMARK 800 EVIDENCE_CODE: SOFTWARE                                              
REMARK 800 SITE_DESCRIPTION: binding site for residue 2AN V 205                 
REMARK 800                                                                      
REMARK 800 SITE_IDENTIFIER: AR8                                                 
REMARK 800 EVIDENCE_CODE: SOFTWARE                                              
REMARK 800 SITE_DESCRIPTION: binding site for residue 2AN V 206                 
REMARK 800                                                                      
REMARK 800 SITE_IDENTIFIER: AR9                                                 
REMARK 800 EVIDENCE_CODE: SOFTWARE                                              
REMARK 800 SITE_DESCRIPTION: binding site for residue 2AN V 207                 
REMARK 800                                                                      
REMARK 800 SITE_IDENTIFIER: AS1                                                 
REMARK 800 EVIDENCE_CODE: SOFTWARE                                              
REMARK 800 SITE_DESCRIPTION: binding site for residue 2AN V 208                 
REMARK 800                                                                      
REMARK 800 SITE_IDENTIFIER: AS2                                                 
REMARK 800 EVIDENCE_CODE: SOFTWARE                                              
REMARK 800 SITE_DESCRIPTION: binding site for residue 2AN U 201                 
REMARK 800                                                                      
REMARK 800 SITE_IDENTIFIER: AS3                                                 
REMARK 800 EVIDENCE_CODE: SOFTWARE                                              
REMARK 800 SITE_DESCRIPTION: binding site for residue 2AN U 202                 
REMARK 800                                                                      
REMARK 800 SITE_IDENTIFIER: AS4                                                 
REMARK 800 EVIDENCE_CODE: SOFTWARE                                              
REMARK 800 SITE_DESCRIPTION: binding site for residue 2AN T 201                 
REMARK 800                                                                      
REMARK 800 SITE_IDENTIFIER: AS5                                                 
REMARK 800 EVIDENCE_CODE: SOFTWARE                                              
REMARK 800 SITE_DESCRIPTION: binding site for residue 2AN T 202                 
REMARK 800                                                                      
REMARK 800 SITE_IDENTIFIER: AS6                                                 
REMARK 800 EVIDENCE_CODE: SOFTWARE                                              
REMARK 800 SITE_DESCRIPTION: binding site for residue 2AN T 203                 
REMARK 800                                                                      
REMARK 800 SITE_IDENTIFIER: AS7                                                 
REMARK 800 EVIDENCE_CODE: SOFTWARE                                              
REMARK 800 SITE_DESCRIPTION: binding site for residue 2AN T 204                 
REMARK 800                                                                      
REMARK 800 SITE_IDENTIFIER: AS8                                                 
REMARK 800 EVIDENCE_CODE: SOFTWARE                                              
REMARK 800 SITE_DESCRIPTION: binding site for residue 2AN T 205                 
REMARK 800                                                                      
REMARK 800 SITE_IDENTIFIER: AS9                                                 
REMARK 800 EVIDENCE_CODE: SOFTWARE                                              
REMARK 800 SITE_DESCRIPTION: binding site for residue 2AN S 201                 
REMARK 800                                                                      
REMARK 800 SITE_IDENTIFIER: AT1                                                 
REMARK 800 EVIDENCE_CODE: SOFTWARE                                              
REMARK 800 SITE_DESCRIPTION: binding site for residue 2AN S 202                 
REMARK 800                                                                      
REMARK 800 SITE_IDENTIFIER: AT2                                                 
REMARK 800 EVIDENCE_CODE: SOFTWARE                                              
REMARK 800 SITE_DESCRIPTION: binding site for residue 2AN S 203                 
REMARK 800                                                                      
REMARK 800 SITE_IDENTIFIER: AT3                                                 
REMARK 800 EVIDENCE_CODE: SOFTWARE                                              
REMARK 800 SITE_DESCRIPTION: binding site for residue 2AN S 204                 
REMARK 800                                                                      
REMARK 800 SITE_IDENTIFIER: AT4                                                 
REMARK 800 EVIDENCE_CODE: SOFTWARE                                              
REMARK 800 SITE_DESCRIPTION: binding site for residue 2AN j 201                 
REMARK 800                                                                      
REMARK 800 SITE_IDENTIFIER: AT5                                                 
REMARK 800 EVIDENCE_CODE: SOFTWARE                                              
REMARK 800 SITE_DESCRIPTION: binding site for residue 2AN j 202                 
REMARK 800                                                                      
REMARK 800 SITE_IDENTIFIER: AT6                                                 
REMARK 800 EVIDENCE_CODE: SOFTWARE                                              
REMARK 800 SITE_DESCRIPTION: binding site for residue 2AN j 203                 
REMARK 800                                                                      
REMARK 800 SITE_IDENTIFIER: AT7                                                 
REMARK 800 EVIDENCE_CODE: SOFTWARE                                              
REMARK 800 SITE_DESCRIPTION: binding site for residue 2AN j 204                 
REMARK 800                                                                      
REMARK 800 SITE_IDENTIFIER: AT8                                                 
REMARK 800 EVIDENCE_CODE: SOFTWARE                                              
REMARK 800 SITE_DESCRIPTION: binding site for residue 2AN j 205                 
REMARK 800                                                                      
REMARK 800 SITE_IDENTIFIER: AT9                                                 
REMARK 800 EVIDENCE_CODE: SOFTWARE                                              
REMARK 800 SITE_DESCRIPTION: binding site for residue 2AN j 206                 
REMARK 800                                                                      
REMARK 800 SITE_IDENTIFIER: AU1                                                 
REMARK 800 EVIDENCE_CODE: SOFTWARE                                              
REMARK 800 SITE_DESCRIPTION: binding site for residue 2AN j 207                 
REMARK 800                                                                      
REMARK 800 SITE_IDENTIFIER: AU2                                                 
REMARK 800 EVIDENCE_CODE: SOFTWARE                                              
REMARK 800 SITE_DESCRIPTION: binding site for residue FLC j 208                 
REMARK 800                                                                      
REMARK 800 SITE_IDENTIFIER: AU3                                                 
REMARK 800 EVIDENCE_CODE: SOFTWARE                                              
REMARK 800 SITE_DESCRIPTION: binding site for residue 2AN i 201                 
REMARK 800                                                                      
REMARK 800 SITE_IDENTIFIER: AU4                                                 
REMARK 800 EVIDENCE_CODE: SOFTWARE                                              
REMARK 800 SITE_DESCRIPTION: binding site for residue FLC i 202                 
REMARK 800                                                                      
REMARK 800 SITE_IDENTIFIER: AU5                                                 
REMARK 800 EVIDENCE_CODE: SOFTWARE                                              
REMARK 800 SITE_DESCRIPTION: binding site for residue FLC i 203                 
REMARK 800                                                                      
REMARK 800 SITE_IDENTIFIER: AU6                                                 
REMARK 800 EVIDENCE_CODE: SOFTWARE                                              
REMARK 800 SITE_DESCRIPTION: binding site for residue 2AN h 201                 
REMARK 800                                                                      
REMARK 800 SITE_IDENTIFIER: AU7                                                 
REMARK 800 EVIDENCE_CODE: SOFTWARE                                              
REMARK 800 SITE_DESCRIPTION: binding site for residue 2AN h 202                 
REMARK 800                                                                      
REMARK 800 SITE_IDENTIFIER: AU8                                                 
REMARK 800 EVIDENCE_CODE: SOFTWARE                                              
REMARK 800 SITE_DESCRIPTION: binding site for residue 2AN h 203                 
REMARK 800                                                                      
REMARK 800 SITE_IDENTIFIER: AU9                                                 
REMARK 800 EVIDENCE_CODE: SOFTWARE                                              
REMARK 800 SITE_DESCRIPTION: binding site for residue 2AN h 204                 
REMARK 800                                                                      
REMARK 800 SITE_IDENTIFIER: AV1                                                 
REMARK 800 EVIDENCE_CODE: SOFTWARE                                              
REMARK 800 SITE_DESCRIPTION: binding site for residue 2AN h 205                 
REMARK 800                                                                      
REMARK 800 SITE_IDENTIFIER: AV2                                                 
REMARK 800 EVIDENCE_CODE: SOFTWARE                                              
REMARK 800 SITE_DESCRIPTION: binding site for residue 2AN h 206                 
REMARK 800                                                                      
REMARK 800 SITE_IDENTIFIER: AV3                                                 
REMARK 800 EVIDENCE_CODE: SOFTWARE                                              
REMARK 800 SITE_DESCRIPTION: binding site for residue 2AN g 201                 
REMARK 800                                                                      
REMARK 800 SITE_IDENTIFIER: AV4                                                 
REMARK 800 EVIDENCE_CODE: SOFTWARE                                              
REMARK 800 SITE_DESCRIPTION: binding site for residue 2AN g 202                 
REMARK 800                                                                      
REMARK 800 SITE_IDENTIFIER: AV5                                                 
REMARK 800 EVIDENCE_CODE: SOFTWARE                                              
REMARK 800 SITE_DESCRIPTION: binding site for residue 2AN g 203                 
REMARK 800                                                                      
REMARK 800 SITE_IDENTIFIER: AV6                                                 
REMARK 800 EVIDENCE_CODE: SOFTWARE                                              
REMARK 800 SITE_DESCRIPTION: binding site for residue SO4 g 204                 
DBREF1 6SJJ B    1   159  UNP                  A0A160HRF0_HYPPE                 
DBREF2 6SJJ B     A0A160HRF0                          1         159             
DBREF1 6SJJ A    1   159  UNP                  A0A160HRF0_HYPPE                 
DBREF2 6SJJ A     A0A160HRF0                          1         159             
DBREF1 6SJJ R    1   159  UNP                  A0A160HRF0_HYPPE                 
DBREF2 6SJJ R     A0A160HRF0                          1         159             
DBREF1 6SJJ Q    1   159  UNP                  A0A160HRF0_HYPPE                 
DBREF2 6SJJ Q     A0A160HRF0                          1         159             
DBREF1 6SJJ P    1   159  UNP                  A0A160HRF0_HYPPE                 
DBREF2 6SJJ P     A0A160HRF0                          1         159             
DBREF1 6SJJ O    1   159  UNP                  A0A160HRF0_HYPPE                 
DBREF2 6SJJ O     A0A160HRF0                          1         159             
DBREF1 6SJJ N    1   159  UNP                  A0A160HRF0_HYPPE                 
DBREF2 6SJJ N     A0A160HRF0                          1         159             
DBREF1 6SJJ M    1   159  UNP                  A0A160HRF0_HYPPE                 
DBREF2 6SJJ M     A0A160HRF0                          1         159             
DBREF1 6SJJ L    1   159  UNP                  A0A160HRF0_HYPPE                 
DBREF2 6SJJ L     A0A160HRF0                          1         159             
DBREF1 6SJJ K    1   159  UNP                  A0A160HRF0_HYPPE                 
DBREF2 6SJJ K     A0A160HRF0                          1         159             
DBREF1 6SJJ J    1   159  UNP                  A0A160HRF0_HYPPE                 
DBREF2 6SJJ J     A0A160HRF0                          1         159             
DBREF1 6SJJ I    1   159  UNP                  A0A160HRF0_HYPPE                 
DBREF2 6SJJ I     A0A160HRF0                          1         159             
DBREF1 6SJJ H    1   159  UNP                  A0A160HRF0_HYPPE                 
DBREF2 6SJJ H     A0A160HRF0                          1         159             
DBREF1 6SJJ G    1   159  UNP                  A0A160HRF0_HYPPE                 
DBREF2 6SJJ G     A0A160HRF0                          1         159             
DBREF1 6SJJ F    1   159  UNP                  A0A160HRF0_HYPPE                 
DBREF2 6SJJ F     A0A160HRF0                          1         159             
DBREF1 6SJJ E    1   159  UNP                  A0A160HRF0_HYPPE                 
DBREF2 6SJJ E     A0A160HRF0                          1         159             
DBREF1 6SJJ D    1   159  UNP                  A0A160HRF0_HYPPE                 
DBREF2 6SJJ D     A0A160HRF0                          1         159             
DBREF1 6SJJ C    1   159  UNP                  A0A160HRF0_HYPPE                 
DBREF2 6SJJ C     A0A160HRF0                          1         159             
DBREF1 6SJJ f    1   159  UNP                  A0A160HRF0_HYPPE                 
DBREF2 6SJJ f     A0A160HRF0                          1         159             
DBREF1 6SJJ e    1   159  UNP                  A0A160HRF0_HYPPE                 
DBREF2 6SJJ e     A0A160HRF0                          1         159             
DBREF1 6SJJ d    1   159  UNP                  A0A160HRF0_HYPPE                 
DBREF2 6SJJ d     A0A160HRF0                          1         159             
DBREF1 6SJJ c    1   159  UNP                  A0A160HRF0_HYPPE                 
DBREF2 6SJJ c     A0A160HRF0                          1         159             
DBREF1 6SJJ b    1   159  UNP                  A0A160HRF0_HYPPE                 
DBREF2 6SJJ b     A0A160HRF0                          1         159             
DBREF1 6SJJ a    1   159  UNP                  A0A160HRF0_HYPPE                 
DBREF2 6SJJ a     A0A160HRF0                          1         159             
DBREF1 6SJJ Z    1   159  UNP                  A0A160HRF0_HYPPE                 
DBREF2 6SJJ Z     A0A160HRF0                          1         159             
DBREF1 6SJJ Y    1   159  UNP                  A0A160HRF0_HYPPE                 
DBREF2 6SJJ Y     A0A160HRF0                          1         159             
DBREF1 6SJJ X    1   159  UNP                  A0A160HRF0_HYPPE                 
DBREF2 6SJJ X     A0A160HRF0                          1         159             
DBREF1 6SJJ W    1   159  UNP                  A0A160HRF0_HYPPE                 
DBREF2 6SJJ W     A0A160HRF0                          1         159             
DBREF1 6SJJ V    1   159  UNP                  A0A160HRF0_HYPPE                 
DBREF2 6SJJ V     A0A160HRF0                          1         159             
DBREF1 6SJJ U    1   159  UNP                  A0A160HRF0_HYPPE                 
DBREF2 6SJJ U     A0A160HRF0                          1         159             
DBREF1 6SJJ T    1   159  UNP                  A0A160HRF0_HYPPE                 
DBREF2 6SJJ T     A0A160HRF0                          1         159             
DBREF1 6SJJ S    1   159  UNP                  A0A160HRF0_HYPPE                 
DBREF2 6SJJ S     A0A160HRF0                          1         159             
DBREF1 6SJJ j    1   159  UNP                  A0A160HRF0_HYPPE                 
DBREF2 6SJJ j     A0A160HRF0                          1         159             
DBREF1 6SJJ i    1   159  UNP                  A0A160HRF0_HYPPE                 
DBREF2 6SJJ i     A0A160HRF0                          1         159             
DBREF1 6SJJ h    1   159  UNP                  A0A160HRF0_HYPPE                 
DBREF2 6SJJ h     A0A160HRF0                          1         159             
DBREF1 6SJJ g    1   159  UNP                  A0A160HRF0_HYPPE                 
DBREF2 6SJJ g     A0A160HRF0                          1         159             
SEQADV 6SJJ ASP B   -3  UNP  A0A160HRF           EXPRESSION TAG                 
SEQADV 6SJJ PRO B   -2  UNP  A0A160HRF           EXPRESSION TAG                 
SEQADV 6SJJ PHE B   -1  UNP  A0A160HRF           EXPRESSION TAG                 
SEQADV 6SJJ THR B    0  UNP  A0A160HRF           EXPRESSION TAG                 
SEQADV 6SJJ ASP A   -3  UNP  A0A160HRF           EXPRESSION TAG                 
SEQADV 6SJJ PRO A   -2  UNP  A0A160HRF           EXPRESSION TAG                 
SEQADV 6SJJ PHE A   -1  UNP  A0A160HRF           EXPRESSION TAG                 
SEQADV 6SJJ THR A    0  UNP  A0A160HRF           EXPRESSION TAG                 
SEQADV 6SJJ ASP R   -3  UNP  A0A160HRF           EXPRESSION TAG                 
SEQADV 6SJJ PRO R   -2  UNP  A0A160HRF           EXPRESSION TAG                 
SEQADV 6SJJ PHE R   -1  UNP  A0A160HRF           EXPRESSION TAG                 
SEQADV 6SJJ THR R    0  UNP  A0A160HRF           EXPRESSION TAG                 
SEQADV 6SJJ ASP Q   -3  UNP  A0A160HRF           EXPRESSION TAG                 
SEQADV 6SJJ PRO Q   -2  UNP  A0A160HRF           EXPRESSION TAG                 
SEQADV 6SJJ PHE Q   -1  UNP  A0A160HRF           EXPRESSION TAG                 
SEQADV 6SJJ THR Q    0  UNP  A0A160HRF           EXPRESSION TAG                 
SEQADV 6SJJ ASP P   -3  UNP  A0A160HRF           EXPRESSION TAG                 
SEQADV 6SJJ PRO P   -2  UNP  A0A160HRF           EXPRESSION TAG                 
SEQADV 6SJJ PHE P   -1  UNP  A0A160HRF           EXPRESSION TAG                 
SEQADV 6SJJ THR P    0  UNP  A0A160HRF           EXPRESSION TAG                 
SEQADV 6SJJ ASP O   -3  UNP  A0A160HRF           EXPRESSION TAG                 
SEQADV 6SJJ PRO O   -2  UNP  A0A160HRF           EXPRESSION TAG                 
SEQADV 6SJJ PHE O   -1  UNP  A0A160HRF           EXPRESSION TAG                 
SEQADV 6SJJ THR O    0  UNP  A0A160HRF           EXPRESSION TAG                 
SEQADV 6SJJ ASP N   -3  UNP  A0A160HRF           EXPRESSION TAG                 
SEQADV 6SJJ PRO N   -2  UNP  A0A160HRF           EXPRESSION TAG                 
SEQADV 6SJJ PHE N   -1  UNP  A0A160HRF           EXPRESSION TAG                 
SEQADV 6SJJ THR N    0  UNP  A0A160HRF           EXPRESSION TAG                 
SEQADV 6SJJ ASP M   -3  UNP  A0A160HRF           EXPRESSION TAG                 
SEQADV 6SJJ PRO M   -2  UNP  A0A160HRF           EXPRESSION TAG                 
SEQADV 6SJJ PHE M   -1  UNP  A0A160HRF           EXPRESSION TAG                 
SEQADV 6SJJ THR M    0  UNP  A0A160HRF           EXPRESSION TAG                 
SEQADV 6SJJ ASP L   -3  UNP  A0A160HRF           EXPRESSION TAG                 
SEQADV 6SJJ PRO L   -2  UNP  A0A160HRF           EXPRESSION TAG                 
SEQADV 6SJJ PHE L   -1  UNP  A0A160HRF           EXPRESSION TAG                 
SEQADV 6SJJ THR L    0  UNP  A0A160HRF           EXPRESSION TAG                 
SEQADV 6SJJ ASP K   -3  UNP  A0A160HRF           EXPRESSION TAG                 
SEQADV 6SJJ PRO K   -2  UNP  A0A160HRF           EXPRESSION TAG                 
SEQADV 6SJJ PHE K   -1  UNP  A0A160HRF           EXPRESSION TAG                 
SEQADV 6SJJ THR K    0  UNP  A0A160HRF           EXPRESSION TAG                 
SEQADV 6SJJ ASP J   -3  UNP  A0A160HRF           EXPRESSION TAG                 
SEQADV 6SJJ PRO J   -2  UNP  A0A160HRF           EXPRESSION TAG                 
SEQADV 6SJJ PHE J   -1  UNP  A0A160HRF           EXPRESSION TAG                 
SEQADV 6SJJ THR J    0  UNP  A0A160HRF           EXPRESSION TAG                 
SEQADV 6SJJ ASP I   -3  UNP  A0A160HRF           EXPRESSION TAG                 
SEQADV 6SJJ PRO I   -2  UNP  A0A160HRF           EXPRESSION TAG                 
SEQADV 6SJJ PHE I   -1  UNP  A0A160HRF           EXPRESSION TAG                 
SEQADV 6SJJ THR I    0  UNP  A0A160HRF           EXPRESSION TAG                 
SEQADV 6SJJ ASP H   -3  UNP  A0A160HRF           EXPRESSION TAG                 
SEQADV 6SJJ PRO H   -2  UNP  A0A160HRF           EXPRESSION TAG                 
SEQADV 6SJJ PHE H   -1  UNP  A0A160HRF           EXPRESSION TAG                 
SEQADV 6SJJ THR H    0  UNP  A0A160HRF           EXPRESSION TAG                 
SEQADV 6SJJ ASP G   -3  UNP  A0A160HRF           EXPRESSION TAG                 
SEQADV 6SJJ PRO G   -2  UNP  A0A160HRF           EXPRESSION TAG                 
SEQADV 6SJJ PHE G   -1  UNP  A0A160HRF           EXPRESSION TAG                 
SEQADV 6SJJ THR G    0  UNP  A0A160HRF           EXPRESSION TAG                 
SEQADV 6SJJ ASP F   -3  UNP  A0A160HRF           EXPRESSION TAG                 
SEQADV 6SJJ PRO F   -2  UNP  A0A160HRF           EXPRESSION TAG                 
SEQADV 6SJJ PHE F   -1  UNP  A0A160HRF           EXPRESSION TAG                 
SEQADV 6SJJ THR F    0  UNP  A0A160HRF           EXPRESSION TAG                 
SEQADV 6SJJ ASP E   -3  UNP  A0A160HRF           EXPRESSION TAG                 
SEQADV 6SJJ PRO E   -2  UNP  A0A160HRF           EXPRESSION TAG                 
SEQADV 6SJJ PHE E   -1  UNP  A0A160HRF           EXPRESSION TAG                 
SEQADV 6SJJ THR E    0  UNP  A0A160HRF           EXPRESSION TAG                 
SEQADV 6SJJ ASP D   -3  UNP  A0A160HRF           EXPRESSION TAG                 
SEQADV 6SJJ PRO D   -2  UNP  A0A160HRF           EXPRESSION TAG                 
SEQADV 6SJJ PHE D   -1  UNP  A0A160HRF           EXPRESSION TAG                 
SEQADV 6SJJ THR D    0  UNP  A0A160HRF           EXPRESSION TAG                 
SEQADV 6SJJ ASP C   -3  UNP  A0A160HRF           EXPRESSION TAG                 
SEQADV 6SJJ PRO C   -2  UNP  A0A160HRF           EXPRESSION TAG                 
SEQADV 6SJJ PHE C   -1  UNP  A0A160HRF           EXPRESSION TAG                 
SEQADV 6SJJ THR C    0  UNP  A0A160HRF           EXPRESSION TAG                 
SEQADV 6SJJ ASP f   -3  UNP  A0A160HRF           EXPRESSION TAG                 
SEQADV 6SJJ PRO f   -2  UNP  A0A160HRF           EXPRESSION TAG                 
SEQADV 6SJJ PHE f   -1  UNP  A0A160HRF           EXPRESSION TAG                 
SEQADV 6SJJ THR f    0  UNP  A0A160HRF           EXPRESSION TAG                 
SEQADV 6SJJ ASP e   -3  UNP  A0A160HRF           EXPRESSION TAG                 
SEQADV 6SJJ PRO e   -2  UNP  A0A160HRF           EXPRESSION TAG                 
SEQADV 6SJJ PHE e   -1  UNP  A0A160HRF           EXPRESSION TAG                 
SEQADV 6SJJ THR e    0  UNP  A0A160HRF           EXPRESSION TAG                 
SEQADV 6SJJ ASP d   -3  UNP  A0A160HRF           EXPRESSION TAG                 
SEQADV 6SJJ PRO d   -2  UNP  A0A160HRF           EXPRESSION TAG                 
SEQADV 6SJJ PHE d   -1  UNP  A0A160HRF           EXPRESSION TAG                 
SEQADV 6SJJ THR d    0  UNP  A0A160HRF           EXPRESSION TAG                 
SEQADV 6SJJ ASP c   -3  UNP  A0A160HRF           EXPRESSION TAG                 
SEQADV 6SJJ PRO c   -2  UNP  A0A160HRF           EXPRESSION TAG                 
SEQADV 6SJJ PHE c   -1  UNP  A0A160HRF           EXPRESSION TAG                 
SEQADV 6SJJ THR c    0  UNP  A0A160HRF           EXPRESSION TAG                 
SEQADV 6SJJ ASP b   -3  UNP  A0A160HRF           EXPRESSION TAG                 
SEQADV 6SJJ PRO b   -2  UNP  A0A160HRF           EXPRESSION TAG                 
SEQADV 6SJJ PHE b   -1  UNP  A0A160HRF           EXPRESSION TAG                 
SEQADV 6SJJ THR b    0  UNP  A0A160HRF           EXPRESSION TAG                 
SEQADV 6SJJ ASP a   -3  UNP  A0A160HRF           EXPRESSION TAG                 
SEQADV 6SJJ PRO a   -2  UNP  A0A160HRF           EXPRESSION TAG                 
SEQADV 6SJJ PHE a   -1  UNP  A0A160HRF           EXPRESSION TAG                 
SEQADV 6SJJ THR a    0  UNP  A0A160HRF           EXPRESSION TAG                 
SEQADV 6SJJ ASP Z   -3  UNP  A0A160HRF           EXPRESSION TAG                 
SEQADV 6SJJ PRO Z   -2  UNP  A0A160HRF           EXPRESSION TAG                 
SEQADV 6SJJ PHE Z   -1  UNP  A0A160HRF           EXPRESSION TAG                 
SEQADV 6SJJ THR Z    0  UNP  A0A160HRF           EXPRESSION TAG                 
SEQADV 6SJJ ASP Y   -3  UNP  A0A160HRF           EXPRESSION TAG                 
SEQADV 6SJJ PRO Y   -2  UNP  A0A160HRF           EXPRESSION TAG                 
SEQADV 6SJJ PHE Y   -1  UNP  A0A160HRF           EXPRESSION TAG                 
SEQADV 6SJJ THR Y    0  UNP  A0A160HRF           EXPRESSION TAG                 
SEQADV 6SJJ ASP X   -3  UNP  A0A160HRF           EXPRESSION TAG                 
SEQADV 6SJJ PRO X   -2  UNP  A0A160HRF           EXPRESSION TAG                 
SEQADV 6SJJ PHE X   -1  UNP  A0A160HRF           EXPRESSION TAG                 
SEQADV 6SJJ THR X    0  UNP  A0A160HRF           EXPRESSION TAG                 
SEQADV 6SJJ ASP W   -3  UNP  A0A160HRF           EXPRESSION TAG                 
SEQADV 6SJJ PRO W   -2  UNP  A0A160HRF           EXPRESSION TAG                 
SEQADV 6SJJ PHE W   -1  UNP  A0A160HRF           EXPRESSION TAG                 
SEQADV 6SJJ THR W    0  UNP  A0A160HRF           EXPRESSION TAG                 
SEQADV 6SJJ ASP V   -3  UNP  A0A160HRF           EXPRESSION TAG                 
SEQADV 6SJJ PRO V   -2  UNP  A0A160HRF           EXPRESSION TAG                 
SEQADV 6SJJ PHE V   -1  UNP  A0A160HRF           EXPRESSION TAG                 
SEQADV 6SJJ THR V    0  UNP  A0A160HRF           EXPRESSION TAG                 
SEQADV 6SJJ ASP U   -3  UNP  A0A160HRF           EXPRESSION TAG                 
SEQADV 6SJJ PRO U   -2  UNP  A0A160HRF           EXPRESSION TAG                 
SEQADV 6SJJ PHE U   -1  UNP  A0A160HRF           EXPRESSION TAG                 
SEQADV 6SJJ THR U    0  UNP  A0A160HRF           EXPRESSION TAG                 
SEQADV 6SJJ ASP T   -3  UNP  A0A160HRF           EXPRESSION TAG                 
SEQADV 6SJJ PRO T   -2  UNP  A0A160HRF           EXPRESSION TAG                 
SEQADV 6SJJ PHE T   -1  UNP  A0A160HRF           EXPRESSION TAG                 
SEQADV 6SJJ THR T    0  UNP  A0A160HRF           EXPRESSION TAG                 
SEQADV 6SJJ ASP S   -3  UNP  A0A160HRF           EXPRESSION TAG                 
SEQADV 6SJJ PRO S   -2  UNP  A0A160HRF           EXPRESSION TAG                 
SEQADV 6SJJ PHE S   -1  UNP  A0A160HRF           EXPRESSION TAG                 
SEQADV 6SJJ THR S    0  UNP  A0A160HRF           EXPRESSION TAG                 
SEQADV 6SJJ ASP j   -3  UNP  A0A160HRF           EXPRESSION TAG                 
SEQADV 6SJJ PRO j   -2  UNP  A0A160HRF           EXPRESSION TAG                 
SEQADV 6SJJ PHE j   -1  UNP  A0A160HRF           EXPRESSION TAG                 
SEQADV 6SJJ THR j    0  UNP  A0A160HRF           EXPRESSION TAG                 
SEQADV 6SJJ ASP i   -3  UNP  A0A160HRF           EXPRESSION TAG                 
SEQADV 6SJJ PRO i   -2  UNP  A0A160HRF           EXPRESSION TAG                 
SEQADV 6SJJ PHE i   -1  UNP  A0A160HRF           EXPRESSION TAG                 
SEQADV 6SJJ THR i    0  UNP  A0A160HRF           EXPRESSION TAG                 
SEQADV 6SJJ ASP h   -3  UNP  A0A160HRF           EXPRESSION TAG                 
SEQADV 6SJJ PRO h   -2  UNP  A0A160HRF           EXPRESSION TAG                 
SEQADV 6SJJ PHE h   -1  UNP  A0A160HRF           EXPRESSION TAG                 
SEQADV 6SJJ THR h    0  UNP  A0A160HRF           EXPRESSION TAG                 
SEQADV 6SJJ ASP g   -3  UNP  A0A160HRF           EXPRESSION TAG                 
SEQADV 6SJJ PRO g   -2  UNP  A0A160HRF           EXPRESSION TAG                 
SEQADV 6SJJ PHE g   -1  UNP  A0A160HRF           EXPRESSION TAG                 
SEQADV 6SJJ THR g    0  UNP  A0A160HRF           EXPRESSION TAG                 
SEQRES   1 B  163  ASP PRO PHE THR MET ALA ALA TYR THR ILE VAL LYS GLU          
SEQRES   2 B  163  GLU GLU SER PRO ILE ALA PRO HIS ARG LEU PHE LYS ALA          
SEQRES   3 B  163  LEU VAL LEU GLU ARG HIS GLN VAL LEU VAL LYS ALA GLN          
SEQRES   4 B  163  PRO HIS VAL PHE LYS SER GLY GLU ILE ILE GLU GLY ASP          
SEQRES   5 B  163  GLY GLY VAL GLY THR VAL THR LYS ILE THR PHE VAL ASP          
SEQRES   6 B  163  GLY HIS PRO LEU THR TYR MET LEU HIS LYS PHE ASP GLU          
SEQRES   7 B  163  ILE ASP ALA ALA ASN PHE TYR CYS LYS TYR THR LEU PHE          
SEQRES   8 B  163  GLU GLY ASP VAL LEU ARG ASP ASN ILE GLU LYS VAL VAL          
SEQRES   9 B  163  TYR GLU VAL LYS LEU GLU ALA VAL GLY GLY GLY SER LYS          
SEQRES  10 B  163  GLY LYS ILE THR VAL THR TYR HIS PRO LYS PRO GLY CYS          
SEQRES  11 B  163  THR VAL ASN GLU GLU GLU VAL LYS ILE GLY GLU LYS LYS          
SEQRES  12 B  163  ALA TYR GLU PHE TYR LYS GLN VAL GLU GLU TYR LEU ALA          
SEQRES  13 B  163  ALA ASN PRO GLU VAL PHE ALA                                  
SEQRES   1 A  163  ASP PRO PHE THR MET ALA ALA TYR THR ILE VAL LYS GLU          
SEQRES   2 A  163  GLU GLU SER PRO ILE ALA PRO HIS ARG LEU PHE LYS ALA          
SEQRES   3 A  163  LEU VAL LEU GLU ARG HIS GLN VAL LEU VAL LYS ALA GLN          
SEQRES   4 A  163  PRO HIS VAL PHE LYS SER GLY GLU ILE ILE GLU GLY ASP          
SEQRES   5 A  163  GLY GLY VAL GLY THR VAL THR LYS ILE THR PHE VAL ASP          
SEQRES   6 A  163  GLY HIS PRO LEU THR TYR MET LEU HIS LYS PHE ASP GLU          
SEQRES   7 A  163  ILE ASP ALA ALA ASN PHE TYR CYS LYS TYR THR LEU PHE          
SEQRES   8 A  163  GLU GLY ASP VAL LEU ARG ASP ASN ILE GLU LYS VAL VAL          
SEQRES   9 A  163  TYR GLU VAL LYS LEU GLU ALA VAL GLY GLY GLY SER LYS          
SEQRES  10 A  163  GLY LYS ILE THR VAL THR TYR HIS PRO LYS PRO GLY CYS          
SEQRES  11 A  163  THR VAL ASN GLU GLU GLU VAL LYS ILE GLY GLU LYS LYS          
SEQRES  12 A  163  ALA TYR GLU PHE TYR LYS GLN VAL GLU GLU TYR LEU ALA          
SEQRES  13 A  163  ALA ASN PRO GLU VAL PHE ALA                                  
SEQRES   1 R  163  ASP PRO PHE THR MET ALA ALA TYR THR ILE VAL LYS GLU          
SEQRES   2 R  163  GLU GLU SER PRO ILE ALA PRO HIS ARG LEU PHE LYS ALA          
SEQRES   3 R  163  LEU VAL LEU GLU ARG HIS GLN VAL LEU VAL LYS ALA GLN          
SEQRES   4 R  163  PRO HIS VAL PHE LYS SER GLY GLU ILE ILE GLU GLY ASP          
SEQRES   5 R  163  GLY GLY VAL GLY THR VAL THR LYS ILE THR PHE VAL ASP          
SEQRES   6 R  163  GLY HIS PRO LEU THR TYR MET LEU HIS LYS PHE ASP GLU          
SEQRES   7 R  163  ILE ASP ALA ALA ASN PHE TYR CYS LYS TYR THR LEU PHE          
SEQRES   8 R  163  GLU GLY ASP VAL LEU ARG ASP ASN ILE GLU LYS VAL VAL          
SEQRES   9 R  163  TYR GLU VAL LYS LEU GLU ALA VAL GLY GLY GLY SER LYS          
SEQRES  10 R  163  GLY LYS ILE THR VAL THR TYR HIS PRO LYS PRO GLY CYS          
SEQRES  11 R  163  THR VAL ASN GLU GLU GLU VAL LYS ILE GLY GLU LYS LYS          
SEQRES  12 R  163  ALA TYR GLU PHE TYR LYS GLN VAL GLU GLU TYR LEU ALA          
SEQRES  13 R  163  ALA ASN PRO GLU VAL PHE ALA                                  
SEQRES   1 Q  163  ASP PRO PHE THR MET ALA ALA TYR THR ILE VAL LYS GLU          
SEQRES   2 Q  163  GLU GLU SER PRO ILE ALA PRO HIS ARG LEU PHE LYS ALA          
SEQRES   3 Q  163  LEU VAL LEU GLU ARG HIS GLN VAL LEU VAL LYS ALA GLN          
SEQRES   4 Q  163  PRO HIS VAL PHE LYS SER GLY GLU ILE ILE GLU GLY ASP          
SEQRES   5 Q  163  GLY GLY VAL GLY THR VAL THR LYS ILE THR PHE VAL ASP          
SEQRES   6 Q  163  GLY HIS PRO LEU THR TYR MET LEU HIS LYS PHE ASP GLU          
SEQRES   7 Q  163  ILE ASP ALA ALA ASN PHE TYR CYS LYS TYR THR LEU PHE          
SEQRES   8 Q  163  GLU GLY ASP VAL LEU ARG ASP ASN ILE GLU LYS VAL VAL          
SEQRES   9 Q  163  TYR GLU VAL LYS LEU GLU ALA VAL GLY GLY GLY SER LYS          
SEQRES  10 Q  163  GLY LYS ILE THR VAL THR TYR HIS PRO LYS PRO GLY CYS          
SEQRES  11 Q  163  THR VAL ASN GLU GLU GLU VAL LYS ILE GLY GLU LYS LYS          
SEQRES  12 Q  163  ALA TYR GLU PHE TYR LYS GLN VAL GLU GLU TYR LEU ALA          
SEQRES  13 Q  163  ALA ASN PRO GLU VAL PHE ALA                                  
SEQRES   1 P  163  ASP PRO PHE THR MET ALA ALA TYR THR ILE VAL LYS GLU          
SEQRES   2 P  163  GLU GLU SER PRO ILE ALA PRO HIS ARG LEU PHE LYS ALA          
SEQRES   3 P  163  LEU VAL LEU GLU ARG HIS GLN VAL LEU VAL LYS ALA GLN          
SEQRES   4 P  163  PRO HIS VAL PHE LYS SER GLY GLU ILE ILE GLU GLY ASP          
SEQRES   5 P  163  GLY GLY VAL GLY THR VAL THR LYS ILE THR PHE VAL ASP          
SEQRES   6 P  163  GLY HIS PRO LEU THR TYR MET LEU HIS LYS PHE ASP GLU          
SEQRES   7 P  163  ILE ASP ALA ALA ASN PHE TYR CYS LYS TYR THR LEU PHE          
SEQRES   8 P  163  GLU GLY ASP VAL LEU ARG ASP ASN ILE GLU LYS VAL VAL          
SEQRES   9 P  163  TYR GLU VAL LYS LEU GLU ALA VAL GLY GLY GLY SER LYS          
SEQRES  10 P  163  GLY LYS ILE THR VAL THR TYR HIS PRO LYS PRO GLY CYS          
SEQRES  11 P  163  THR VAL ASN GLU GLU GLU VAL LYS ILE GLY GLU LYS LYS          
SEQRES  12 P  163  ALA TYR GLU PHE TYR LYS GLN VAL GLU GLU TYR LEU ALA          
SEQRES  13 P  163  ALA ASN PRO GLU VAL PHE ALA                                  
SEQRES   1 O  163  ASP PRO PHE THR MET ALA ALA TYR THR ILE VAL LYS GLU          
SEQRES   2 O  163  GLU GLU SER PRO ILE ALA PRO HIS ARG LEU PHE LYS ALA          
SEQRES   3 O  163  LEU VAL LEU GLU ARG HIS GLN VAL LEU VAL LYS ALA GLN          
SEQRES   4 O  163  PRO HIS VAL PHE LYS SER GLY GLU ILE ILE GLU GLY ASP          
SEQRES   5 O  163  GLY GLY VAL GLY THR VAL THR LYS ILE THR PHE VAL ASP          
SEQRES   6 O  163  GLY HIS PRO LEU THR TYR MET LEU HIS LYS PHE ASP GLU          
SEQRES   7 O  163  ILE ASP ALA ALA ASN PHE TYR CYS LYS TYR THR LEU PHE          
SEQRES   8 O  163  GLU GLY ASP VAL LEU ARG ASP ASN ILE GLU LYS VAL VAL          
SEQRES   9 O  163  TYR GLU VAL LYS LEU GLU ALA VAL GLY GLY GLY SER LYS          
SEQRES  10 O  163  GLY LYS ILE THR VAL THR TYR HIS PRO LYS PRO GLY CYS          
SEQRES  11 O  163  THR VAL ASN GLU GLU GLU VAL LYS ILE GLY GLU LYS LYS          
SEQRES  12 O  163  ALA TYR GLU PHE TYR LYS GLN VAL GLU GLU TYR LEU ALA          
SEQRES  13 O  163  ALA ASN PRO GLU VAL PHE ALA                                  
SEQRES   1 N  163  ASP PRO PHE THR MET ALA ALA TYR THR ILE VAL LYS GLU          
SEQRES   2 N  163  GLU GLU SER PRO ILE ALA PRO HIS ARG LEU PHE LYS ALA          
SEQRES   3 N  163  LEU VAL LEU GLU ARG HIS GLN VAL LEU VAL LYS ALA GLN          
SEQRES   4 N  163  PRO HIS VAL PHE LYS SER GLY GLU ILE ILE GLU GLY ASP          
SEQRES   5 N  163  GLY GLY VAL GLY THR VAL THR LYS ILE THR PHE VAL ASP          
SEQRES   6 N  163  GLY HIS PRO LEU THR TYR MET LEU HIS LYS PHE ASP GLU          
SEQRES   7 N  163  ILE ASP ALA ALA ASN PHE TYR CYS LYS TYR THR LEU PHE          
SEQRES   8 N  163  GLU GLY ASP VAL LEU ARG ASP ASN ILE GLU LYS VAL VAL          
SEQRES   9 N  163  TYR GLU VAL LYS LEU GLU ALA VAL GLY GLY GLY SER LYS          
SEQRES  10 N  163  GLY LYS ILE THR VAL THR TYR HIS PRO LYS PRO GLY CYS          
SEQRES  11 N  163  THR VAL ASN GLU GLU GLU VAL LYS ILE GLY GLU LYS LYS          
SEQRES  12 N  163  ALA TYR GLU PHE TYR LYS GLN VAL GLU GLU TYR LEU ALA          
SEQRES  13 N  163  ALA ASN PRO GLU VAL PHE ALA                                  
SEQRES   1 M  163  ASP PRO PHE THR MET ALA ALA TYR THR ILE VAL LYS GLU          
SEQRES   2 M  163  GLU GLU SER PRO ILE ALA PRO HIS ARG LEU PHE LYS ALA          
SEQRES   3 M  163  LEU VAL LEU GLU ARG HIS GLN VAL LEU VAL LYS ALA GLN          
SEQRES   4 M  163  PRO HIS VAL PHE LYS SER GLY GLU ILE ILE GLU GLY ASP          
SEQRES   5 M  163  GLY GLY VAL GLY THR VAL THR LYS ILE THR PHE VAL ASP          
SEQRES   6 M  163  GLY HIS PRO LEU THR TYR MET LEU HIS LYS PHE ASP GLU          
SEQRES   7 M  163  ILE ASP ALA ALA ASN PHE TYR CYS LYS TYR THR LEU PHE          
SEQRES   8 M  163  GLU GLY ASP VAL LEU ARG ASP ASN ILE GLU LYS VAL VAL          
SEQRES   9 M  163  TYR GLU VAL LYS LEU GLU ALA VAL GLY GLY GLY SER LYS          
SEQRES  10 M  163  GLY LYS ILE THR VAL THR TYR HIS PRO LYS PRO GLY CYS          
SEQRES  11 M  163  THR VAL ASN GLU GLU GLU VAL LYS ILE GLY GLU LYS LYS          
SEQRES  12 M  163  ALA TYR GLU PHE TYR LYS GLN VAL GLU GLU TYR LEU ALA          
SEQRES  13 M  163  ALA ASN PRO GLU VAL PHE ALA                                  
SEQRES   1 L  163  ASP PRO PHE THR MET ALA ALA TYR THR ILE VAL LYS GLU          
SEQRES   2 L  163  GLU GLU SER PRO ILE ALA PRO HIS ARG LEU PHE LYS ALA          
SEQRES   3 L  163  LEU VAL LEU GLU ARG HIS GLN VAL LEU VAL LYS ALA GLN          
SEQRES   4 L  163  PRO HIS VAL PHE LYS SER GLY GLU ILE ILE GLU GLY ASP          
SEQRES   5 L  163  GLY GLY VAL GLY THR VAL THR LYS ILE THR PHE VAL ASP          
SEQRES   6 L  163  GLY HIS PRO LEU THR TYR MET LEU HIS LYS PHE ASP GLU          
SEQRES   7 L  163  ILE ASP ALA ALA ASN PHE TYR CYS LYS TYR THR LEU PHE          
SEQRES   8 L  163  GLU GLY ASP VAL LEU ARG ASP ASN ILE GLU LYS VAL VAL          
SEQRES   9 L  163  TYR GLU VAL LYS LEU GLU ALA VAL GLY GLY GLY SER LYS          
SEQRES  10 L  163  GLY LYS ILE THR VAL THR TYR HIS PRO LYS PRO GLY CYS          
SEQRES  11 L  163  THR VAL ASN GLU GLU GLU VAL LYS ILE GLY GLU LYS LYS          
SEQRES  12 L  163  ALA TYR GLU PHE TYR LYS GLN VAL GLU GLU TYR LEU ALA          
SEQRES  13 L  163  ALA ASN PRO GLU VAL PHE ALA                                  
SEQRES   1 K  163  ASP PRO PHE THR MET ALA ALA TYR THR ILE VAL LYS GLU          
SEQRES   2 K  163  GLU GLU SER PRO ILE ALA PRO HIS ARG LEU PHE LYS ALA          
SEQRES   3 K  163  LEU VAL LEU GLU ARG HIS GLN VAL LEU VAL LYS ALA GLN          
SEQRES   4 K  163  PRO HIS VAL PHE LYS SER GLY GLU ILE ILE GLU GLY ASP          
SEQRES   5 K  163  GLY GLY VAL GLY THR VAL THR LYS ILE THR PHE VAL ASP          
SEQRES   6 K  163  GLY HIS PRO LEU THR TYR MET LEU HIS LYS PHE ASP GLU          
SEQRES   7 K  163  ILE ASP ALA ALA ASN PHE TYR CYS LYS TYR THR LEU PHE          
SEQRES   8 K  163  GLU GLY ASP VAL LEU ARG ASP ASN ILE GLU LYS VAL VAL          
SEQRES   9 K  163  TYR GLU VAL LYS LEU GLU ALA VAL GLY GLY GLY SER LYS          
SEQRES  10 K  163  GLY LYS ILE THR VAL THR TYR HIS PRO LYS PRO GLY CYS          
SEQRES  11 K  163  THR VAL ASN GLU GLU GLU VAL LYS ILE GLY GLU LYS LYS          
SEQRES  12 K  163  ALA TYR GLU PHE TYR LYS GLN VAL GLU GLU TYR LEU ALA          
SEQRES  13 K  163  ALA ASN PRO GLU VAL PHE ALA                                  
SEQRES   1 J  163  ASP PRO PHE THR MET ALA ALA TYR THR ILE VAL LYS GLU          
SEQRES   2 J  163  GLU GLU SER PRO ILE ALA PRO HIS ARG LEU PHE LYS ALA          
SEQRES   3 J  163  LEU VAL LEU GLU ARG HIS GLN VAL LEU VAL LYS ALA GLN          
SEQRES   4 J  163  PRO HIS VAL PHE LYS SER GLY GLU ILE ILE GLU GLY ASP          
SEQRES   5 J  163  GLY GLY VAL GLY THR VAL THR LYS ILE THR PHE VAL ASP          
SEQRES   6 J  163  GLY HIS PRO LEU THR TYR MET LEU HIS LYS PHE ASP GLU          
SEQRES   7 J  163  ILE ASP ALA ALA ASN PHE TYR CYS LYS TYR THR LEU PHE          
SEQRES   8 J  163  GLU GLY ASP VAL LEU ARG ASP ASN ILE GLU LYS VAL VAL          
SEQRES   9 J  163  TYR GLU VAL LYS LEU GLU ALA VAL GLY GLY GLY SER LYS          
SEQRES  10 J  163  GLY LYS ILE THR VAL THR TYR HIS PRO LYS PRO GLY CYS          
SEQRES  11 J  163  THR VAL ASN GLU GLU GLU VAL LYS ILE GLY GLU LYS LYS          
SEQRES  12 J  163  ALA TYR GLU PHE TYR LYS GLN VAL GLU GLU TYR LEU ALA          
SEQRES  13 J  163  ALA ASN PRO GLU VAL PHE ALA                                  
SEQRES   1 I  163  ASP PRO PHE THR MET ALA ALA TYR THR ILE VAL LYS GLU          
SEQRES   2 I  163  GLU GLU SER PRO ILE ALA PRO HIS ARG LEU PHE LYS ALA          
SEQRES   3 I  163  LEU VAL LEU GLU ARG HIS GLN VAL LEU VAL LYS ALA GLN          
SEQRES   4 I  163  PRO HIS VAL PHE LYS SER GLY GLU ILE ILE GLU GLY ASP          
SEQRES   5 I  163  GLY GLY VAL GLY THR VAL THR LYS ILE THR PHE VAL ASP          
SEQRES   6 I  163  GLY HIS PRO LEU THR TYR MET LEU HIS LYS PHE ASP GLU          
SEQRES   7 I  163  ILE ASP ALA ALA ASN PHE TYR CYS LYS TYR THR LEU PHE          
SEQRES   8 I  163  GLU GLY ASP VAL LEU ARG ASP ASN ILE GLU LYS VAL VAL          
SEQRES   9 I  163  TYR GLU VAL LYS LEU GLU ALA VAL GLY GLY GLY SER LYS          
SEQRES  10 I  163  GLY LYS ILE THR VAL THR TYR HIS PRO LYS PRO GLY CYS          
SEQRES  11 I  163  THR VAL ASN GLU GLU GLU VAL LYS ILE GLY GLU LYS LYS          
SEQRES  12 I  163  ALA TYR GLU PHE TYR LYS GLN VAL GLU GLU TYR LEU ALA          
SEQRES  13 I  163  ALA ASN PRO GLU VAL PHE ALA                                  
SEQRES   1 H  163  ASP PRO PHE THR MET ALA ALA TYR THR ILE VAL LYS GLU          
SEQRES   2 H  163  GLU GLU SER PRO ILE ALA PRO HIS ARG LEU PHE LYS ALA          
SEQRES   3 H  163  LEU VAL LEU GLU ARG HIS GLN VAL LEU VAL LYS ALA GLN          
SEQRES   4 H  163  PRO HIS VAL PHE LYS SER GLY GLU ILE ILE GLU GLY ASP          
SEQRES   5 H  163  GLY GLY VAL GLY THR VAL THR LYS ILE THR PHE VAL ASP          
SEQRES   6 H  163  GLY HIS PRO LEU THR TYR MET LEU HIS LYS PHE ASP GLU          
SEQRES   7 H  163  ILE ASP ALA ALA ASN PHE TYR CYS LYS TYR THR LEU PHE          
SEQRES   8 H  163  GLU GLY ASP VAL LEU ARG ASP ASN ILE GLU LYS VAL VAL          
SEQRES   9 H  163  TYR GLU VAL LYS LEU GLU ALA VAL GLY GLY GLY SER LYS          
SEQRES  10 H  163  GLY LYS ILE THR VAL THR TYR HIS PRO LYS PRO GLY CYS          
SEQRES  11 H  163  THR VAL ASN GLU GLU GLU VAL LYS ILE GLY GLU LYS LYS          
SEQRES  12 H  163  ALA TYR GLU PHE TYR LYS GLN VAL GLU GLU TYR LEU ALA          
SEQRES  13 H  163  ALA ASN PRO GLU VAL PHE ALA                                  
SEQRES   1 G  163  ASP PRO PHE THR MET ALA ALA TYR THR ILE VAL LYS GLU          
SEQRES   2 G  163  GLU GLU SER PRO ILE ALA PRO HIS ARG LEU PHE LYS ALA          
SEQRES   3 G  163  LEU VAL LEU GLU ARG HIS GLN VAL LEU VAL LYS ALA GLN          
SEQRES   4 G  163  PRO HIS VAL PHE LYS SER GLY GLU ILE ILE GLU GLY ASP          
SEQRES   5 G  163  GLY GLY VAL GLY THR VAL THR LYS ILE THR PHE VAL ASP          
SEQRES   6 G  163  GLY HIS PRO LEU THR TYR MET LEU HIS LYS PHE ASP GLU          
SEQRES   7 G  163  ILE ASP ALA ALA ASN PHE TYR CYS LYS TYR THR LEU PHE          
SEQRES   8 G  163  GLU GLY ASP VAL LEU ARG ASP ASN ILE GLU LYS VAL VAL          
SEQRES   9 G  163  TYR GLU VAL LYS LEU GLU ALA VAL GLY GLY GLY SER LYS          
SEQRES  10 G  163  GLY LYS ILE THR VAL THR TYR HIS PRO LYS PRO GLY CYS          
SEQRES  11 G  163  THR VAL ASN GLU GLU GLU VAL LYS ILE GLY GLU LYS LYS          
SEQRES  12 G  163  ALA TYR GLU PHE TYR LYS GLN VAL GLU GLU TYR LEU ALA          
SEQRES  13 G  163  ALA ASN PRO GLU VAL PHE ALA                                  
SEQRES   1 F  163  ASP PRO PHE THR MET ALA ALA TYR THR ILE VAL LYS GLU          
SEQRES   2 F  163  GLU GLU SER PRO ILE ALA PRO HIS ARG LEU PHE LYS ALA          
SEQRES   3 F  163  LEU VAL LEU GLU ARG HIS GLN VAL LEU VAL LYS ALA GLN          
SEQRES   4 F  163  PRO HIS VAL PHE LYS SER GLY GLU ILE ILE GLU GLY ASP          
SEQRES   5 F  163  GLY GLY VAL GLY THR VAL THR LYS ILE THR PHE VAL ASP          
SEQRES   6 F  163  GLY HIS PRO LEU THR TYR MET LEU HIS LYS PHE ASP GLU          
SEQRES   7 F  163  ILE ASP ALA ALA ASN PHE TYR CYS LYS TYR THR LEU PHE          
SEQRES   8 F  163  GLU GLY ASP VAL LEU ARG ASP ASN ILE GLU LYS VAL VAL          
SEQRES   9 F  163  TYR GLU VAL LYS LEU GLU ALA VAL GLY GLY GLY SER LYS          
SEQRES  10 F  163  GLY LYS ILE THR VAL THR TYR HIS PRO LYS PRO GLY CYS          
SEQRES  11 F  163  THR VAL ASN GLU GLU GLU VAL LYS ILE GLY GLU LYS LYS          
SEQRES  12 F  163  ALA TYR GLU PHE TYR LYS GLN VAL GLU GLU TYR LEU ALA          
SEQRES  13 F  163  ALA ASN PRO GLU VAL PHE ALA                                  
SEQRES   1 E  163  ASP PRO PHE THR MET ALA ALA TYR THR ILE VAL LYS GLU          
SEQRES   2 E  163  GLU GLU SER PRO ILE ALA PRO HIS ARG LEU PHE LYS ALA          
SEQRES   3 E  163  LEU VAL LEU GLU ARG HIS GLN VAL LEU VAL LYS ALA GLN          
SEQRES   4 E  163  PRO HIS VAL PHE LYS SER GLY GLU ILE ILE GLU GLY ASP          
SEQRES   5 E  163  GLY GLY VAL GLY THR VAL THR LYS ILE THR PHE VAL ASP          
SEQRES   6 E  163  GLY HIS PRO LEU THR TYR MET LEU HIS LYS PHE ASP GLU          
SEQRES   7 E  163  ILE ASP ALA ALA ASN PHE TYR CYS LYS TYR THR LEU PHE          
SEQRES   8 E  163  GLU GLY ASP VAL LEU ARG ASP ASN ILE GLU LYS VAL VAL          
SEQRES   9 E  163  TYR GLU VAL LYS LEU GLU ALA VAL GLY GLY GLY SER LYS          
SEQRES  10 E  163  GLY LYS ILE THR VAL THR TYR HIS PRO LYS PRO GLY CYS          
SEQRES  11 E  163  THR VAL ASN GLU GLU GLU VAL LYS ILE GLY GLU LYS LYS          
SEQRES  12 E  163  ALA TYR GLU PHE TYR LYS GLN VAL GLU GLU TYR LEU ALA          
SEQRES  13 E  163  ALA ASN PRO GLU VAL PHE ALA                                  
SEQRES   1 D  163  ASP PRO PHE THR MET ALA ALA TYR THR ILE VAL LYS GLU          
SEQRES   2 D  163  GLU GLU SER PRO ILE ALA PRO HIS ARG LEU PHE LYS ALA          
SEQRES   3 D  163  LEU VAL LEU GLU ARG HIS GLN VAL LEU VAL LYS ALA GLN          
SEQRES   4 D  163  PRO HIS VAL PHE LYS SER GLY GLU ILE ILE GLU GLY ASP          
SEQRES   5 D  163  GLY GLY VAL GLY THR VAL THR LYS ILE THR PHE VAL ASP          
SEQRES   6 D  163  GLY HIS PRO LEU THR TYR MET LEU HIS LYS PHE ASP GLU          
SEQRES   7 D  163  ILE ASP ALA ALA ASN PHE TYR CYS LYS TYR THR LEU PHE          
SEQRES   8 D  163  GLU GLY ASP VAL LEU ARG ASP ASN ILE GLU LYS VAL VAL          
SEQRES   9 D  163  TYR GLU VAL LYS LEU GLU ALA VAL GLY GLY GLY SER LYS          
SEQRES  10 D  163  GLY LYS ILE THR VAL THR TYR HIS PRO LYS PRO GLY CYS          
SEQRES  11 D  163  THR VAL ASN GLU GLU GLU VAL LYS ILE GLY GLU LYS LYS          
SEQRES  12 D  163  ALA TYR GLU PHE TYR LYS GLN VAL GLU GLU TYR LEU ALA          
SEQRES  13 D  163  ALA ASN PRO GLU VAL PHE ALA                                  
SEQRES   1 C  163  ASP PRO PHE THR MET ALA ALA TYR THR ILE VAL LYS GLU          
SEQRES   2 C  163  GLU GLU SER PRO ILE ALA PRO HIS ARG LEU PHE LYS ALA          
SEQRES   3 C  163  LEU VAL LEU GLU ARG HIS GLN VAL LEU VAL LYS ALA GLN          
SEQRES   4 C  163  PRO HIS VAL PHE LYS SER GLY GLU ILE ILE GLU GLY ASP          
SEQRES   5 C  163  GLY GLY VAL GLY THR VAL THR LYS ILE THR PHE VAL ASP          
SEQRES   6 C  163  GLY HIS PRO LEU THR TYR MET LEU HIS LYS PHE ASP GLU          
SEQRES   7 C  163  ILE ASP ALA ALA ASN PHE TYR CYS LYS TYR THR LEU PHE          
SEQRES   8 C  163  GLU GLY ASP VAL LEU ARG ASP ASN ILE GLU LYS VAL VAL          
SEQRES   9 C  163  TYR GLU VAL LYS LEU GLU ALA VAL GLY GLY GLY SER LYS          
SEQRES  10 C  163  GLY LYS ILE THR VAL THR TYR HIS PRO LYS PRO GLY CYS          
SEQRES  11 C  163  THR VAL ASN GLU GLU GLU VAL LYS ILE GLY GLU LYS LYS          
SEQRES  12 C  163  ALA TYR GLU PHE TYR LYS GLN VAL GLU GLU TYR LEU ALA          
SEQRES  13 C  163  ALA ASN PRO GLU VAL PHE ALA                                  
SEQRES   1 f  163  ASP PRO PHE THR MET ALA ALA TYR THR ILE VAL LYS GLU          
SEQRES   2 f  163  GLU GLU SER PRO ILE ALA PRO HIS ARG LEU PHE LYS ALA          
SEQRES   3 f  163  LEU VAL LEU GLU ARG HIS GLN VAL LEU VAL LYS ALA GLN          
SEQRES   4 f  163  PRO HIS VAL PHE LYS SER GLY GLU ILE ILE GLU GLY ASP          
SEQRES   5 f  163  GLY GLY VAL GLY THR VAL THR LYS ILE THR PHE VAL ASP          
SEQRES   6 f  163  GLY HIS PRO LEU THR TYR MET LEU HIS LYS PHE ASP GLU          
SEQRES   7 f  163  ILE ASP ALA ALA ASN PHE TYR CYS LYS TYR THR LEU PHE          
SEQRES   8 f  163  GLU GLY ASP VAL LEU ARG ASP ASN ILE GLU LYS VAL VAL          
SEQRES   9 f  163  TYR GLU VAL LYS LEU GLU ALA VAL GLY GLY GLY SER LYS          
SEQRES  10 f  163  GLY LYS ILE THR VAL THR TYR HIS PRO LYS PRO GLY CYS          
SEQRES  11 f  163  THR VAL ASN GLU GLU GLU VAL LYS ILE GLY GLU LYS LYS          
SEQRES  12 f  163  ALA TYR GLU PHE TYR LYS GLN VAL GLU GLU TYR LEU ALA          
SEQRES  13 f  163  ALA ASN PRO GLU VAL PHE ALA                                  
SEQRES   1 e  163  ASP PRO PHE THR MET ALA ALA TYR THR ILE VAL LYS GLU          
SEQRES   2 e  163  GLU GLU SER PRO ILE ALA PRO HIS ARG LEU PHE LYS ALA          
SEQRES   3 e  163  LEU VAL LEU GLU ARG HIS GLN VAL LEU VAL LYS ALA GLN          
SEQRES   4 e  163  PRO HIS VAL PHE LYS SER GLY GLU ILE ILE GLU GLY ASP          
SEQRES   5 e  163  GLY GLY VAL GLY THR VAL THR LYS ILE THR PHE VAL ASP          
SEQRES   6 e  163  GLY HIS PRO LEU THR TYR MET LEU HIS LYS PHE ASP GLU          
SEQRES   7 e  163  ILE ASP ALA ALA ASN PHE TYR CYS LYS TYR THR LEU PHE          
SEQRES   8 e  163  GLU GLY ASP VAL LEU ARG ASP ASN ILE GLU LYS VAL VAL          
SEQRES   9 e  163  TYR GLU VAL LYS LEU GLU ALA VAL GLY GLY GLY SER LYS          
SEQRES  10 e  163  GLY LYS ILE THR VAL THR TYR HIS PRO LYS PRO GLY CYS          
SEQRES  11 e  163  THR VAL ASN GLU GLU GLU VAL LYS ILE GLY GLU LYS LYS          
SEQRES  12 e  163  ALA TYR GLU PHE TYR LYS GLN VAL GLU GLU TYR LEU ALA          
SEQRES  13 e  163  ALA ASN PRO GLU VAL PHE ALA                                  
SEQRES   1 d  163  ASP PRO PHE THR MET ALA ALA TYR THR ILE VAL LYS GLU          
SEQRES   2 d  163  GLU GLU SER PRO ILE ALA PRO HIS ARG LEU PHE LYS ALA          
SEQRES   3 d  163  LEU VAL LEU GLU ARG HIS GLN VAL LEU VAL LYS ALA GLN          
SEQRES   4 d  163  PRO HIS VAL PHE LYS SER GLY GLU ILE ILE GLU GLY ASP          
SEQRES   5 d  163  GLY GLY VAL GLY THR VAL THR LYS ILE THR PHE VAL ASP          
SEQRES   6 d  163  GLY HIS PRO LEU THR TYR MET LEU HIS LYS PHE ASP GLU          
SEQRES   7 d  163  ILE ASP ALA ALA ASN PHE TYR CYS LYS TYR THR LEU PHE          
SEQRES   8 d  163  GLU GLY ASP VAL LEU ARG ASP ASN ILE GLU LYS VAL VAL          
SEQRES   9 d  163  TYR GLU VAL LYS LEU GLU ALA VAL GLY GLY GLY SER LYS          
SEQRES  10 d  163  GLY LYS ILE THR VAL THR TYR HIS PRO LYS PRO GLY CYS          
SEQRES  11 d  163  THR VAL ASN GLU GLU GLU VAL LYS ILE GLY GLU LYS LYS          
SEQRES  12 d  163  ALA TYR GLU PHE TYR LYS GLN VAL GLU GLU TYR LEU ALA          
SEQRES  13 d  163  ALA ASN PRO GLU VAL PHE ALA                                  
SEQRES   1 c  163  ASP PRO PHE THR MET ALA ALA TYR THR ILE VAL LYS GLU          
SEQRES   2 c  163  GLU GLU SER PRO ILE ALA PRO HIS ARG LEU PHE LYS ALA          
SEQRES   3 c  163  LEU VAL LEU GLU ARG HIS GLN VAL LEU VAL LYS ALA GLN          
SEQRES   4 c  163  PRO HIS VAL PHE LYS SER GLY GLU ILE ILE GLU GLY ASP          
SEQRES   5 c  163  GLY GLY VAL GLY THR VAL THR LYS ILE THR PHE VAL ASP          
SEQRES   6 c  163  GLY HIS PRO LEU THR TYR MET LEU HIS LYS PHE ASP GLU          
SEQRES   7 c  163  ILE ASP ALA ALA ASN PHE TYR CYS LYS TYR THR LEU PHE          
SEQRES   8 c  163  GLU GLY ASP VAL LEU ARG ASP ASN ILE GLU LYS VAL VAL          
SEQRES   9 c  163  TYR GLU VAL LYS LEU GLU ALA VAL GLY GLY GLY SER LYS          
SEQRES  10 c  163  GLY LYS ILE THR VAL THR TYR HIS PRO LYS PRO GLY CYS          
SEQRES  11 c  163  THR VAL ASN GLU GLU GLU VAL LYS ILE GLY GLU LYS LYS          
SEQRES  12 c  163  ALA TYR GLU PHE TYR LYS GLN VAL GLU GLU TYR LEU ALA          
SEQRES  13 c  163  ALA ASN PRO GLU VAL PHE ALA                                  
SEQRES   1 b  163  ASP PRO PHE THR MET ALA ALA TYR THR ILE VAL LYS GLU          
SEQRES   2 b  163  GLU GLU SER PRO ILE ALA PRO HIS ARG LEU PHE LYS ALA          
SEQRES   3 b  163  LEU VAL LEU GLU ARG HIS GLN VAL LEU VAL LYS ALA GLN          
SEQRES   4 b  163  PRO HIS VAL PHE LYS SER GLY GLU ILE ILE GLU GLY ASP          
SEQRES   5 b  163  GLY GLY VAL GLY THR VAL THR LYS ILE THR PHE VAL ASP          
SEQRES   6 b  163  GLY HIS PRO LEU THR TYR MET LEU HIS LYS PHE ASP GLU          
SEQRES   7 b  163  ILE ASP ALA ALA ASN PHE TYR CYS LYS TYR THR LEU PHE          
SEQRES   8 b  163  GLU GLY ASP VAL LEU ARG ASP ASN ILE GLU LYS VAL VAL          
SEQRES   9 b  163  TYR GLU VAL LYS LEU GLU ALA VAL GLY GLY GLY SER LYS          
SEQRES  10 b  163  GLY LYS ILE THR VAL THR TYR HIS PRO LYS PRO GLY CYS          
SEQRES  11 b  163  THR VAL ASN GLU GLU GLU VAL LYS ILE GLY GLU LYS LYS          
SEQRES  12 b  163  ALA TYR GLU PHE TYR LYS GLN VAL GLU GLU TYR LEU ALA          
SEQRES  13 b  163  ALA ASN PRO GLU VAL PHE ALA                                  
SEQRES   1 a  163  ASP PRO PHE THR MET ALA ALA TYR THR ILE VAL LYS GLU          
SEQRES   2 a  163  GLU GLU SER PRO ILE ALA PRO HIS ARG LEU PHE LYS ALA          
SEQRES   3 a  163  LEU VAL LEU GLU ARG HIS GLN VAL LEU VAL LYS ALA GLN          
SEQRES   4 a  163  PRO HIS VAL PHE LYS SER GLY GLU ILE ILE GLU GLY ASP          
SEQRES   5 a  163  GLY GLY VAL GLY THR VAL THR LYS ILE THR PHE VAL ASP          
SEQRES   6 a  163  GLY HIS PRO LEU THR TYR MET LEU HIS LYS PHE ASP GLU          
SEQRES   7 a  163  ILE ASP ALA ALA ASN PHE TYR CYS LYS TYR THR LEU PHE          
SEQRES   8 a  163  GLU GLY ASP VAL LEU ARG ASP ASN ILE GLU LYS VAL VAL          
SEQRES   9 a  163  TYR GLU VAL LYS LEU GLU ALA VAL GLY GLY GLY SER LYS          
SEQRES  10 a  163  GLY LYS ILE THR VAL THR TYR HIS PRO LYS PRO GLY CYS          
SEQRES  11 a  163  THR VAL ASN GLU GLU GLU VAL LYS ILE GLY GLU LYS LYS          
SEQRES  12 a  163  ALA TYR GLU PHE TYR LYS GLN VAL GLU GLU TYR LEU ALA          
SEQRES  13 a  163  ALA ASN PRO GLU VAL PHE ALA                                  
SEQRES   1 Z  163  ASP PRO PHE THR MET ALA ALA TYR THR ILE VAL LYS GLU          
SEQRES   2 Z  163  GLU GLU SER PRO ILE ALA PRO HIS ARG LEU PHE LYS ALA          
SEQRES   3 Z  163  LEU VAL LEU GLU ARG HIS GLN VAL LEU VAL LYS ALA GLN          
SEQRES   4 Z  163  PRO HIS VAL PHE LYS SER GLY GLU ILE ILE GLU GLY ASP          
SEQRES   5 Z  163  GLY GLY VAL GLY THR VAL THR LYS ILE THR PHE VAL ASP          
SEQRES   6 Z  163  GLY HIS PRO LEU THR TYR MET LEU HIS LYS PHE ASP GLU          
SEQRES   7 Z  163  ILE ASP ALA ALA ASN PHE TYR CYS LYS TYR THR LEU PHE          
SEQRES   8 Z  163  GLU GLY ASP VAL LEU ARG ASP ASN ILE GLU LYS VAL VAL          
SEQRES   9 Z  163  TYR GLU VAL LYS LEU GLU ALA VAL GLY GLY GLY SER LYS          
SEQRES  10 Z  163  GLY LYS ILE THR VAL THR TYR HIS PRO LYS PRO GLY CYS          
SEQRES  11 Z  163  THR VAL ASN GLU GLU GLU VAL LYS ILE GLY GLU LYS LYS          
SEQRES  12 Z  163  ALA TYR GLU PHE TYR LYS GLN VAL GLU GLU TYR LEU ALA          
SEQRES  13 Z  163  ALA ASN PRO GLU VAL PHE ALA                                  
SEQRES   1 Y  163  ASP PRO PHE THR MET ALA ALA TYR THR ILE VAL LYS GLU          
SEQRES   2 Y  163  GLU GLU SER PRO ILE ALA PRO HIS ARG LEU PHE LYS ALA          
SEQRES   3 Y  163  LEU VAL LEU GLU ARG HIS GLN VAL LEU VAL LYS ALA GLN          
SEQRES   4 Y  163  PRO HIS VAL PHE LYS SER GLY GLU ILE ILE GLU GLY ASP          
SEQRES   5 Y  163  GLY GLY VAL GLY THR VAL THR LYS ILE THR PHE VAL ASP          
SEQRES   6 Y  163  GLY HIS PRO LEU THR TYR MET LEU HIS LYS PHE ASP GLU          
SEQRES   7 Y  163  ILE ASP ALA ALA ASN PHE TYR CYS LYS TYR THR LEU PHE          
SEQRES   8 Y  163  GLU GLY ASP VAL LEU ARG ASP ASN ILE GLU LYS VAL VAL          
SEQRES   9 Y  163  TYR GLU VAL LYS LEU GLU ALA VAL GLY GLY GLY SER LYS          
SEQRES  10 Y  163  GLY LYS ILE THR VAL THR TYR HIS PRO LYS PRO GLY CYS          
SEQRES  11 Y  163  THR VAL ASN GLU GLU GLU VAL LYS ILE GLY GLU LYS LYS          
SEQRES  12 Y  163  ALA TYR GLU PHE TYR LYS GLN VAL GLU GLU TYR LEU ALA          
SEQRES  13 Y  163  ALA ASN PRO GLU VAL PHE ALA                                  
SEQRES   1 X  163  ASP PRO PHE THR MET ALA ALA TYR THR ILE VAL LYS GLU          
SEQRES   2 X  163  GLU GLU SER PRO ILE ALA PRO HIS ARG LEU PHE LYS ALA          
SEQRES   3 X  163  LEU VAL LEU GLU ARG HIS GLN VAL LEU VAL LYS ALA GLN          
SEQRES   4 X  163  PRO HIS VAL PHE LYS SER GLY GLU ILE ILE GLU GLY ASP          
SEQRES   5 X  163  GLY GLY VAL GLY THR VAL THR LYS ILE THR PHE VAL ASP          
SEQRES   6 X  163  GLY HIS PRO LEU THR TYR MET LEU HIS LYS PHE ASP GLU          
SEQRES   7 X  163  ILE ASP ALA ALA ASN PHE TYR CYS LYS TYR THR LEU PHE          
SEQRES   8 X  163  GLU GLY ASP VAL LEU ARG ASP ASN ILE GLU LYS VAL VAL          
SEQRES   9 X  163  TYR GLU VAL LYS LEU GLU ALA VAL GLY GLY GLY SER LYS          
SEQRES  10 X  163  GLY LYS ILE THR VAL THR TYR HIS PRO LYS PRO GLY CYS          
SEQRES  11 X  163  THR VAL ASN GLU GLU GLU VAL LYS ILE GLY GLU LYS LYS          
SEQRES  12 X  163  ALA TYR GLU PHE TYR LYS GLN VAL GLU GLU TYR LEU ALA          
SEQRES  13 X  163  ALA ASN PRO GLU VAL PHE ALA                                  
SEQRES   1 W  163  ASP PRO PHE THR MET ALA ALA TYR THR ILE VAL LYS GLU          
SEQRES   2 W  163  GLU GLU SER PRO ILE ALA PRO HIS ARG LEU PHE LYS ALA          
SEQRES   3 W  163  LEU VAL LEU GLU ARG HIS GLN VAL LEU VAL LYS ALA GLN          
SEQRES   4 W  163  PRO HIS VAL PHE LYS SER GLY GLU ILE ILE GLU GLY ASP          
SEQRES   5 W  163  GLY GLY VAL GLY THR VAL THR LYS ILE THR PHE VAL ASP          
SEQRES   6 W  163  GLY HIS PRO LEU THR TYR MET LEU HIS LYS PHE ASP GLU          
SEQRES   7 W  163  ILE ASP ALA ALA ASN PHE TYR CYS LYS TYR THR LEU PHE          
SEQRES   8 W  163  GLU GLY ASP VAL LEU ARG ASP ASN ILE GLU LYS VAL VAL          
SEQRES   9 W  163  TYR GLU VAL LYS LEU GLU ALA VAL GLY GLY GLY SER LYS          
SEQRES  10 W  163  GLY LYS ILE THR VAL THR TYR HIS PRO LYS PRO GLY CYS          
SEQRES  11 W  163  THR VAL ASN GLU GLU GLU VAL LYS ILE GLY GLU LYS LYS          
SEQRES  12 W  163  ALA TYR GLU PHE TYR LYS GLN VAL GLU GLU TYR LEU ALA          
SEQRES  13 W  163  ALA ASN PRO GLU VAL PHE ALA                                  
SEQRES   1 V  163  ASP PRO PHE THR MET ALA ALA TYR THR ILE VAL LYS GLU          
SEQRES   2 V  163  GLU GLU SER PRO ILE ALA PRO HIS ARG LEU PHE LYS ALA          
SEQRES   3 V  163  LEU VAL LEU GLU ARG HIS GLN VAL LEU VAL LYS ALA GLN          
SEQRES   4 V  163  PRO HIS VAL PHE LYS SER GLY GLU ILE ILE GLU GLY ASP          
SEQRES   5 V  163  GLY GLY VAL GLY THR VAL THR LYS ILE THR PHE VAL ASP          
SEQRES   6 V  163  GLY HIS PRO LEU THR TYR MET LEU HIS LYS PHE ASP GLU          
SEQRES   7 V  163  ILE ASP ALA ALA ASN PHE TYR CYS LYS TYR THR LEU PHE          
SEQRES   8 V  163  GLU GLY ASP VAL LEU ARG ASP ASN ILE GLU LYS VAL VAL          
SEQRES   9 V  163  TYR GLU VAL LYS LEU GLU ALA VAL GLY GLY GLY SER LYS          
SEQRES  10 V  163  GLY LYS ILE THR VAL THR TYR HIS PRO LYS PRO GLY CYS          
SEQRES  11 V  163  THR VAL ASN GLU GLU GLU VAL LYS ILE GLY GLU LYS LYS          
SEQRES  12 V  163  ALA TYR GLU PHE TYR LYS GLN VAL GLU GLU TYR LEU ALA          
SEQRES  13 V  163  ALA ASN PRO GLU VAL PHE ALA                                  
SEQRES   1 U  163  ASP PRO PHE THR MET ALA ALA TYR THR ILE VAL LYS GLU          
SEQRES   2 U  163  GLU GLU SER PRO ILE ALA PRO HIS ARG LEU PHE LYS ALA          
SEQRES   3 U  163  LEU VAL LEU GLU ARG HIS GLN VAL LEU VAL LYS ALA GLN          
SEQRES   4 U  163  PRO HIS VAL PHE LYS SER GLY GLU ILE ILE GLU GLY ASP          
SEQRES   5 U  163  GLY GLY VAL GLY THR VAL THR LYS ILE THR PHE VAL ASP          
SEQRES   6 U  163  GLY HIS PRO LEU THR TYR MET LEU HIS LYS PHE ASP GLU          
SEQRES   7 U  163  ILE ASP ALA ALA ASN PHE TYR CYS LYS TYR THR LEU PHE          
SEQRES   8 U  163  GLU GLY ASP VAL LEU ARG ASP ASN ILE GLU LYS VAL VAL          
SEQRES   9 U  163  TYR GLU VAL LYS LEU GLU ALA VAL GLY GLY GLY SER LYS          
SEQRES  10 U  163  GLY LYS ILE THR VAL THR TYR HIS PRO LYS PRO GLY CYS          
SEQRES  11 U  163  THR VAL ASN GLU GLU GLU VAL LYS ILE GLY GLU LYS LYS          
SEQRES  12 U  163  ALA TYR GLU PHE TYR LYS GLN VAL GLU GLU TYR LEU ALA          
SEQRES  13 U  163  ALA ASN PRO GLU VAL PHE ALA                                  
SEQRES   1 T  163  ASP PRO PHE THR MET ALA ALA TYR THR ILE VAL LYS GLU          
SEQRES   2 T  163  GLU GLU SER PRO ILE ALA PRO HIS ARG LEU PHE LYS ALA          
SEQRES   3 T  163  LEU VAL LEU GLU ARG HIS GLN VAL LEU VAL LYS ALA GLN          
SEQRES   4 T  163  PRO HIS VAL PHE LYS SER GLY GLU ILE ILE GLU GLY ASP          
SEQRES   5 T  163  GLY GLY VAL GLY THR VAL THR LYS ILE THR PHE VAL ASP          
SEQRES   6 T  163  GLY HIS PRO LEU THR TYR MET LEU HIS LYS PHE ASP GLU          
SEQRES   7 T  163  ILE ASP ALA ALA ASN PHE TYR CYS LYS TYR THR LEU PHE          
SEQRES   8 T  163  GLU GLY ASP VAL LEU ARG ASP ASN ILE GLU LYS VAL VAL          
SEQRES   9 T  163  TYR GLU VAL LYS LEU GLU ALA VAL GLY GLY GLY SER LYS          
SEQRES  10 T  163  GLY LYS ILE THR VAL THR TYR HIS PRO LYS PRO GLY CYS          
SEQRES  11 T  163  THR VAL ASN GLU GLU GLU VAL LYS ILE GLY GLU LYS LYS          
SEQRES  12 T  163  ALA TYR GLU PHE TYR LYS GLN VAL GLU GLU TYR LEU ALA          
SEQRES  13 T  163  ALA ASN PRO GLU VAL PHE ALA                                  
SEQRES   1 S  163  ASP PRO PHE THR MET ALA ALA TYR THR ILE VAL LYS GLU          
SEQRES   2 S  163  GLU GLU SER PRO ILE ALA PRO HIS ARG LEU PHE LYS ALA          
SEQRES   3 S  163  LEU VAL LEU GLU ARG HIS GLN VAL LEU VAL LYS ALA GLN          
SEQRES   4 S  163  PRO HIS VAL PHE LYS SER GLY GLU ILE ILE GLU GLY ASP          
SEQRES   5 S  163  GLY GLY VAL GLY THR VAL THR LYS ILE THR PHE VAL ASP          
SEQRES   6 S  163  GLY HIS PRO LEU THR TYR MET LEU HIS LYS PHE ASP GLU          
SEQRES   7 S  163  ILE ASP ALA ALA ASN PHE TYR CYS LYS TYR THR LEU PHE          
SEQRES   8 S  163  GLU GLY ASP VAL LEU ARG ASP ASN ILE GLU LYS VAL VAL          
SEQRES   9 S  163  TYR GLU VAL LYS LEU GLU ALA VAL GLY GLY GLY SER LYS          
SEQRES  10 S  163  GLY LYS ILE THR VAL THR TYR HIS PRO LYS PRO GLY CYS          
SEQRES  11 S  163  THR VAL ASN GLU GLU GLU VAL LYS ILE GLY GLU LYS LYS          
SEQRES  12 S  163  ALA TYR GLU PHE TYR LYS GLN VAL GLU GLU TYR LEU ALA          
SEQRES  13 S  163  ALA ASN PRO GLU VAL PHE ALA                                  
SEQRES   1 j  163  ASP PRO PHE THR MET ALA ALA TYR THR ILE VAL LYS GLU          
SEQRES   2 j  163  GLU GLU SER PRO ILE ALA PRO HIS ARG LEU PHE LYS ALA          
SEQRES   3 j  163  LEU VAL LEU GLU ARG HIS GLN VAL LEU VAL LYS ALA GLN          
SEQRES   4 j  163  PRO HIS VAL PHE LYS SER GLY GLU ILE ILE GLU GLY ASP          
SEQRES   5 j  163  GLY GLY VAL GLY THR VAL THR LYS ILE THR PHE VAL ASP          
SEQRES   6 j  163  GLY HIS PRO LEU THR TYR MET LEU HIS LYS PHE ASP GLU          
SEQRES   7 j  163  ILE ASP ALA ALA ASN PHE TYR CYS LYS TYR THR LEU PHE          
SEQRES   8 j  163  GLU GLY ASP VAL LEU ARG ASP ASN ILE GLU LYS VAL VAL          
SEQRES   9 j  163  TYR GLU VAL LYS LEU GLU ALA VAL GLY GLY GLY SER LYS          
SEQRES  10 j  163  GLY LYS ILE THR VAL THR TYR HIS PRO LYS PRO GLY CYS          
SEQRES  11 j  163  THR VAL ASN GLU GLU GLU VAL LYS ILE GLY GLU LYS LYS          
SEQRES  12 j  163  ALA TYR GLU PHE TYR LYS GLN VAL GLU GLU TYR LEU ALA          
SEQRES  13 j  163  ALA ASN PRO GLU VAL PHE ALA                                  
SEQRES   1 i  163  ASP PRO PHE THR MET ALA ALA TYR THR ILE VAL LYS GLU          
SEQRES   2 i  163  GLU GLU SER PRO ILE ALA PRO HIS ARG LEU PHE LYS ALA          
SEQRES   3 i  163  LEU VAL LEU GLU ARG HIS GLN VAL LEU VAL LYS ALA GLN          
SEQRES   4 i  163  PRO HIS VAL PHE LYS SER GLY GLU ILE ILE GLU GLY ASP          
SEQRES   5 i  163  GLY GLY VAL GLY THR VAL THR LYS ILE THR PHE VAL ASP          
SEQRES   6 i  163  GLY HIS PRO LEU THR TYR MET LEU HIS LYS PHE ASP GLU          
SEQRES   7 i  163  ILE ASP ALA ALA ASN PHE TYR CYS LYS TYR THR LEU PHE          
SEQRES   8 i  163  GLU GLY ASP VAL LEU ARG ASP ASN ILE GLU LYS VAL VAL          
SEQRES   9 i  163  TYR GLU VAL LYS LEU GLU ALA VAL GLY GLY GLY SER LYS          
SEQRES  10 i  163  GLY LYS ILE THR VAL THR TYR HIS PRO LYS PRO GLY CYS          
SEQRES  11 i  163  THR VAL ASN GLU GLU GLU VAL LYS ILE GLY GLU LYS LYS          
SEQRES  12 i  163  ALA TYR GLU PHE TYR LYS GLN VAL GLU GLU TYR LEU ALA          
SEQRES  13 i  163  ALA ASN PRO GLU VAL PHE ALA                                  
SEQRES   1 h  163  ASP PRO PHE THR MET ALA ALA TYR THR ILE VAL LYS GLU          
SEQRES   2 h  163  GLU GLU SER PRO ILE ALA PRO HIS ARG LEU PHE LYS ALA          
SEQRES   3 h  163  LEU VAL LEU GLU ARG HIS GLN VAL LEU VAL LYS ALA GLN          
SEQRES   4 h  163  PRO HIS VAL PHE LYS SER GLY GLU ILE ILE GLU GLY ASP          
SEQRES   5 h  163  GLY GLY VAL GLY THR VAL THR LYS ILE THR PHE VAL ASP          
SEQRES   6 h  163  GLY HIS PRO LEU THR TYR MET LEU HIS LYS PHE ASP GLU          
SEQRES   7 h  163  ILE ASP ALA ALA ASN PHE TYR CYS LYS TYR THR LEU PHE          
SEQRES   8 h  163  GLU GLY ASP VAL LEU ARG ASP ASN ILE GLU LYS VAL VAL          
SEQRES   9 h  163  TYR GLU VAL LYS LEU GLU ALA VAL GLY GLY GLY SER LYS          
SEQRES  10 h  163  GLY LYS ILE THR VAL THR TYR HIS PRO LYS PRO GLY CYS          
SEQRES  11 h  163  THR VAL ASN GLU GLU GLU VAL LYS ILE GLY GLU LYS LYS          
SEQRES  12 h  163  ALA TYR GLU PHE TYR LYS GLN VAL GLU GLU TYR LEU ALA          
SEQRES  13 h  163  ALA ASN PRO GLU VAL PHE ALA                                  
SEQRES   1 g  163  ASP PRO PHE THR MET ALA ALA TYR THR ILE VAL LYS GLU          
SEQRES   2 g  163  GLU GLU SER PRO ILE ALA PRO HIS ARG LEU PHE LYS ALA          
SEQRES   3 g  163  LEU VAL LEU GLU ARG HIS GLN VAL LEU VAL LYS ALA GLN          
SEQRES   4 g  163  PRO HIS VAL PHE LYS SER GLY GLU ILE ILE GLU GLY ASP          
SEQRES   5 g  163  GLY GLY VAL GLY THR VAL THR LYS ILE THR PHE VAL ASP          
SEQRES   6 g  163  GLY HIS PRO LEU THR TYR MET LEU HIS LYS PHE ASP GLU          
SEQRES   7 g  163  ILE ASP ALA ALA ASN PHE TYR CYS LYS TYR THR LEU PHE          
SEQRES   8 g  163  GLU GLY ASP VAL LEU ARG ASP ASN ILE GLU LYS VAL VAL          
SEQRES   9 g  163  TYR GLU VAL LYS LEU GLU ALA VAL GLY GLY GLY SER LYS          
SEQRES  10 g  163  GLY LYS ILE THR VAL THR TYR HIS PRO LYS PRO GLY CYS          
SEQRES  11 g  163  THR VAL ASN GLU GLU GLU VAL LYS ILE GLY GLU LYS LYS          
SEQRES  12 g  163  ALA TYR GLU PHE TYR LYS GLN VAL GLU GLU TYR LEU ALA          
SEQRES  13 g  163  ALA ASN PRO GLU VAL PHE ALA                                  
HET    2AN  B 201      21                                                       
HET    2AN  B 202      21                                                       
HET    2AN  B 203      21                                                       
HET    2AN  B 204      21                                                       
HET    2AN  B 205      21                                                       
HET    2AN  B 206      21                                                       
HET    2AN  A 201      21                                                       
HET    2AN  A 202      21                                                       
HET    2AN  A 203      21                                                       
HET    2AN  A 204      21                                                       
HET    SO4  A 205       5                                                       
HET    2AN  R 201      21                                                       
HET    2AN  R 202      21                                                       
HET    2AN  R 203      21                                                       
HET    2AN  R 204      21                                                       
HET    2AN  R 205      21                                                       
HET    2AN  Q 201      21                                                       
HET    2AN  Q 202      21                                                       
HET    2AN  Q 203      21                                                       
HET    SO4  Q 204       5                                                       
HET    2AN  P 201      21                                                       
HET    2AN  P 202      21                                                       
HET    2AN  P 203      21                                                       
HET    2AN  P 204      21                                                       
HET    EPE  P 205      15                                                       
HET    2AN  O 201      21                                                       
HET    2AN  O 202      21                                                       
HET    2AN  O 203      21                                                       
HET    2AN  N 201      21                                                       
HET    2AN  N 202      21                                                       
HET    2AN  N 203      21                                                       
HET    2AN  N 204      21                                                       
HET    2AN  N 205      21                                                       
HET    DMS  N 206       4                                                       
HET    2AN  M 201      21                                                       
HET    2AN  M 202      21                                                       
HET    2AN  M 203      21                                                       
HET    2AN  L 201      21                                                       
HET    2AN  L 202      21                                                       
HET    2AN  L 203      21                                                       
HET    2AN  L 204      21                                                       
HET    2AN  K 201      21                                                       
HET    2AN  K 202      21                                                       
HET    2AN  K 203      21                                                       
HET    2AN  J 201      21                                                       
HET    2AN  J 202      21                                                       
HET    2AN  J 203      21                                                       
HET    2AN  I 201      21                                                       
HET    2AN  I 202      21                                                       
HET    2AN  I 203      21                                                       
HET    2AN  I 204      21                                                       
HET    2AN  I 205      21                                                       
HET    2AN  I 206      21                                                       
HET    2AN  I 207      21                                                       
HET    SO4  I 208       5                                                       
HET    2AN  H 201      21                                                       
HET    2AN  H 202      21                                                       
HET    2AN  H 203      21                                                       
HET    2AN  H 204      21                                                       
HET    2AN  G 201      21                                                       
HET    2AN  G 202      21                                                       
HET    2AN  G 203      21                                                       
HET    2AN  G 204      21                                                       
HET    2AN  G 205      21                                                       
HET    FLC  G 206      13                                                       
HET    2AN  G 207      21                                                       
HET    DMS  G 208       4                                                       
HET    SO4  G 209       5                                                       
HET    2AN  F 201      21                                                       
HET    2AN  F 202      21                                                       
HET    2AN  F 203      21                                                       
HET    2AN  F 204      21                                                       
HET    2AN  F 205      21                                                       
HET    2AN  F 206      21                                                       
HET    2AN  E 201      21                                                       
HET    2AN  E 202      21                                                       
HET    2AN  E 203      21                                                       
HET    2AN  E 204      21                                                       
HET    SO4  E 205       5                                                       
HET    2AN  D 201      21                                                       
HET    2AN  D 202      21                                                       
HET    2AN  D 203      21                                                       
HET    2AN  D 204      21                                                       
HET    2AN  C 201      21                                                       
HET    2AN  C 202      21                                                       
HET    2AN  C 203      21                                                       
HET    2AN  f 201      21                                                       
HET    2AN  f 202      21                                                       
HET    2AN  f 203      21                                                       
HET    2AN  f 204      21                                                       
HET    2AN  f 205      21                                                       
HET    2AN  f 206      21                                                       
HET    2AN  e 201      21                                                       
HET    FLC  e 202      13                                                       
HET    2AN  d 201      21                                                       
HET    2AN  d 202      21                                                       
HET    2AN  d 203      21                                                       
HET    2AN  d 204      21                                                       
HET    2AN  c 201      21                                                       
HET    2AN  c 202      21                                                       
HET    2AN  c 203      21                                                       
HET    2AN  c 204      21                                                       
HET    2AN  c 205      21                                                       
HET    2AN  c 206      21                                                       
HET    SO4  c 207       5                                                       
HET    SO4  c 208       5                                                       
HET    SO4  c 209       5                                                       
HET    2AN  b 201      21                                                       
HET    2AN  b 202      21                                                       
HET    2AN  b 203      21                                                       
HET    2AN  b 204      21                                                       
HET    2AN  b 205      21                                                       
HET    2AN  b 206      21                                                       
HET    2AN  a 201      21                                                       
HET    2AN  a 202      21                                                       
HET    2AN  a 203      21                                                       
HET    2AN  a 204      21                                                       
HET    FLC  a 205      13                                                       
HET    FLC  a 206      13                                                       
HET    2AN  Z 201      21                                                       
HET    2AN  Z 202      21                                                       
HET    2AN  Z 203      21                                                       
HET    2AN  Z 204      21                                                       
HET    2AN  Z 205      21                                                       
HET    2AN  Z 206      21                                                       
HET    2AN  Y 201      21                                                       
HET    2AN  Y 202      21                                                       
HET    2AN  Y 203      21                                                       
HET    2AN  Y 204      21                                                       
HET    SO4  Y 205       5                                                       
HET    2AN  X 201      21                                                       
HET    2AN  X 202      21                                                       
HET    2AN  X 203      21                                                       
HET    2AN  X 204      21                                                       
HET    2AN  X 205      21                                                       
HET    2AN  X 206      21                                                       
HET    DMS  X 207       4                                                       
HET    2AN  W 201      21                                                       
HET    2AN  V 201      21                                                       
HET    2AN  V 202      21                                                       
HET    2AN  V 203      21                                                       
HET    2AN  V 204      21                                                       
HET    2AN  V 205      21                                                       
HET    2AN  V 206      21                                                       
HET    2AN  V 207      21                                                       
HET    2AN  V 208      21                                                       
HET    2AN  U 201      21                                                       
HET    2AN  U 202      21                                                       
HET    2AN  T 201      21                                                       
HET    2AN  T 202      21                                                       
HET    2AN  T 203      21                                                       
HET    2AN  T 204      21                                                       
HET    2AN  T 205      21                                                       
HET    2AN  S 201      21                                                       
HET    2AN  S 202      21                                                       
HET    2AN  S 203      21                                                       
HET    2AN  S 204      21                                                       
HET    2AN  j 201      21                                                       
HET    2AN  j 202      21                                                       
HET    2AN  j 203      21                                                       
HET    2AN  j 204      21                                                       
HET    2AN  j 205      21                                                       
HET    2AN  j 206      21                                                       
HET    2AN  j 207      21                                                       
HET    FLC  j 208      13                                                       
HET    2AN  i 201      21                                                       
HET    FLC  i 202      13                                                       
HET    FLC  i 203      13                                                       
HET    2AN  h 201      21                                                       
HET    2AN  h 202      21                                                       
HET    2AN  h 203      21                                                       
HET    2AN  h 204      21                                                       
HET    2AN  h 205      21                                                       
HET    2AN  h 206      21                                                       
HET    2AN  g 201      21                                                       
HET    2AN  g 202      21                                                       
HET    2AN  g 203      21                                                       
HET    SO4  g 204       5                                                       
HETNAM     2AN 8-ANILINO-1-NAPHTHALENE SULFONATE                                
HETNAM     SO4 SULFATE ION                                                      
HETNAM     EPE 4-(2-HYDROXYETHYL)-1-PIPERAZINE ETHANESULFONIC ACID              
HETNAM     DMS DIMETHYL SULFOXIDE                                               
HETNAM     FLC CITRATE ANION                                                    
HETSYN     EPE HEPES                                                            
FORMUL  37  2AN    157(C16 H13 N O3 S)                                          
FORMUL  47  SO4    10(O4 S 2-)                                                  
FORMUL  61  EPE    C8 H18 N2 O4 S                                               
FORMUL  70  DMS    3(C2 H6 O S)                                                 
FORMUL  01  FLC    7(C6 H5 O7 3-)                                               
FORMUL  15  HOH   *152(H2 O)                                                    
HELIX    1 AA1 ALA B   15  VAL B   24  1                                  10    
HELIX    2 AA2 GLU B   26  GLN B   35  1                                  10    
HELIX    3 AA3 ALA B   77  ASN B   79  5                                   3    
HELIX    4 AA4 GLU B  130  ASN B  154  1                                  25    
HELIX    5 AA5 ALA A   15  VAL A   24  1                                  10    
HELIX    6 AA6 GLU A   26  GLN A   35  1                                  10    
HELIX    7 AA7 GLY A   89  ARG A   93  5                                   5    
HELIX    8 AA8 GLU A  132  ASN A  154  1                                  23    
HELIX    9 AA9 ALA R   15  LEU R   23  1                                   9    
HELIX   10 AB1 GLU R   26  GLN R   35  1                                  10    
HELIX   11 AB2 ASN R  129  ASN R  154  1                                  26    
HELIX   12 AB3 ALA Q   15  VAL Q   24  1                                  10    
HELIX   13 AB4 GLU Q   26  GLN Q   35  1                                  10    
HELIX   14 AB5 ALA Q   77  ASN Q   79  5                                   3    
HELIX   15 AB6 GLU Q  130  ASN Q  154  1                                  25    
HELIX   16 AB7 ALA P   15  VAL P   24  1                                  10    
HELIX   17 AB8 GLU P   26  GLN P   35  1                                  10    
HELIX   18 AB9 ALA P   77  ASN P   79  5                                   3    
HELIX   19 AC1 GLU P  130  ASN P  154  1                                  25    
HELIX   20 AC2 HIS O   17  ALA O   22  1                                   6    
HELIX   21 AC3 GLU O   26  GLN O   35  1                                  10    
HELIX   22 AC4 ASN O  129  GLU O  149  1                                  21    
HELIX   23 AC5 HIS N   17  LEU N   23  1                                   7    
HELIX   24 AC6 GLU N   26  GLN N   35  1                                  10    
HELIX   25 AC7 ASN N  129  ASN N  154  1                                  26    
HELIX   26 AC8 ALA M   15  LEU M   23  1                                   9    
HELIX   27 AC9 GLU M   26  GLN M   35  1                                  10    
HELIX   28 AD1 ALA M   77  ASN M   79  5                                   3    
HELIX   29 AD2 ASN M  129  ASN M  154  1                                  26    
HELIX   30 AD3 ALA L   15  VAL L   24  1                                  10    
HELIX   31 AD4 GLU L   26  GLN L   35  1                                  10    
HELIX   32 AD5 VAL L   91  ARG L   93  5                                   3    
HELIX   33 AD6 ASN L  129  ASN L  154  1                                  26    
HELIX   34 AD7 ALA K   15  VAL K   24  1                                  10    
HELIX   35 AD8 GLU K   26  GLN K   35  1                                  10    
HELIX   36 AD9 ASN K  129  ASN K  154  1                                  26    
HELIX   37 AE1 HIS J   17  ALA J   22  1                                   6    
HELIX   38 AE2 GLU J   26  GLN J   35  1                                  10    
HELIX   39 AE3 ALA J   77  ASN J   79  5                                   3    
HELIX   40 AE4 GLY J   89  ARG J   93  5                                   5    
HELIX   41 AE5 GLU J  131  ASN J  154  1                                  24    
HELIX   42 AE6 ALA I   15  LEU I   23  1                                   9    
HELIX   43 AE7 GLU I   26  GLN I   35  1                                  10    
HELIX   44 AE8 ALA I   77  ASN I   79  5                                   3    
HELIX   45 AE9 GLU I  131  ALA I  153  1                                  23    
HELIX   46 AF1 HIS H   17  VAL H   24  1                                   8    
HELIX   47 AF2 GLU H   26  GLN H   35  1                                  10    
HELIX   48 AF3 ASN H  129  ASN H  154  1                                  26    
HELIX   49 AF4 ALA G   15  VAL G   24  1                                  10    
HELIX   50 AF5 GLU G   26  GLN G   35  1                                  10    
HELIX   51 AF6 ALA G   77  ASN G   79  5                                   3    
HELIX   52 AF7 ASN G  129  ASN G  154  1                                  26    
HELIX   53 AF8 ALA F   15  LEU F   23  1                                   9    
HELIX   54 AF9 GLU F   26  GLN F   35  1                                  10    
HELIX   55 AG1 ALA F   77  ASN F   79  5                                   3    
HELIX   56 AG2 GLU F  130  ASN F  154  1                                  25    
HELIX   57 AG3 ALA E   15  LEU E   23  1                                   9    
HELIX   58 AG4 GLU E   26  GLN E   35  1                                  10    
HELIX   59 AG5 ALA E   77  ASN E   79  5                                   3    
HELIX   60 AG6 VAL E   91  ARG E   93  5                                   3    
HELIX   61 AG7 GLU E  131  ALA E  153  1                                  23    
HELIX   62 AG8 ALA D   15  VAL D   24  1                                  10    
HELIX   63 AG9 GLU D   26  GLN D   35  1                                  10    
HELIX   64 AH1 PRO D   36  PHE D   39  5                                   4    
HELIX   65 AH2 ASP D   76  ASN D   79  5                                   4    
HELIX   66 AH3 GLU D  132  ASN D  154  1                                  23    
HELIX   67 AH4 ALA C   15  VAL C   24  1                                  10    
HELIX   68 AH5 GLU C   26  GLN C   35  1                                  10    
HELIX   69 AH6 ALA C   77  ASN C   79  5                                   3    
HELIX   70 AH7 GLU C  131  ASN C  154  1                                  24    
HELIX   71 AH8 HIS f   17  VAL f   24  1                                   8    
HELIX   72 AH9 GLU f   26  GLN f   35  1                                  10    
HELIX   73 AI1 ASN f  129  ASN f  154  1                                  26    
HELIX   74 AI2 ALA e   15  VAL e   24  1                                  10    
HELIX   75 AI3 GLU e   26  GLN e   35  1                                  10    
HELIX   76 AI4 GLY e   89  ARG e   93  5                                   5    
HELIX   77 AI5 ASN e  129  ASN e  154  1                                  26    
HELIX   78 AI6 ALA d   15  VAL d   24  1                                  10    
HELIX   79 AI7 GLU d   26  GLN d   35  1                                  10    
HELIX   80 AI8 ASN d  129  ALA d  152  1                                  24    
HELIX   81 AI9 ALA c   15  VAL c   24  1                                  10    
HELIX   82 AJ1 GLU c   26  GLN c   35  1                                  10    
HELIX   83 AJ2 VAL c   91  ARG c   93  5                                   3    
HELIX   84 AJ3 ASN c  129  ALA c  153  1                                  25    
HELIX   85 AJ4 ALA b   15  VAL b   24  1                                  10    
HELIX   86 AJ5 GLU b   26  GLN b   35  1                                  10    
HELIX   87 AJ6 GLU b  131  ASN b  154  1                                  24    
HELIX   88 AJ7 ALA a   15  VAL a   24  1                                  10    
HELIX   89 AJ8 GLU a   26  GLN a   35  1                                  10    
HELIX   90 AJ9 ALA a   77  ASN a   79  5                                   3    
HELIX   91 AK1 ASN a  129  ASN a  154  1                                  26    
HELIX   92 AK2 ALA Z   15  VAL Z   24  1                                  10    
HELIX   93 AK3 GLU Z   26  GLN Z   35  1                                  10    
HELIX   94 AK4 GLU Z  130  ALA Z  153  1                                  24    
HELIX   95 AK5 ALA Y   15  VAL Y   24  1                                  10    
HELIX   96 AK6 GLU Y   26  GLN Y   35  1                                  10    
HELIX   97 AK7 ASP Y   76  ASN Y   79  5                                   4    
HELIX   98 AK8 ASN Y  129  ASN Y  154  1                                  26    
HELIX   99 AK9 ALA X   15  VAL X   24  1                                  10    
HELIX  100 AL1 GLU X   26  GLN X   35  1                                  10    
HELIX  101 AL2 ASN X  129  ASN X  154  1                                  26    
HELIX  102 AL3 ALA W   15  VAL W   24  1                                  10    
HELIX  103 AL4 GLU W   26  GLN W   35  1                                  10    
HELIX  104 AL5 ALA W   77  ASN W   79  5                                   3    
HELIX  105 AL6 GLU W  131  ASN W  154  1                                  24    
HELIX  106 AL7 ALA V   15  VAL V   24  1                                  10    
HELIX  107 AL8 GLU V   26  GLN V   35  1                                  10    
HELIX  108 AL9 VAL V   91  ARG V   93  5                                   3    
HELIX  109 AM1 ASN V  129  ASN V  154  1                                  26    
HELIX  110 AM2 ALA U   15  VAL U   24  1                                  10    
HELIX  111 AM3 HIS U   28  VAL U   32  5                                   5    
HELIX  112 AM4 GLU U  130  ASN U  154  1                                  25    
HELIX  113 AM5 ALA T   15  VAL T   24  1                                  10    
HELIX  114 AM6 GLU T   26  GLN T   35  1                                  10    
HELIX  115 AM7 ASN T  129  ASN T  154  1                                  26    
HELIX  116 AM8 ALA S   15  VAL S   24  1                                  10    
HELIX  117 AM9 GLU S   26  GLN S   35  1                                  10    
HELIX  118 AN1 ALA S   77  ASN S   79  5                                   3    
HELIX  119 AN2 GLY S   89  ARG S   93  5                                   5    
HELIX  120 AN3 ASN S  129  ASN S  154  1                                  26    
HELIX  121 AN4 HIS j   17  VAL j   24  1                                   8    
HELIX  122 AN5 GLU j   26  GLN j   35  1                                  10    
HELIX  123 AN6 ASN j  129  ASN j  154  1                                  26    
HELIX  124 AN7 ALA i   15  LEU i   23  1                                   9    
HELIX  125 AN8 GLU i   26  GLN i   35  1                                  10    
HELIX  126 AN9 GLY i   89  ARG i   93  5                                   5    
HELIX  127 AO1 ASN i  129  ASN i  154  1                                  26    
HELIX  128 AO2 ALA h   15  VAL h   24  1                                  10    
HELIX  129 AO3 GLU h   26  GLN h   35  1                                  10    
HELIX  130 AO4 ASN h  129  ASN h  154  1                                  26    
HELIX  131 AO5 ALA g   15  VAL g   24  1                                  10    
HELIX  132 AO6 GLU g   26  GLN g   35  1                                  10    
HELIX  133 AO7 VAL g   91  ARG g   93  5                                   3    
HELIX  134 AO8 ASN g  129  ALA g  153  1                                  25    
SHEET    1 AA1 5 TYR B   4  THR B   5  0                                        
SHEET    2 AA1 5 THR B 119  PRO B 122 -1  O  TYR B 120   N  TYR B   4           
SHEET    3 AA1 5 ILE B  96  VAL B 108 -1  N  LYS B  98   O  HIS B 121           
SHEET    4 AA1 5 GLY B 111  ILE B 116 -1  O  GLY B 111   N  VAL B 108           
SHEET    5 AA1 5 LYS B   8  SER B  12 -1  N  GLU B  10   O  GLY B 114           
SHEET    1 AA2 7 TYR B   4  THR B   5  0                                        
SHEET    2 AA2 7 THR B 119  PRO B 122 -1  O  TYR B 120   N  TYR B   4           
SHEET    3 AA2 7 ILE B  96  VAL B 108 -1  N  LYS B  98   O  HIS B 121           
SHEET    4 AA2 7 TYR B  81  GLY B  89 -1  N  CYS B  82   O  VAL B 103           
SHEET    5 AA2 7 TYR B  67  ASP B  76 -1  N  LYS B  71   O  THR B  85           
SHEET    6 AA2 7 VAL B  54  PHE B  59 -1  N  THR B  55   O  HIS B  70           
SHEET    7 AA2 7 PHE B  39  GLU B  46 -1  N  ILE B  45   O  VAL B  54           
SHEET    1 AA3 7 TYR A   4  SER A  12  0                                        
SHEET    2 AA3 7 SER A 112  TYR A 120 -1  O  TYR A 120   N  TYR A   4           
SHEET    3 AA3 7 VAL A  99  ALA A 107 -1  N  GLU A 102   O  THR A 117           
SHEET    4 AA3 7 TYR A  81  GLU A  88 -1  N  CYS A  82   O  VAL A 103           
SHEET    5 AA3 7 TYR A  67  ASP A  76 -1  N  ASP A  76   O  TYR A  81           
SHEET    6 AA3 7 VAL A  54  PHE A  59 -1  N  ILE A  57   O  MET A  68           
SHEET    7 AA3 7 PHE A  39  GLU A  46 -1  N  LYS A  40   O  THR A  58           
SHEET    1 AA4 8 GLU R  10  SER R  12  0                                        
SHEET    2 AA4 8 GLY R 111  HIS R 121 -1  O  SER R 112   N  SER R  12           
SHEET    3 AA4 8 ALA R   3  VAL R   7 -1  N  TYR R   4   O  TYR R 120           
SHEET    4 AA4 8 TYR Q   4  VAL Q   7 -1  O  THR Q   5   N  ALA R   3           
SHEET    5 AA4 8 THR Q 117  PRO Q 122 -1  O  TYR Q 120   N  TYR Q   4           
SHEET    6 AA4 8 ILE Q  96  VAL Q 108 -1  N  GLU Q 102   O  THR Q 117           
SHEET    7 AA4 8 GLY Q 111  GLY Q 114 -1  O  LYS Q 113   N  GLU Q 106           
SHEET    8 AA4 8 GLU Q  10  SER Q  12 -1  N  SER Q  12   O  SER Q 112           
SHEET    1 AA514 PHE R  39  ILE R  44  0                                        
SHEET    2 AA514 VAL R  54  PHE R  59 -1  O  THR R  58   N  SER R  41           
SHEET    3 AA514 TYR R  67  ASP R  76 -1  O  MET R  68   N  ILE R  57           
SHEET    4 AA514 TYR R  81  GLU R  88 -1  O  PHE R  87   N  LEU R  69           
SHEET    5 AA514 LYS R  98  VAL R 108 -1  O  VAL R 103   N  CYS R  82           
SHEET    6 AA514 GLY R 111  HIS R 121 -1  O  HIS R 121   N  LYS R  98           
SHEET    7 AA514 ALA R   3  VAL R   7 -1  N  TYR R   4   O  TYR R 120           
SHEET    8 AA514 TYR Q   4  VAL Q   7 -1  O  THR Q   5   N  ALA R   3           
SHEET    9 AA514 THR Q 117  PRO Q 122 -1  O  TYR Q 120   N  TYR Q   4           
SHEET   10 AA514 ILE Q  96  VAL Q 108 -1  N  GLU Q 102   O  THR Q 117           
SHEET   11 AA514 TYR Q  81  GLY Q  89 -1  N  CYS Q  82   O  VAL Q 103           
SHEET   12 AA514 TYR Q  67  ASP Q  76 -1  N  LEU Q  69   O  GLU Q  88           
SHEET   13 AA514 VAL Q  54  PHE Q  59 -1  N  THR Q  55   O  HIS Q  70           
SHEET   14 AA514 PHE Q  39  GLU Q  46 -1  N  GLU Q  43   O  LYS Q  56           
SHEET    1 AA614 PHE P  39  GLU P  46  0                                        
SHEET    2 AA614 VAL P  54  PHE P  59 -1  O  LYS P  56   N  GLU P  43           
SHEET    3 AA614 TYR P  67  ASP P  76 -1  O  MET P  68   N  ILE P  57           
SHEET    4 AA614 TYR P  81  GLY P  89 -1  O  THR P  85   N  LYS P  71           
SHEET    5 AA614 ILE P  96  VAL P 108 -1  O  VAL P 103   N  CYS P  82           
SHEET    6 AA614 GLY P 111  PRO P 122 -1  O  HIS P 121   N  LYS P  98           
SHEET    7 AA614 ALA P   3  SER P  12 -1  N  SER P  12   O  SER P 112           
SHEET    8 AA614 TYR O   4  SER O  12 -1  O  THR O   5   N  ALA P   3           
SHEET    9 AA614 SER O 112  PRO O 122 -1  O  SER O 112   N  SER O  12           
SHEET   10 AA614 ILE O  96  GLU O 106 -1  N  GLU O 102   O  THR O 117           
SHEET   11 AA614 TYR O  81  GLY O  89 -1  N  TYR O  84   O  TYR O 101           
SHEET   12 AA614 TYR O  67  ASP O  76 -1  N  GLU O  74   O  LYS O  83           
SHEET   13 AA614 VAL O  54  THR O  58 -1  N  THR O  55   O  HIS O  70           
SHEET   14 AA614 GLU O  43  GLU O  46 -1  N  GLU O  43   O  LYS O  56           
SHEET    1 AA714 PHE N  39  GLU N  46  0                                        
SHEET    2 AA714 VAL N  54  PHE N  59 -1  O  THR N  58   N  SER N  41           
SHEET    3 AA714 TYR N  67  ASP N  76 -1  O  MET N  68   N  ILE N  57           
SHEET    4 AA714 TYR N  81  GLY N  89 -1  O  THR N  85   N  LYS N  71           
SHEET    5 AA714 ILE N  96  VAL N 108 -1  O  VAL N 103   N  CYS N  82           
SHEET    6 AA714 GLY N 111  PRO N 122 -1  O  LYS N 115   N  LYS N 104           
SHEET    7 AA714 ALA N   3  SER N  12 -1  N  ILE N   6   O  VAL N 118           
SHEET    8 AA714 TYR M   4  SER M  12 -1  O  THR M   5   N  ALA N   3           
SHEET    9 AA714 GLY M 111  PRO M 122 -1  O  GLY M 114   N  GLU M  10           
SHEET   10 AA714 ILE M  96  VAL M 108 -1  N  GLU M  97   O  HIS M 121           
SHEET   11 AA714 TYR M  81  GLY M  89 -1  N  LEU M  86   O  VAL M  99           
SHEET   12 AA714 TYR M  67  ASP M  76 -1  N  LEU M  69   O  GLU M  88           
SHEET   13 AA714 VAL M  54  PHE M  59 -1  N  ILE M  57   O  MET M  68           
SHEET   14 AA714 PHE M  39  GLU M  46 -1  N  GLU M  43   O  LYS M  56           
SHEET    1 AA814 PHE L  39  GLU L  46  0                                        
SHEET    2 AA814 VAL L  54  PHE L  59 -1  O  LYS L  56   N  GLU L  43           
SHEET    3 AA814 TYR L  67  ASP L  76 -1  O  MET L  68   N  ILE L  57           
SHEET    4 AA814 TYR L  81  GLY L  89 -1  O  THR L  85   N  LYS L  71           
SHEET    5 AA814 LYS L  98  VAL L 108 -1  O  VAL L 103   N  CYS L  82           
SHEET    6 AA814 GLY L 111  HIS L 121 -1  O  GLY L 111   N  VAL L 108           
SHEET    7 AA814 ALA L   3  SER L  12 -1  N  SER L  12   O  SER L 112           
SHEET    8 AA814 TYR K   4  SER K  12 -1  O  THR K   5   N  ALA L   3           
SHEET    9 AA814 SER K 112  PRO K 122 -1  O  SER K 112   N  SER K  12           
SHEET   10 AA814 ILE K  96  ALA K 107 -1  N  GLU K  97   O  HIS K 121           
SHEET   11 AA814 TYR K  81  GLY K  89 -1  N  TYR K  84   O  TYR K 101           
SHEET   12 AA814 TYR K  67  ASP K  76 -1  N  LYS K  71   O  THR K  85           
SHEET   13 AA814 VAL K  54  PHE K  59 -1  N  THR K  55   O  HIS K  70           
SHEET   14 AA814 PHE K  39  GLU K  46 -1  N  LYS K  40   O  THR K  58           
SHEET    1 AA914 PHE J  39  GLU J  46  0                                        
SHEET    2 AA914 VAL J  54  PHE J  59 -1  O  THR J  58   N  SER J  41           
SHEET    3 AA914 TYR J  67  ILE J  75 -1  O  MET J  68   N  ILE J  57           
SHEET    4 AA914 TYR J  81  LEU J  86 -1  O  THR J  85   N  LYS J  71           
SHEET    5 AA914 ILE J  96  VAL J 108 -1  O  TYR J 101   N  TYR J  84           
SHEET    6 AA914 GLY J 111  PRO J 122 -1  O  THR J 119   N  VAL J 100           
SHEET    7 AA914 ALA J   3  SER J  12 -1  N  TYR J   4   O  TYR J 120           
SHEET    8 AA914 ALA I   3  SER I  12 -1  O  ALA I   3   N  THR J   5           
SHEET    9 AA914 GLY I 111  PRO I 122 -1  O  VAL I 118   N  ILE I   6           
SHEET   10 AA914 ILE I  96  VAL I 108 -1  N  GLU I  97   O  HIS I 121           
SHEET   11 AA914 TYR I  81  GLU I  88 -1  N  TYR I  84   O  TYR I 101           
SHEET   12 AA914 TYR I  67  ASP I  76 -1  N  LEU I  69   O  GLU I  88           
SHEET   13 AA914 VAL I  54  PHE I  59 -1  N  ILE I  57   O  MET I  68           
SHEET   14 AA914 PHE I  39  SER I  41 -1  N  LYS I  40   O  THR I  58           
SHEET    1 AB114 PHE J  39  GLU J  46  0                                        
SHEET    2 AB114 VAL J  54  PHE J  59 -1  O  THR J  58   N  SER J  41           
SHEET    3 AB114 TYR J  67  ILE J  75 -1  O  MET J  68   N  ILE J  57           
SHEET    4 AB114 TYR J  81  LEU J  86 -1  O  THR J  85   N  LYS J  71           
SHEET    5 AB114 ILE J  96  VAL J 108 -1  O  TYR J 101   N  TYR J  84           
SHEET    6 AB114 GLY J 111  PRO J 122 -1  O  THR J 119   N  VAL J 100           
SHEET    7 AB114 ALA J   3  SER J  12 -1  N  TYR J   4   O  TYR J 120           
SHEET    8 AB114 ALA I   3  SER I  12 -1  O  ALA I   3   N  THR J   5           
SHEET    9 AB114 GLY I 111  PRO I 122 -1  O  VAL I 118   N  ILE I   6           
SHEET   10 AB114 ILE I  96  VAL I 108 -1  N  GLU I  97   O  HIS I 121           
SHEET   11 AB114 TYR I  81  GLU I  88 -1  N  TYR I  84   O  TYR I 101           
SHEET   12 AB114 TYR I  67  ASP I  76 -1  N  LEU I  69   O  GLU I  88           
SHEET   13 AB114 VAL I  54  PHE I  59 -1  N  ILE I  57   O  MET I  68           
SHEET   14 AB114 ILE I  44  GLU I  46 -1  N  GLU I  46   O  VAL I  54           
SHEET    1 AB210 PHE H  39  GLU H  46  0                                        
SHEET    2 AB210 VAL H  54  PHE H  59 -1  O  LYS H  56   N  GLU H  43           
SHEET    3 AB210 TYR H  67  ASP H  76 -1  O  MET H  68   N  ILE H  57           
SHEET    4 AB210 TYR H  81  GLU H  88 -1  O  THR H  85   N  LYS H  71           
SHEET    5 AB210 LYS H  98  VAL H 108 -1  O  VAL H 103   N  CYS H  82           
SHEET    6 AB210 GLY H 111  HIS H 121 -1  O  HIS H 121   N  LYS H  98           
SHEET    7 AB210 ALA H   3  SER H  12 -1  N  SER H  12   O  SER H 112           
SHEET    8 AB210 TYR G   4  LYS G   8 -1  O  THR G   5   N  ALA H   3           
SHEET    9 AB210 GLY G 111  PRO G 122 -1  O  ILE G 116   N  LYS G   8           
SHEET   10 AB210 GLU G  11  SER G  12 -1  N  SER G  12   O  SER G 112           
SHEET    1 AB314 PHE H  39  GLU H  46  0                                        
SHEET    2 AB314 VAL H  54  PHE H  59 -1  O  LYS H  56   N  GLU H  43           
SHEET    3 AB314 TYR H  67  ASP H  76 -1  O  MET H  68   N  ILE H  57           
SHEET    4 AB314 TYR H  81  GLU H  88 -1  O  THR H  85   N  LYS H  71           
SHEET    5 AB314 LYS H  98  VAL H 108 -1  O  VAL H 103   N  CYS H  82           
SHEET    6 AB314 GLY H 111  HIS H 121 -1  O  HIS H 121   N  LYS H  98           
SHEET    7 AB314 ALA H   3  SER H  12 -1  N  SER H  12   O  SER H 112           
SHEET    8 AB314 TYR G   4  LYS G   8 -1  O  THR G   5   N  ALA H   3           
SHEET    9 AB314 GLY G 111  PRO G 122 -1  O  ILE G 116   N  LYS G   8           
SHEET   10 AB314 ILE G  96  VAL G 108 -1  N  LYS G  98   O  HIS G 121           
SHEET   11 AB314 TYR G  81  GLY G  89 -1  N  TYR G  84   O  TYR G 101           
SHEET   12 AB314 TYR G  67  ASP G  76 -1  N  LYS G  71   O  THR G  85           
SHEET   13 AB314 VAL G  54  PHE G  59 -1  N  ILE G  57   O  MET G  68           
SHEET   14 AB314 PHE G  39  GLU G  46 -1  N  ILE G  45   O  VAL G  54           
SHEET    1 AB4 9 VAL F  54  LYS F  56  0                                        
SHEET    2 AB4 9 MET F  68  ILE F  75 -1  O  HIS F  70   N  THR F  55           
SHEET    3 AB4 9 TYR F  81  GLY F  89 -1  O  LYS F  83   N  GLU F  74           
SHEET    4 AB4 9 ILE F  96  VAL F 108 -1  O  VAL F 103   N  CYS F  82           
SHEET    5 AB4 9 GLY F 111  PRO F 122 -1  O  HIS F 121   N  GLU F  97           
SHEET    6 AB4 9 ALA F   3  GLU F  10 -1  N  LYS F   8   O  ILE F 116           
SHEET    7 AB4 9 ALA E   3  THR E   5 -1  O  ALA E   3   N  THR F   5           
SHEET    8 AB4 9 SER E 112  HIS E 121 -1  O  TYR E 120   N  TYR E   4           
SHEET    9 AB4 9 LYS E   8  SER E  12 -1  N  LYS E   8   O  ILE E 116           
SHEET    1 AB513 VAL F  54  LYS F  56  0                                        
SHEET    2 AB513 MET F  68  ILE F  75 -1  O  HIS F  70   N  THR F  55           
SHEET    3 AB513 TYR F  81  GLY F  89 -1  O  LYS F  83   N  GLU F  74           
SHEET    4 AB513 ILE F  96  VAL F 108 -1  O  VAL F 103   N  CYS F  82           
SHEET    5 AB513 GLY F 111  PRO F 122 -1  O  HIS F 121   N  GLU F  97           
SHEET    6 AB513 ALA F   3  GLU F  10 -1  N  LYS F   8   O  ILE F 116           
SHEET    7 AB513 ALA E   3  THR E   5 -1  O  ALA E   3   N  THR F   5           
SHEET    8 AB513 SER E 112  HIS E 121 -1  O  TYR E 120   N  TYR E   4           
SHEET    9 AB513 LYS E  98  ALA E 107 -1  N  LYS E 104   O  LYS E 115           
SHEET   10 AB513 TYR E  81  GLY E  89 -1  N  TYR E  84   O  TYR E 101           
SHEET   11 AB513 TYR E  67  ASP E  76 -1  N  GLU E  74   O  LYS E  83           
SHEET   12 AB513 VAL E  54  PHE E  59 -1  N  ILE E  57   O  MET E  68           
SHEET   13 AB513 PHE E  39  GLU E  46 -1  N  GLU E  46   O  VAL E  54           
SHEET    1 AB6 9 TYR D  81  TYR D  84  0                                        
SHEET    2 AB6 9 TYR D 101  VAL D 108 -1  O  VAL D 103   N  CYS D  82           
SHEET    3 AB6 9 GLY D 111  PRO D 122 -1  O  GLY D 111   N  VAL D 108           
SHEET    4 AB6 9 TYR D   4  SER D  12 -1  N  LYS D   8   O  ILE D 116           
SHEET    5 AB6 9 ALA C   3  VAL C   7 -1  O  ALA C   3   N  THR D   5           
SHEET    6 AB6 9 THR C 117  PRO C 122 -1  O  TYR C 120   N  TYR C   4           
SHEET    7 AB6 9 ILE C  96  VAL C 108 -1  N  GLU C  97   O  HIS C 121           
SHEET    8 AB6 9 GLY C 111  GLY C 114 -1  O  GLY C 111   N  VAL C 108           
SHEET    9 AB6 9 GLU C  11  SER C  12 -1  N  SER C  12   O  SER C 112           
SHEET    1 AB710 ILE D  96  LYS D  98  0                                        
SHEET    2 AB710 GLY D 111  PRO D 122 -1  O  HIS D 121   N  GLU D  97           
SHEET    3 AB710 TYR D   4  SER D  12 -1  N  LYS D   8   O  ILE D 116           
SHEET    4 AB710 ALA C   3  VAL C   7 -1  O  ALA C   3   N  THR D   5           
SHEET    5 AB710 THR C 117  PRO C 122 -1  O  TYR C 120   N  TYR C   4           
SHEET    6 AB710 ILE C  96  VAL C 108 -1  N  GLU C  97   O  HIS C 121           
SHEET    7 AB710 TYR C  81  GLY C  89 -1  N  CYS C  82   O  VAL C 103           
SHEET    8 AB710 TYR C  67  ASP C  76 -1  N  LEU C  69   O  GLU C  88           
SHEET    9 AB710 VAL C  54  THR C  58 -1  N  ILE C  57   O  MET C  68           
SHEET   10 AB710 SER C  41  GLU C  43 -1  N  GLU C  43   O  LYS C  56           
SHEET    1 AB8 3 SER D  41  GLU D  43  0                                        
SHEET    2 AB8 3 THR D  55  THR D  58 -1  O  THR D  58   N  SER D  41           
SHEET    3 AB8 3 LEU D  69  HIS D  70 -1  O  HIS D  70   N  THR D  55           
SHEET    1 AB914 PHE f  39  GLU f  46  0                                        
SHEET    2 AB914 VAL f  54  PHE f  59 -1  O  VAL f  54   N  ILE f  45           
SHEET    3 AB914 TYR f  67  ASP f  76 -1  O  MET f  68   N  ILE f  57           
SHEET    4 AB914 TYR f  81  GLY f  89 -1  O  GLU f  88   N  LEU f  69           
SHEET    5 AB914 ILE f  96  VAL f 108 -1  O  TYR f 101   N  TYR f  84           
SHEET    6 AB914 GLY f 111  PRO f 122 -1  O  HIS f 121   N  GLU f  97           
SHEET    7 AB914 ALA f   3  SER f  12 -1  N  SER f  12   O  SER f 112           
SHEET    8 AB914 ALA e   3  SER e  12 -1  O  THR e   5   N  ALA f   3           
SHEET    9 AB914 GLY e 111  PRO e 122 -1  O  ILE e 116   N  LYS e   8           
SHEET   10 AB914 ILE e  96  VAL e 108 -1  N  VAL e 100   O  THR e 119           
SHEET   11 AB914 TYR e  81  GLU e  88 -1  N  LEU e  86   O  VAL e  99           
SHEET   12 AB914 TYR e  67  ASP e  76 -1  N  LEU e  69   O  PHE e  87           
SHEET   13 AB914 VAL e  54  PHE e  59 -1  N  ILE e  57   O  MET e  68           
SHEET   14 AB914 PHE e  39  GLU e  46 -1  N  GLU e  43   O  LYS e  56           
SHEET    1 AC114 PHE d  39  ILE d  44  0                                        
SHEET    2 AC114 VAL d  54  PHE d  59 -1  O  LYS d  56   N  GLU d  43           
SHEET    3 AC114 TYR d  67  ASP d  76 -1  O  HIS d  70   N  THR d  55           
SHEET    4 AC114 TYR d  81  GLY d  89 -1  O  THR d  85   N  LYS d  71           
SHEET    5 AC114 ILE d  96  VAL d 108 -1  O  VAL d 103   N  CYS d  82           
SHEET    6 AC114 GLY d 111  PRO d 122 -1  O  HIS d 121   N  LYS d  98           
SHEET    7 AC114 ALA d   3  SER d  12 -1  N  ILE d   6   O  VAL d 118           
SHEET    8 AC114 ALA c   3  SER c  12 -1  O  ALA c   3   N  THR d   5           
SHEET    9 AC114 GLY c 111  PRO c 122 -1  O  TYR c 120   N  TYR c   4           
SHEET   10 AC114 ILE c  96  VAL c 108 -1  N  LYS c 104   O  LYS c 115           
SHEET   11 AC114 TYR c  81  GLY c  89 -1  N  LEU c  86   O  VAL c  99           
SHEET   12 AC114 TYR c  67  ASP c  76 -1  N  LYS c  71   O  THR c  85           
SHEET   13 AC114 VAL c  54  PHE c  59 -1  N  ILE c  57   O  MET c  68           
SHEET   14 AC114 PHE c  39  GLU c  46 -1  N  GLU c  43   O  LYS c  56           
SHEET    1 AC214 PHE b  39  GLU b  46  0                                        
SHEET    2 AC214 VAL b  54  PHE b  59 -1  O  THR b  58   N  SER b  41           
SHEET    3 AC214 TYR b  67  ASP b  76 -1  O  HIS b  70   N  THR b  55           
SHEET    4 AC214 TYR b  81  GLY b  89 -1  O  GLU b  88   N  LEU b  69           
SHEET    5 AC214 ILE b  96  LYS b 104 -1  O  TYR b 101   N  TYR b  84           
SHEET    6 AC214 ILE b 116  PRO b 122 -1  O  HIS b 121   N  LYS b  98           
SHEET    7 AC214 ALA b   3  LYS b   8 -1  N  ILE b   6   O  VAL b 118           
SHEET    8 AC214 ALA a   3  SER a  12 -1  O  THR a   5   N  ALA b   3           
SHEET    9 AC214 GLY a 111  PRO a 122 -1  O  TYR a 120   N  TYR a   4           
SHEET   10 AC214 ILE a  96  VAL a 108 -1  N  VAL a 100   O  THR a 119           
SHEET   11 AC214 TYR a  81  GLY a  89 -1  N  LEU a  86   O  VAL a  99           
SHEET   12 AC214 TYR a  67  ASP a  76 -1  N  LEU a  69   O  GLU a  88           
SHEET   13 AC214 VAL a  54  PHE a  59 -1  N  ILE a  57   O  MET a  68           
SHEET   14 AC214 PHE a  39  GLU a  46 -1  N  SER a  41   O  THR a  58           
SHEET    1 AC3 3 GLU b  11  SER b  12  0                                        
SHEET    2 AC3 3 GLY b 111  LYS b 113 -1  O  SER b 112   N  SER b  12           
SHEET    3 AC3 3 GLU b 106  VAL b 108 -1  N  GLU b 106   O  LYS b 113           
SHEET    1 AC4 7 TYR Z   4  SER Z  12  0                                        
SHEET    2 AC4 7 SER Z 112  HIS Z 121 -1  O  TYR Z 120   N  TYR Z   4           
SHEET    3 AC4 7 LYS Z  98  LEU Z 105 -1  N  GLU Z 102   O  THR Z 117           
SHEET    4 AC4 7 TYR Z  81  GLU Z  88 -1  N  TYR Z  84   O  TYR Z 101           
SHEET    5 AC4 7 TYR Z  67  ASP Z  76 -1  N  LYS Z  71   O  THR Z  85           
SHEET    6 AC4 7 VAL Z  54  PHE Z  59 -1  N  ILE Z  57   O  MET Z  68           
SHEET    7 AC4 7 PHE Z  39  GLY Z  42 -1  N  LYS Z  40   O  THR Z  58           
SHEET    1 AC5 7 TYR Y   4  SER Y  12  0                                        
SHEET    2 AC5 7 GLY Y 111  PRO Y 122 -1  O  GLY Y 114   N  GLU Y  10           
SHEET    3 AC5 7 ILE Y  96  VAL Y 108 -1  N  VAL Y 100   O  THR Y 119           
SHEET    4 AC5 7 TYR Y  81  GLY Y  89 -1  N  LEU Y  86   O  VAL Y  99           
SHEET    5 AC5 7 TYR Y  67  PHE Y  72 -1  N  LYS Y  71   O  THR Y  85           
SHEET    6 AC5 7 VAL Y  54  THR Y  58 -1  N  ILE Y  57   O  MET Y  68           
SHEET    7 AC5 7 SER Y  41  GLU Y  46 -1  N  ILE Y  45   O  VAL Y  54           
SHEET    1 AC614 PHE X  39  GLU X  46  0                                        
SHEET    2 AC614 VAL X  54  PHE X  59 -1  O  THR X  58   N  SER X  41           
SHEET    3 AC614 MET X  68  GLU X  74 -1  O  MET X  68   N  ILE X  57           
SHEET    4 AC614 TYR X  81  GLY X  89 -1  O  THR X  85   N  LYS X  71           
SHEET    5 AC614 ILE X  96  VAL X 108 -1  O  VAL X  99   N  LEU X  86           
SHEET    6 AC614 GLY X 111  PRO X 122 -1  O  GLY X 111   N  VAL X 108           
SHEET    7 AC614 TYR X   4  SER X  12 -1  N  ILE X   6   O  VAL X 118           
SHEET    8 AC614 ALA W   3  SER W  12 -1  O  ALA W   3   N  THR X   5           
SHEET    9 AC614 GLY W 111  HIS W 121 -1  O  TYR W 120   N  TYR W   4           
SHEET   10 AC614 LYS W  98  VAL W 108 -1  N  LYS W 104   O  LYS W 115           
SHEET   11 AC614 TYR W  81  GLY W  89 -1  N  TYR W  84   O  TYR W 101           
SHEET   12 AC614 TYR W  67  ASP W  76 -1  N  GLU W  74   O  LYS W  83           
SHEET   13 AC614 THR W  53  PHE W  59 -1  N  THR W  53   O  PHE W  72           
SHEET   14 AC614 PHE W  39  GLU W  46 -1  N  GLU W  43   O  LYS W  56           
SHEET    1 AC714 PHE V  39  GLU V  46  0                                        
SHEET    2 AC714 VAL V  54  PHE V  59 -1  O  VAL V  54   N  GLU V  46           
SHEET    3 AC714 TYR V  67  ASP V  76 -1  O  MET V  68   N  ILE V  57           
SHEET    4 AC714 TYR V  81  GLY V  89 -1  O  TYR V  81   N  ASP V  76           
SHEET    5 AC714 ILE V  96  VAL V 108 -1  O  VAL V 103   N  CYS V  82           
SHEET    6 AC714 GLY V 111  PRO V 122 -1  O  LYS V 115   N  LYS V 104           
SHEET    7 AC714 ALA V   3  SER V  12 -1  N  ILE V   6   O  VAL V 118           
SHEET    8 AC714 ALA U   3  GLU U   9 -1  O  THR U   5   N  ALA V   3           
SHEET    9 AC714 GLY U 111  HIS U 121 -1  O  ILE U 116   N  LYS U   8           
SHEET   10 AC714 LYS U  98  VAL U 108 -1  N  GLU U 102   O  THR U 117           
SHEET   11 AC714 TYR U  81  GLY U  89 -1  N  TYR U  84   O  TYR U 101           
SHEET   12 AC714 MET U  68  ASP U  76 -1  N  GLU U  74   O  LYS U  83           
SHEET   13 AC714 VAL U  54  PHE U  59 -1  N  ILE U  57   O  MET U  68           
SHEET   14 AC714 PHE U  39  GLU U  46 -1  N  GLU U  46   O  VAL U  54           
SHEET    1 AC814 PHE T  39  ILE T  44  0                                        
SHEET    2 AC814 VAL T  54  PHE T  59 -1  O  THR T  58   N  SER T  41           
SHEET    3 AC814 TYR T  67  ASP T  76 -1  O  HIS T  70   N  THR T  55           
SHEET    4 AC814 TYR T  81  GLU T  88 -1  O  THR T  85   N  LYS T  71           
SHEET    5 AC814 LYS T  98  VAL T 108 -1  O  VAL T 103   N  CYS T  82           
SHEET    6 AC814 GLY T 111  HIS T 121 -1  O  GLY T 111   N  VAL T 108           
SHEET    7 AC814 ALA T   3  SER T  12 -1  N  ILE T   6   O  VAL T 118           
SHEET    8 AC814 ALA S   3  SER S  12 -1  O  ALA S   3   N  THR T   5           
SHEET    9 AC814 GLY S 111  PRO S 122 -1  O  TYR S 120   N  TYR S   4           
SHEET   10 AC814 ILE S  96  VAL S 108 -1  N  LYS S 104   O  LYS S 115           
SHEET   11 AC814 TYR S  81  GLU S  88 -1  N  TYR S  84   O  TYR S 101           
SHEET   12 AC814 TYR S  67  ASP S  76 -1  N  LEU S  69   O  GLU S  88           
SHEET   13 AC814 VAL S  54  PHE S  59 -1  N  THR S  55   O  HIS S  70           
SHEET   14 AC814 PHE S  39  GLU S  46 -1  N  GLU S  43   O  LYS S  56           
SHEET    1 AC914 PHE j  39  GLU j  46  0                                        
SHEET    2 AC914 VAL j  54  PHE j  59 -1  O  VAL j  54   N  ILE j  45           
SHEET    3 AC914 TYR j  67  ASP j  76 -1  O  MET j  68   N  ILE j  57           
SHEET    4 AC914 TYR j  81  GLY j  89 -1  O  GLU j  88   N  LEU j  69           
SHEET    5 AC914 ILE j  96  VAL j 108 -1  O  VAL j  99   N  LEU j  86           
SHEET    6 AC914 GLY j 111  PRO j 122 -1  O  HIS j 121   N  LYS j  98           
SHEET    7 AC914 ALA j   3  SER j  12 -1  N  ILE j   6   O  VAL j 118           
SHEET    8 AC914 ALA i   3  SER i  12 -1  O  ALA i   3   N  THR j   5           
SHEET    9 AC914 GLY i 111  HIS i 121 -1  O  VAL i 118   N  ILE i   6           
SHEET   10 AC914 LYS i  98  VAL i 108 -1  N  GLU i 102   O  THR i 117           
SHEET   11 AC914 TYR i  81  GLU i  88 -1  N  LEU i  86   O  VAL i  99           
SHEET   12 AC914 TYR i  67  ASP i  76 -1  N  LEU i  69   O  PHE i  87           
SHEET   13 AC914 VAL i  54  PHE i  59 -1  N  THR i  55   O  HIS i  70           
SHEET   14 AC914 PHE i  39  GLU i  46 -1  N  GLU i  46   O  VAL i  54           
SHEET    1 AD114 PHE h  39  GLU h  46  0                                        
SHEET    2 AD114 VAL h  54  PHE h  59 -1  O  THR h  58   N  SER h  41           
SHEET    3 AD114 TYR h  67  ASP h  76 -1  O  HIS h  70   N  THR h  55           
SHEET    4 AD114 TYR h  81  GLU h  88 -1  O  THR h  85   N  LYS h  71           
SHEET    5 AD114 ILE h  96  VAL h 108 -1  O  VAL h 103   N  CYS h  82           
SHEET    6 AD114 GLY h 111  PRO h 122 -1  O  HIS h 121   N  LYS h  98           
SHEET    7 AD114 ALA h   3  SER h  12 -1  N  ILE h   6   O  VAL h 118           
SHEET    8 AD114 ALA g   2  SER g  12 -1  O  ALA g   3   N  THR h   5           
SHEET    9 AD114 GLY g 111  PRO g 122 -1  O  TYR g 120   N  TYR g   4           
SHEET   10 AD114 ILE g  96  VAL g 108 -1  N  LYS g 104   O  LYS g 115           
SHEET   11 AD114 TYR g  81  GLY g  89 -1  N  TYR g  84   O  TYR g 101           
SHEET   12 AD114 TYR g  67  ILE g  75 -1  N  GLU g  74   O  LYS g  83           
SHEET   13 AD114 VAL g  54  PHE g  59 -1  N  ILE g  57   O  MET g  68           
SHEET   14 AD114 PHE g  39  GLU g  46 -1  N  LYS g  40   O  THR g  58           
SITE     1 AC1  6 ARG B  27  TYR B 120  GLY B 136  LYS B 139                    
SITE     2 AC1  6 ALA B 140  HOH B 303                                          
SITE     1 AC2  7 LYS B   8  GLU B  10  ARG B  27  TYR B  84                    
SITE     2 AC2  7 ALA B 140  TYR B 141  TYR B 144                               
SITE     1 AC3  6 VAL B  30  LYS B  33  ALA B  34  TYR B 150                    
SITE     2 AC3  6 VAL B 157  PHE B 158                                          
SITE     1 AC4  7 GLU B  46  GLY B  47  GLY B  52  GLY R 109                    
SITE     2 AC4  7 GLY R 110  HIS j  17  ALA j  77                               
SITE     1 AC5  7 LYS B 138  TYR B 141  GLU B 142  ILE S 135                    
SITE     2 AC5  7 LYS S 138  LYS S 139  2AN S 201                               
SITE     1 AC6  5 ILE B 135  LYS B 138  LYS B 139  LYS S 138                    
SITE     2 AC6  5 GLU S 142                                                     
SITE     1 AC7  6 GLU A  10  SER A  12  LEU A  19  LEU A  23                    
SITE     2 AC7  6 ILE A 116  TYR A 144                                          
SITE     1 AC8  7 ARG A  27  LEU A  31  GLN A  35  PHE A  39                    
SITE     2 AC8  7 GLY A 136  LYS A 139  ALA A 140                               
SITE     1 AC9  3 LYS A  33  TYR A 150  PHE A 158                               
SITE     1 AD1  4 LYS A 138  TYR A 141  GLU A 142  PRO Q  64                    
SITE     1 AD2  8 ALA A  15  PRO A  16  ALA A 107  GLY A 109                    
SITE     2 AD2  8 GLY A 111  PRO i  16  HIS i  17  PHE i  80                    
SITE     1 AD3 11 LYS R   8  GLU R  10  GLU R  11  ARG R  27                    
SITE     2 AD3 11 TYR R  84  VAL R 103  LEU R 105  ILE R 116                    
SITE     3 AD3 11 ALA R 140  TYR R 141  TYR R 144                               
SITE     1 AD4  6 ARG R  27  LEU R  31  GLN R  35  VAL R  91                    
SITE     2 AD4  6 GLY R 136  LYS R 139                                          
SITE     1 AD5  6 VAL R  30  LYS R  33  ALA R  34  TYR R 150                    
SITE     2 AD5  6 VAL R 157  PHE R 158                                          
SITE     1 AD6  6 PHE Q  -1  LYS R 134  LYS R 138  TYR R 141                    
SITE     2 AD6  6 LYS i 138  LYS i 139                                          
SITE     1 AD7  6 VAL R  38  HIS R  63  ILE R 135  LYS R 139                    
SITE     2 AD7  6 LYS i 138  GLU i 142                                          
SITE     1 AD8  5 ARG Q  27  PHE Q  59  VAL Q  91  GLU Q 132                    
SITE     2 AD8  5 LYS Q 139                                                     
SITE     1 AD9 11 LYS Q   8  GLU Q  10  LEU Q  19  LEU Q  23                    
SITE     2 AD9 11 VAL Q  24  ARG Q  27  TYR Q  84  VAL Q 103                    
SITE     3 AD9 11 ILE Q 116  ALA Q 140  TYR Q 144                               
SITE     1 AE1  5 HIS A  63  PRO A  64  LYS Q 138  LYS Q 145                    
SITE     2 AE1  5 HOH Q 301                                                     
SITE     1 AE2  2 LYS A 139  LYS Q 138                                          
SITE     1 AE3  7 LYS P   8  GLU P  10  ARG P  27  VAL P 103                    
SITE     2 AE3  7 ALA P 140  TYR P 141  TYR P 144                               
SITE     1 AE4  7 ARG P  27  PHE P  39  PHE P  59  TYR P 120                    
SITE     2 AE4  7 GLY P 136  ALA P 140  HOH P 304                               
SITE     1 AE5  6 VAL P  30  LYS P  33  ALA P  34  TYR P 150                    
SITE     2 AE5  6 VAL P 157  PHE P 158                                          
SITE     1 AE6  5 LYS P 138  GLU P 142  LYS g 138  LYS g 139                    
SITE     2 AE6  5 2AN g 203                                                     
SITE     1 AE7  7 ILE P 135  LYS P 138  LYS P 139  LYS g 138                    
SITE     2 AE7  7 GLU g 142  HOH g 303  2AN h 205                               
SITE     1 AE8  7 LEU O  23  VAL O  24  ARG O  27  TYR O  84                    
SITE     2 AE8  7 TYR O 101  ILE O 116  ALA O 140                               
SITE     1 AE9  4 LYS O  33  TYR O 150  VAL O 157  PHE O 158                    
SITE     1 AF1  8 ARG O  27  LEU O  31  GLN O  35  PHE O  39                    
SITE     2 AF1  8 MET O  68  GLY O 136  ALA O 140  HOH O 303                    
SITE     1 AF2  8 LYS N   8  GLU N  10  TYR N  84  VAL N 103                    
SITE     2 AF2  8 LEU N 105  ILE N 116  TYR N 144  HOH N 301                    
SITE     1 AF3  7 ARG N  27  PHE N  39  PHE N  59  VAL N  91                    
SITE     2 AF3  7 GLY N 136  LYS N 139  ALA N 140                               
SITE     1 AF4  7 PRO M  -2  LYS N 138  TYR N 141  ILE e 135                    
SITE     2 AF4  7 LYS e 138  LYS e 139  HOH e 309                               
SITE     1 AF5  5 VAL N  30  LYS N  33  ALA N  34  TYR N 150                    
SITE     2 AF5  5 VAL N 157                                                     
SITE     1 AF6  5 HIS N  63  LYS N 139  LYS e 138  TYR e 141                    
SITE     2 AF6  5 GLU e 142                                                     
SITE     1 AF7  2 HIS N  17  GLY V 110                                          
SITE     1 AF8  9 LYS M   8  GLU M  10  SER M  12  LEU M  23                    
SITE     2 AF8  9 ARG M  27  VAL M 103  ILE M 116  ALA M 140                    
SITE     3 AF8  9 TYR M 144                                                     
SITE     1 AF9 10 ARG M  27  GLN M  35  PHE M  39  PHE M  59                    
SITE     2 AF9 10 MET M  68  VAL M  91  GLU M 132  GLY M 136                    
SITE     3 AF9 10 LYS M 139  ALA M 140                                          
SITE     1 AG1  5 GLY E  62  HIS E  63  PRO E  64  SO4 E 205                    
SITE     2 AG1  5 LYS M 145                                                     
SITE     1 AG2  9 LYS L   8  LEU L  19  ARG L  27  TYR L  84                    
SITE     2 AG2  9 LEU L 105  ALA L 140  TYR L 141  TYR L 144                    
SITE     3 AG2  9 HOH L 301                                                     
SITE     1 AG3  5 VAL L  30  LYS L  33  TYR L 150  VAL L 157                    
SITE     2 AG3  5 PHE L 158                                                     
SITE     1 AG4  7 ARG L  27  GLN L  35  PHE L  39  MET L  68                    
SITE     2 AG4  7 TYR L 120  GLY L 136  ALA L 140                               
SITE     1 AG5  5 HIS L  17  ALA L  77  ALA L  78  GLY X 109                    
SITE     2 AG5  5 GLY Z  47                                                     
SITE     1 AG6  8 ARG K  27  LEU K  31  GLN K  35  PHE K  39                    
SITE     2 AG6  8 MET K  68  VAL K  91  GLY K 136  ALA K 140                    
SITE     1 AG7 10 LYS K   8  LEU K  23  VAL K  24  ARG K  27                    
SITE     2 AG7 10 TYR K  84  TYR K 101  ILE K 116  ALA K 140                    
SITE     3 AG7 10 HOH K 302  HOH K 303                                          
SITE     1 AG8  3 LYS K  33  TYR K 150  VAL K 157                               
SITE     1 AG9  5 VAL J  30  LYS J  33  VAL J 147  TYR J 150                    
SITE     2 AG9  5 PHE J 158                                                     
SITE     1 AH1  8 LEU J  23  TYR J  84  VAL J 103  LEU J 105                    
SITE     2 AH1  8 ILE J 116  ALA J 140  TYR J 141  TYR J 144                    
SITE     1 AH2  9 ARG J  27  PHE J  59  MET J  68  LEU J  86                    
SITE     2 AH2  9 VAL J  91  TYR J 101  GLY J 136  LYS J 139                    
SITE     3 AH2  9 ALA J 140                                                     
SITE     1 AH3  9 ARG I  27  GLN I  35  PHE I  39  PHE I  59                    
SITE     2 AH3  9 GLY I 136  LYS I 139  ALA I 140  2AN I 205                    
SITE     3 AH3  9 HOH I 301                                                     
SITE     1 AH4  9 LYS I   8  GLU I  10  SER I  12  LEU I  23                    
SITE     2 AH4  9 VAL I 103  LEU I 105  ILE I 116  ALA I 140                    
SITE     3 AH4  9 TYR I 144                                                     
SITE     1 AH5  8 HIS I  17  ALA I  77  GLU Y  46  GLY Y  47                    
SITE     2 AH5  8 VAL Y  51  GLY Y  52  GLY a 109  GLY a 110                    
SITE     1 AH6  7 GLY I  47  GLY K 109  GLY K 110  HIS Y  17                    
SITE     2 AH6  7 LYS Y  21  ALA Y  77  ALA Y  78                               
SITE     1 AH7  9 HIS I  63  LEU I  65  ARG I  93  ILE I 135                    
SITE     2 AH7  9 LYS I 139  2AN I 201  2AN I 206  SO4 I 208                    
SITE     3 AH7  9 ASP J  -3                                                     
SITE     1 AH8  6 GLY I  62  HIS I  63  PRO I  64  TYR I 141                    
SITE     2 AH8  6 2AN I 205  HOH I 303                                          
SITE     1 AH9  4 VAL I  30  LYS I  33  TYR I 150  PHE I 158                    
SITE     1 AI1  3 ILE I 135  LYS I 139  2AN I 205                               
SITE     1 AI2 10 LYS H   8  LEU H  19  LEU H  23  TYR H  84                    
SITE     2 AI2 10 VAL H 103  LEU H 105  ILE H 116  ALA H 140                    
SITE     3 AI2 10 TYR H 141  TYR H 144                                          
SITE     1 AI3  6 ARG H  27  LEU H  31  GLN H  35  PHE H  39                    
SITE     2 AI3  6 TYR H 120  GLY H 136                                          
SITE     1 AI4  5 VAL H  30  LYS H  33  TYR H 150  VAL H 157                    
SITE     2 AI4  5 PHE H 158                                                     
SITE     1 AI5  4 HIS H  17  ALA H  77  ALA H  78  GLY b 109                    
SITE     1 AI6  8 ARG G  27  LEU G  31  GLN G  35  PHE G  39                    
SITE     2 AI6  8 PHE G  59  MET G  68  LEU G  86  ALA G 140                    
SITE     1 AI7  4 PHE G  -1  LYS H 138  LYS Y 138  2AN Y 201                    
SITE     1 AI8  7 LYS G   8  LEU G  19  LEU G  23  TYR G  84                    
SITE     2 AI8  7 VAL G 103  ILE G 116  TYR G 144                               
SITE     1 AI9  4 LYS G  33  TYR G 150  VAL G 157  PHE G 158                    
SITE     1 AJ1  5 TYR G 141  HIS K  37  GLY K  62  HIS K  63                    
SITE     2 AJ1  5 PRO K  64                                                     
SITE     1 AJ2  3 2AN G 207  SO4 G 209  LYS K 134                               
SITE     1 AJ3  4 LYS G 134  FLC G 206  DMS G 208  SO4 G 209                    
SITE     1 AJ4  3 2AN G 207  ILE K 135  LYS K 139                               
SITE     1 AJ5  4 ILE G 135  FLC G 206  2AN G 207  LYS K 138                    
SITE     1 AJ6  5 ARG F  27  TYR F  84  ALA F 140  TYR F 141                    
SITE     2 AJ6  5 TYR F 144                                                     
SITE     1 AJ7  5 ARG F  27  GLU F 132  GLY F 136  LYS F 139                    
SITE     2 AJ7  5 ALA F 140                                                     
SITE     1 AJ8  7 VAL F  30  LYS F  33  ALA F  34  VAL F 147                    
SITE     2 AJ8  7 TYR F 150  VAL F 157  PHE F 158                               
SITE     1 AJ9  5 LYS F 138  TYR F 141  GLU F 142  LYS W 138                    
SITE     2 AJ9  5 LYS W 139                                                     
SITE     1 AK1  3 LYS F 138  LYS W 138  GLU W 142                               
SITE     1 AK2  6 GLY D 109  GLY D 110  GLU F  46  GLY F  47                    
SITE     2 AK2  6 HIS f  17  ALA f  77                                          
SITE     1 AK3  6 LYS E   8  GLU E  10  LEU E  19  LEU E  23                    
SITE     2 AK3  6 ILE E 116  TYR E 144                                          
SITE     1 AK4  7 ARG E  27  GLN E  35  PHE E  39  VAL E  91                    
SITE     2 AK4  7 GLY E 136  LYS E 139  ALA E 140                               
SITE     1 AK5  3 LYS E  33  TYR E 150  PHE E 158                               
SITE     1 AK6  4 TYR E 141  VAL M  38  HIS M  63  PRO M  64                    
SITE     1 AK7  2 LYS E 139  2AN M 203                                          
SITE     1 AK8  9 LYS D   8  GLU D  10  ARG D  27  VAL D 103                    
SITE     2 AK8  9 LEU D 105  ILE D 116  ALA D 140  TYR D 141                    
SITE     3 AK8  9 TYR D 144                                                     
SITE     1 AK9  9 ARG D  27  LEU D  31  GLN D  35  PHE D  39                    
SITE     2 AK9  9 VAL D  91  TYR D 101  TYR D 120  GLY D 136                    
SITE     3 AK9  9 LYS D 139                                                     
SITE     1 AL1  5 VAL D  30  LYS D  33  ALA D  34  TYR D 150                    
SITE     2 AL1  5 PHE D 158                                                     
SITE     1 AL2  6 LYS D 138  TYR D 141  GLU D 142  VAL U  38                    
SITE     2 AL2  6 HIS U  63  LYS U 139                                          
SITE     1 AL3  7 LEU C  31  GLN C  35  PHE C  39  LEU C  65                    
SITE     2 AL3  7 MET C  68  VAL C  91  LYS C 139                               
SITE     1 AL4  9 LYS C   8  GLU C  10  LEU C  19  LEU C  23                    
SITE     2 AL4  9 ARG C  27  VAL C 103  ILE C 116  TYR C 144                    
SITE     3 AL4  9 HOH C 301                                                     
SITE     1 AL5  4 GLU C 137  TYR C 141  MET D   1  PRO O  64                    
SITE     1 AL6  8 LYS f   8  GLU f  10  LEU f  23  VAL f 103                    
SITE     2 AL6  8 LEU f 105  ILE f 116  TYR f 141  TYR f 144                    
SITE     1 AL7  7 ARG f  27  PHE f  39  PHE f  59  MET f  68                    
SITE     2 AL7  7 VAL f  91  LYS f 139  ALA f 140                               
SITE     1 AL8  6 LEU F  25  ALA F  77  GLY d 109  GLY d 110                    
SITE     2 AL8  6 GLY f  47  ASP f  48                                          
SITE     1 AL9  5 GLY V  62  HIS V  63  PRO V  64  TYR f 141                    
SITE     2 AL9  5 LYS f 145                                                     
SITE     1 AM1  6 VAL f  30  LYS f  33  ALA f  34  TYR f 150                    
SITE     2 AM1  6 LEU f 151  PHE f 158                                          
SITE     1 AM2  2 LYS e 134  PHE f  -1                                          
SITE     1 AM3  8 ARG e  27  LEU e  31  GLN e  35  PHE e  39                    
SITE     2 AM3  8 LEU e  86  VAL e  91  LYS e 139  ALA e 140                    
SITE     1 AM4  3 LEU e  65  ASP e  90  ARG e  93                               
SITE     1 AM5  5 LYS d   8  GLU d  10  LEU d  19  LEU d  23                    
SITE     2 AM5  5 TYR d 144                                                     
SITE     1 AM6  5 TYR X 141  2AN X 205  HIS d  37  VAL d  60                    
SITE     2 AM6  5 HIS d  63                                                     
SITE     1 AM7  3 VAL d  30  LYS d  33  TYR d 150                               
SITE     1 AM8 10 ARG d  27  LEU d  31  GLN d  35  PHE d  39                    
SITE     2 AM8 10 MET d  68  HIS d  70  TYR d 101  GLY d 136                    
SITE     3 AM8 10 LYS d 139  ALA d 140                                          
SITE     1 AM9  5 PHE K  -1  LYS L 138  LYS c 138  LYS c 139                    
SITE     2 AM9  5 2AN c 203                                                     
SITE     1 AN1  7 ILE L 135  LYS L 138  LYS L 139  LYS c 138                    
SITE     2 AN1  7 SO4 c 208  SO4 c 209  PRO d  -2                               
SITE     1 AN2  4 VAL c  91  ARG c  93  2AN c 201  2AN c 206                    
SITE     1 AN3  3 VAL c  30  LYS c  33  TYR c 150                               
SITE     1 AN4  6 HIS E  17  LYS E  21  ALA E  77  ALA E  78                    
SITE     2 AN4  6 GLU c  46  GLY c  47                                          
SITE     1 AN5  9 ARG c  27  LEU c  31  GLN c  35  PHE c  39                    
SITE     2 AN5  9 MET c  68  VAL c  91  TYR c 101  LYS c 139                    
SITE     3 AN5  9 2AN c 203                                                     
SITE     1 AN6  5 LYS c   8  ALA c 140  TYR c 141  TYR c 144                    
SITE     2 AN6  5 HOH c 302                                                     
SITE     1 AN7  3 TYR c 141  2AN c 202  SO4 c 209                               
SITE     1 AN8  3 GLU c 142  2AN c 202  SO4 c 208                               
SITE     1 AN9  8 LYS b   8  GLU b  10  GLU b  11  LEU b  19                    
SITE     2 AN9  8 LEU b  23  ARG b  27  ILE b 116  TYR b 144                    
SITE     1 AO1  9 ARG b  27  LEU b  31  PHE b  39  PHE b  59                    
SITE     2 AO1  9 MET b  68  VAL b  91  TYR b 101  LYS b 139                    
SITE     3 AO1  9 ALA b 140                                                     
SITE     1 AO2  5 GLY Z  62  HIS Z  63  TYR b 141  LYS b 145                    
SITE     2 AO2  5 2AN b 205                                                     
SITE     1 AO3  6 VAL b  30  LYS b  33  ALA b  34  TYR b 150                    
SITE     2 AO3  6 VAL b 157  PHE b 158                                          
SITE     1 AO4  5 LYS Z 139  2AN Z 204  LYS b 138  TYR b 141                    
SITE     2 AO4  5 2AN b 203                                                     
SITE     1 AO5  3 ILE b  45  GLY b  47  ASP b  48                               
SITE     1 AO6  6 LYS J 138  TYR J 141  HIS a  63  LYS a 138                    
SITE     2 AO6  6 LYS a 139  HOH a 307                                          
SITE     1 AO7  6 ARG a  27  MET a  68  VAL a  91  GLY a 136                    
SITE     2 AO7  6 LYS a 139  ALA a 140                                          
SITE     1 AO8  6 HIS J  63  LYS J 138  LYS J 139  LYS a 138                    
SITE     2 AO8  6 TYR a 141  GLU a 142                                          
SITE     1 AO9 10 GLU a  10  LEU a  23  VAL a  24  ARG a  27                    
SITE     2 AO9 10 TYR a  84  TYR a 101  VAL a 103  ILE a 116                    
SITE     3 AO9 10 ALA a 140  TYR a 141                                          
SITE     1 AP1  1 LYS a 134                                                     
SITE     1 AP2  7 ARG Z  27  LEU Z  31  GLN Z  35  PHE Z  39                    
SITE     2 AP2  7 PHE Z  59  VAL Z  91  ALA Z 140                               
SITE     1 AP3  7 GLY J 109  GLY J 110  GLU L  46  GLY L  47                    
SITE     2 AP3  7 GLY L  52  HIS Z  17  ALA Z  77                               
SITE     1 AP4  8 GLU Z  10  LEU Z  19  LEU Z  23  VAL Z  24                    
SITE     2 AP4  8 ARG Z  27  VAL Z 103  TYR Z 144  HOH Z 304                    
SITE     1 AP5  4 LYS Z 134  LYS Z 138  GLU Z 142  2AN b 205                    
SITE     1 AP6  3 LYS Z  33  ALA Z  34  TYR Z 150                               
SITE     1 AP7  6 LYS Z 138  TYR Z 141  GLU Z 142  LYS Z 145                    
SITE     2 AP7  6 HIS b  63  PRO b  64                                          
SITE     1 AP8  6 2AN G 202  ILE H 135  LYS H 138  LYS H 139                    
SITE     2 AP8  6 LYS Y 138  SO4 Y 205                                          
SITE     1 AP9  2 LYS Y  33  TYR Y 150                                          
SITE     1 AQ1 10 ARG Y  27  LEU Y  31  GLN Y  35  PHE Y  39                    
SITE     2 AQ1 10 LEU Y  65  MET Y  68  VAL Y  91  TYR Y 101                    
SITE     3 AQ1 10 ALA Y 140  2AN Y 204                                          
SITE     1 AQ2  6 HIS Y  63  PRO Y  64  LEU Y  65  VAL Y  91                    
SITE     2 AQ2  6 ARG Y  93  2AN Y 203                                          
SITE     1 AQ3  3 GLU Y 142  2AN Y 201  HOH Y 303                               
SITE     1 AQ4  9 ARG X  27  LEU X  31  PHE X  39  PHE X  59                    
SITE     2 AQ4  9 LEU X  86  VAL X  91  TYR X 101  LYS X 139                    
SITE     3 AQ4  9 ALA X 140                                                     
SITE     1 AQ5  5 VAL X  30  LYS X  33  VAL X 147  TYR X 150                    
SITE     2 AQ5  5 VAL X 157                                                     
SITE     1 AQ6  8 HIS X  37  VAL X  38  GLY X  62  HIS X  63                    
SITE     2 AQ6  8 LYS X 139  2AN X 204  TYR d 141  GLU d 142                    
SITE     1 AQ7  6 LYS X 134  ILE X 135  LYS X 138  2AN X 203                    
SITE     2 AQ7  6 2AN X 205  LYS d 138                                          
SITE     1 AQ8  7 LYS X 138  LYS X 145  2AN X 204  VAL d  38                    
SITE     2 AQ8  7 LYS d 138  LYS d 139  2AN d 202                               
SITE     1 AQ9  8 LYS X   8  GLU X  10  GLU X  11  LEU X  23                    
SITE     2 AQ9  8 ARG X  27  ILE X 116  TYR X 144  HOH X 302                    
SITE     1 AR1  2 LEU f  65  VAL f  91                                          
SITE     1 AR2  9 ARG W  27  LEU W  65  VAL W  91  TYR W 101                    
SITE     2 AR2  9 TYR W 120  GLU W 132  GLY W 136  LYS W 139                    
SITE     3 AR2  9 ALA W 140                                                     
SITE     1 AR3  5 HIS P  17  ALA P  77  ALA P  78  PHE P 158                    
SITE     2 AR3  5 GLY V  47                                                     
SITE     1 AR4  9 ARG V  27  PHE V  39  PHE V  59  MET V  68                    
SITE     2 AR4  9 LEU V  86  VAL V  91  TYR V 101  LYS V 139                    
SITE     3 AR4  9 HOH V 301                                                     
SITE     1 AR5 10 LYS V   8  GLU V  10  LEU V  19  LEU V  23                    
SITE     2 AR5 10 ARG V  27  TYR V  84  VAL V 103  LEU V 105                    
SITE     3 AR5 10 ILE V 116  TYR V 144                                          
SITE     1 AR6  8 GLY N 109  GLY N 110  GLU P  46  GLY P  47                    
SITE     2 AR6  8 GLY P  52  HIS V  17  ALA V  77  HOH V 303                    
SITE     1 AR7  5 2AN V 206  2AN V 208  HIS f  37  HIS f  63                    
SITE     2 AR7  5 PRO f  64                                                     
SITE     1 AR8  4 LYS V 134  2AN V 205  2AN V 208  HOH f 308                    
SITE     1 AR9  2 LYS V  33  TYR V 150                                          
SITE     1 AS1  7 LYS V 138  TYR V 141  GLU V 142  2AN V 205                    
SITE     2 AS1  7 2AN V 206  LYS f 139  GLU f 142                               
SITE     1 AS2  5 LYS D 138  GLU D 142  LYS U 138  TYR U 141                    
SITE     2 AS2  5 GLU U 142                                                     
SITE     1 AS3  9 ARG U  27  LEU U  31  PHE U  39  MET U  68                    
SITE     2 AS3  9 HIS U  70  VAL U  91  TYR U 101  GLY U 136                    
SITE     3 AS3  9 LYS U 139                                                     
SITE     1 AS4  9 LYS T   8  GLU T  10  GLU T  11  LEU T  19                    
SITE     2 AS4  9 LEU T  23  ARG T  27  TYR T  84  ILE T 116                    
SITE     3 AS4  9 TYR T 144                                                     
SITE     1 AS5 10 ARG T  27  LEU T  31  GLN T  35  PHE T  39                    
SITE     2 AS5 10 PHE T  59  VAL T  91  TYR T 120  ILE T 135                    
SITE     3 AS5 10 LYS T 139  ALA T 140                                          
SITE     1 AS6  4 VAL T  30  LYS T  33  ALA T  34  TYR T 150                    
SITE     1 AS7  6 ILE T 135  LYS T 138  HOH T 302  LYS h 138                    
SITE     2 AS7  6 2AN h 203  2AN h 206                                          
SITE     1 AS8  8 GLU T  10  TYR T 141  LYS T 145  HIS h  37                    
SITE     2 AS8  8 VAL h  60  HIS h  63  PRO h  64  2AN h 206                    
SITE     1 AS9  8 PRO A  -2  2AN B 205  HIS S  63  PRO S  64                    
SITE     2 AS9  8 LEU S  65  VAL S  91  ARG S  93  2AN S 202                    
SITE     1 AT1 10 ARG S  27  PHE S  39  MET S  68  VAL S  91                    
SITE     2 AT1 10 TYR S 120  GLU S 132  GLY S 136  LYS S 139                    
SITE     3 AT1 10 ALA S 140  2AN S 201                                          
SITE     1 AT2  2 LYS S  33  TYR S 150                                          
SITE     1 AT3 10 LYS S   8  LEU S  23  ARG S  27  VAL S 103                    
SITE     2 AT3 10 ILE S 116  GLU S 137  ALA S 140  TYR S 141                    
SITE     3 AT3 10 PHE S 143  TYR S 144                                          
SITE     1 AT4  4 HIS B  17  ALA B  77  GLU j  46  GLY j  47                    
SITE     1 AT5  8 ARG j  27  PHE j  39  PHE j  59  MET j  68                    
SITE     2 AT5  8 VAL j  91  LYS j 139  ALA j 140  HOH j 303                    
SITE     1 AT6  7 LYS j   8  GLU j  10  LEU j  19  LEU j  23                    
SITE     2 AT6  7 TYR j  84  ILE j 116  TYR j 144                               
SITE     1 AT7  5 VAL j  30  LYS j  33  ALA j  34  TYR j 150                    
SITE     2 AT7  5 VAL j 157                                                     
SITE     1 AT8  7 HIS j  37  GLY j  62  HIS j  63  PRO j  64                    
SITE     2 AT8  7 TYR j 141  2AN j 206  FLC j 208                               
SITE     1 AT9  4 LYS j 139  2AN j 205  2AN j 207  FLC j 208                    
SITE     1 AU1  5 LEU j  65  VAL j  91  GLU j 132  ILE j 135                    
SITE     2 AU1  5 2AN j 206                                                     
SITE     1 AU2  5 LYS j 138  TYR j 141  GLU j 142  2AN j 205                    
SITE     2 AU2  5 2AN j 206                                                     
SITE     1 AU3  7 ARG i  27  PHE i  39  VAL i  91  GLU i 132                    
SITE     2 AU3  7 GLY i 136  LYS i 139  ALA i 140                               
SITE     1 AU4  1 LYS i 134                                                     
SITE     1 AU5  1 ARG i  93                                                     
SITE     1 AU6  8 ARG h  27  LEU h  31  GLN h  35  PHE h  39                    
SITE     2 AU6  8 MET h  68  VAL h  91  GLY h 136  ALA h 140                    
SITE     1 AU7  7 LYS h   8  GLU h  10  GLU h  11  LEU h  19                    
SITE     2 AU7  7 LEU h  23  ALA h 140  TYR h 144                               
SITE     1 AU8  7 HIS T  37  HIS T  63  PRO T  64  2AN T 204                    
SITE     2 AU8  7 LYS h 138  LYS h 145  HOH h 303                               
SITE     1 AU9  4 VAL h  30  LYS h  33  TYR h 150  VAL h 157                    
SITE     1 AV1  3 ARG P  93  EPE P 205  PRO h  -2                               
SITE     1 AV2  7 LYS T 138  TYR T 141  GLU T 142  2AN T 204                    
SITE     2 AV2  7 2AN T 205  LYS h 139  HOH h 307                               
SITE     1 AV3  3 VAL g  30  LYS g  33  TYR g 150                               
SITE     1 AV4  9 PHE g  39  MET g  68  VAL g  91  TYR g 120                    
SITE     2 AV4  9 GLU g 132  GLY g 136  LYS g 139  ALA g 140                    
SITE     3 AV4  9 2AN g 203                                                     
SITE     1 AV5  5 2AN P 204  HIS g  63  VAL g  91  ARG g  93                    
SITE     2 AV5  5 2AN g 202                                                     
SITE     1 AV6  5 LYS g   8  ALA g 140  TYR g 141  TYR g 144                    
SITE     2 AV6  5 HOH g 302                                                     
CRYST1  145.850  145.850  385.400  90.00  90.00  90.00 C 1 2 1     144          
ORIGX1      1.000000  0.000000  0.000000        0.00000                         
ORIGX2      0.000000  1.000000  0.000000        0.00000                         
ORIGX3      0.000000  0.000000  1.000000        0.00000                         
SCALE1      0.006856  0.000000  0.000000        0.00000                         
SCALE2      0.000000  0.006856  0.000000        0.00000                         
SCALE3      0.000000  0.000000  0.002595        0.00000                         
ATOM      1  N   MET B   1      57.580  14.733  17.291  1.00 96.76           N  
ATOM      2  CA  MET B   1      57.938  16.183  17.434  1.00102.49           C  
ATOM      3  C   MET B   1      57.331  16.716  18.740  1.00 94.32           C  
ATOM      4  O   MET B   1      57.043  15.921  19.641  1.00 76.05           O  
ATOM      5  CB  MET B   1      57.470  16.974  16.207  1.00104.57           C  
ATOM      6  CG  MET B   1      58.193  16.529  14.939  1.00118.15           C  
ATOM      7  SD  MET B   1      57.378  16.996  13.386  1.00136.78           S  
ATOM      8  CE  MET B   1      58.470  16.229  12.188  1.00128.22           C  
ATOM      9  N   ALA B   2      57.188  18.041  18.862  1.00104.23           N  
ATOM     10  CA  ALA B   2      56.661  18.669  20.093  1.00123.59           C  
ATOM     11  C   ALA B   2      55.425  17.910  20.597  1.00126.17           C  
ATOM     12  O   ALA B   2      54.662  17.352  19.804  1.00135.58           O  
ATOM     13  CB  ALA B   2      56.348  20.127  19.853  1.00126.86           C  
ATOM     14  N   ALA B   3      55.243  17.906  21.923  1.00114.56           N  
ATOM     15  CA  ALA B   3      54.132  17.223  22.581  1.00104.99           C  
ATOM     16  C   ALA B   3      53.944  17.790  23.995  1.00107.56           C  
ATOM     17  O   ALA B   3      54.200  17.113  24.995  1.00 99.17           O  
ATOM     18  CB  ALA B   3      54.394  15.733  22.608  1.00104.38           C  
ATOM     19  N   TYR B   4      53.505  19.049  24.067  1.00117.61           N  
ATOM     20  CA  TYR B   4      53.270  19.714  25.344  1.00121.85           C  
ATOM     21  C   TYR B   4      51.781  19.602  25.682  1.00118.05           C  
ATOM     22  O   TYR B   4      50.961  20.284  25.077  1.00108.71           O  
ATOM     23  CB  TYR B   4      53.787  21.152  25.294  1.00124.20           C  
ATOM     24  CG  TYR B   4      53.482  21.964  26.523  1.00123.48           C  
ATOM     25  CD1 TYR B   4      53.371  21.362  27.767  1.00127.17           C  
ATOM     26  CD2 TYR B   4      53.389  23.345  26.457  1.00134.30           C  
ATOM     27  CE1 TYR B   4      53.102  22.104  28.906  1.00142.33           C  
ATOM     28  CE2 TYR B   4      53.135  24.105  27.588  1.00144.66           C  
ATOM     29  CZ  TYR B   4      52.990  23.482  28.818  1.00152.85           C  
ATOM     30  OH  TYR B   4      52.740  24.223  29.938  1.00158.07           O  
ATOM     31  N   THR B   5      51.459  18.747  26.664  1.00122.76           N  
ATOM     32  CA  THR B   5      50.072  18.441  27.008  1.00118.94           C  
ATOM     33  C   THR B   5      49.710  18.822  28.449  1.00119.27           C  
ATOM     34  O   THR B   5      50.549  18.853  29.374  1.00 92.12           O  
ATOM     35  CB  THR B   5      49.763  16.952  26.812  1.00116.08           C  
ATOM     36  OG1 THR B   5      50.663  16.236  27.657  1.00121.86           O  
ATOM     37  CG2 THR B   5      49.908  16.495  25.376  1.00112.31           C  
ATOM     38  N   ILE B   6      48.402  19.057  28.596  1.00127.78           N  
ATOM     39  CA  ILE B   6      47.713  19.422  29.821  1.00129.88           C  
ATOM     40  C   ILE B   6      47.041  18.137  30.328  1.00119.73           C  
ATOM     41  O   ILE B   6      46.763  17.238  29.522  1.00121.20           O  
ATOM     42  CB  ILE B   6      46.663  20.527  29.535  1.00134.78           C  
ATOM     43  CG1 ILE B   6      47.092  21.523  28.451  1.00135.24           C  
ATOM     44  CG2 ILE B   6      46.260  21.248  30.808  1.00133.06           C  
ATOM     45  CD1 ILE B   6      46.063  22.606  28.162  1.00133.66           C  
ATOM     46  N   VAL B   7      46.800  18.035  31.641  1.00102.16           N  
ATOM     47  CA  VAL B   7      46.088  16.881  32.209  1.00 94.53           C  
ATOM     48  C   VAL B   7      45.235  17.344  33.391  1.00 97.93           C  
ATOM     49  O   VAL B   7      45.719  17.486  34.517  1.00103.81           O  
ATOM     50  CB  VAL B   7      47.032  15.735  32.605  1.00 94.24           C  
ATOM     51  CG1 VAL B   7      46.358  14.754  33.551  1.00 95.60           C  
ATOM     52  CG2 VAL B   7      47.571  15.016  31.376  1.00102.07           C  
ATOM     53  N   LYS B   8      43.946  17.535  33.111  1.00 88.62           N  
ATOM     54  CA  LYS B   8      43.004  18.028  34.079  1.00 89.63           C  
ATOM     55  C   LYS B   8      42.403  16.873  34.883  1.00 76.52           C  
ATOM     56  O   LYS B   8      42.230  15.782  34.390  1.00 56.66           O  
ATOM     57  CB  LYS B   8      41.864  18.784  33.390  1.00100.42           C  
ATOM     58  CG  LYS B   8      42.244  20.072  32.669  1.00101.83           C  
ATOM     59  CD  LYS B   8      41.058  21.011  32.508  1.00 97.60           C  
ATOM     60  CE  LYS B   8      40.569  21.596  33.823  1.00 81.47           C  
ATOM     61  NZ  LYS B   8      41.348  22.791  34.224  1.00 74.43           N  
ATOM     62  N   GLU B   9      42.074  17.178  36.134  1.00 67.70           N  
ATOM     63  CA  GLU B   9      41.446  16.268  37.042  1.00 73.57           C  
ATOM     64  C   GLU B   9      40.419  17.094  37.811  1.00 67.34           C  
ATOM     65  O   GLU B   9      40.582  17.361  39.007  1.00 73.81           O  
ATOM     66  CB  GLU B   9      42.470  15.518  37.908  1.00 82.34           C  
ATOM     67  CG  GLU B   9      43.631  16.361  38.444  1.00 76.08           C  
ATOM     68  CD  GLU B   9      44.756  15.572  39.108  1.00 72.88           C  
ATOM     69  OE1 GLU B   9      44.460  14.599  39.847  1.00 67.18           O  
ATOM     70  OE2 GLU B   9      45.938  15.912  38.868  1.00 68.08           O  
ATOM     71  N   GLU B  10      39.366  17.478  37.073  0.50 63.46           N  
ATOM     72  CA  GLU B  10      38.264  18.286  37.563  0.50 55.38           C  
ATOM     73  C   GLU B  10      37.124  17.376  38.028  0.50 55.52           C  
ATOM     74  O   GLU B  10      36.982  16.230  37.614  0.50 50.91           O  
ATOM     75  CB  GLU B  10      37.802  19.272  36.494  0.50 55.77           C  
ATOM     76  N   GLU B  11      36.272  17.977  38.853  1.00 51.31           N  
ATOM     77  CA  GLU B  11      35.277  17.326  39.621  1.00 56.34           C  
ATOM     78  C   GLU B  11      34.258  18.395  39.969  1.00 57.64           C  
ATOM     79  O   GLU B  11      34.673  19.461  40.399  1.00 66.77           O  
ATOM     80  CB  GLU B  11      35.921  16.824  40.920  1.00 60.65           C  
ATOM     81  CG  GLU B  11      37.017  15.796  40.699  1.00 65.05           C  
ATOM     82  CD  GLU B  11      38.230  15.889  41.616  1.00 78.91           C  
ATOM     83  OE1 GLU B  11      38.942  16.933  41.582  1.00 59.06           O  
ATOM     84  OE2 GLU B  11      38.477  14.906  42.353  1.00 87.82           O  
ATOM     85  N   SER B  12      32.960  18.120  39.784  1.00 55.91           N  
ATOM     86  CA  SER B  12      31.961  19.140  40.079  1.00 48.07           C  
ATOM     87  C   SER B  12      30.637  18.501  40.430  1.00 46.96           C  
ATOM     88  O   SER B  12      30.388  17.357  40.081  1.00 60.77           O  
ATOM     89  CB  SER B  12      31.773  20.080  38.925  1.00 59.19           C  
ATOM     90  OG  SER B  12      30.907  19.522  37.949  1.00 52.06           O  
ATOM     91  N   PRO B  13      29.796  19.232  41.187  1.00 50.58           N  
ATOM     92  CA  PRO B  13      28.458  18.780  41.544  1.00 42.40           C  
ATOM     93  C   PRO B  13      27.455  18.447  40.425  1.00 60.69           C  
ATOM     94  O   PRO B  13      26.375  17.887  40.715  1.00 49.97           O  
ATOM     95  CB  PRO B  13      27.885  19.955  42.361  1.00 48.74           C  
ATOM     96  CG  PRO B  13      28.882  21.091  42.286  1.00 44.08           C  
ATOM     97  CD  PRO B  13      30.187  20.464  41.892  1.00 43.79           C  
ATOM     98  N   ILE B  14      27.788  18.769  39.168  1.00 63.86           N  
ATOM     99  CA  ILE B  14      26.862  18.572  38.065  1.00 47.34           C  
ATOM    100  C   ILE B  14      26.958  17.141  37.548  1.00 45.65           C  
ATOM    101  O   ILE B  14      28.056  16.598  37.362  1.00 54.21           O  
ATOM    102  CB  ILE B  14      27.112  19.586  36.939  1.00 50.85           C  
ATOM    103  CG1 ILE B  14      27.003  21.027  37.444  1.00 40.19           C  
ATOM    104  CG2 ILE B  14      26.139  19.312  35.798  1.00 53.46           C  
ATOM    105  CD1 ILE B  14      25.626  21.363  37.887  1.00 42.95           C  
ATOM    106  N   ALA B  15      25.783  16.540  37.334  1.00 41.78           N  
ATOM    107  CA  ALA B  15      25.651  15.204  36.788  1.00 37.12           C  
ATOM    108  C   ALA B  15      26.263  15.171  35.398  1.00 38.42           C  
ATOM    109  O   ALA B  15      26.069  16.095  34.599  1.00 45.35           O  
ATOM    110  CB  ALA B  15      24.193  14.820  36.756  1.00 48.96           C  
ATOM    111  N   PRO B  16      26.928  14.056  35.033  1.00 43.64           N  
ATOM    112  CA  PRO B  16      27.730  13.989  33.819  1.00 36.84           C  
ATOM    113  C   PRO B  16      27.075  14.041  32.442  1.00 43.77           C  
ATOM    114  O   PRO B  16      27.803  14.220  31.456  1.00 34.11           O  
ATOM    115  CB  PRO B  16      28.420  12.635  33.978  1.00 40.75           C  
ATOM    116  CG  PRO B  16      27.431  11.810  34.731  1.00 46.79           C  
ATOM    117  CD  PRO B  16      26.908  12.781  35.759  1.00 48.53           C  
ATOM    118  N   HIS B  17      25.775  13.778  32.393  1.00 48.75           N  
ATOM    119  CA  HIS B  17      24.988  13.857  31.186  1.00 52.86           C  
ATOM    120  C   HIS B  17      24.646  15.336  30.966  1.00 53.38           C  
ATOM    121  O   HIS B  17      24.364  15.821  29.854  1.00 42.31           O  
ATOM    122  CB  HIS B  17      23.765  12.919  31.311  1.00 55.57           C  
ATOM    123  CG  HIS B  17      22.827  13.257  32.428  1.00 55.40           C  
ATOM    124  ND1 HIS B  17      23.105  12.951  33.758  1.00 43.99           N  
ATOM    125  CD2 HIS B  17      21.627  13.890  32.424  1.00 53.36           C  
ATOM    126  CE1 HIS B  17      22.137  13.400  34.529  1.00 39.35           C  
ATOM    127  NE2 HIS B  17      21.216  14.014  33.723  1.00 47.61           N  
ATOM    128  N   ARG B  18      24.676  16.088  32.061  1.00 52.09           N  
ATOM    129  CA  ARG B  18      24.360  17.469  31.992  1.00 53.86           C  
ATOM    130  C   ARG B  18      25.572  18.255  31.453  1.00 54.37           C  
ATOM    131  O   ARG B  18      25.386  19.158  30.634  1.00 47.48           O  
ATOM    132  CB  ARG B  18      23.806  17.901  33.341  1.00 56.45           C  
ATOM    133  CG  ARG B  18      22.454  17.282  33.655  1.00 53.83           C  
ATOM    134  CD  ARG B  18      22.100  17.597  35.087  1.00 54.51           C  
ATOM    135  NE  ARG B  18      22.071  19.035  35.321  1.00 65.29           N  
ATOM    136  CZ  ARG B  18      22.223  19.618  36.509  1.00 59.57           C  
ATOM    137  NH1 ARG B  18      21.919  20.903  36.620  1.00 52.01           N  
ATOM    138  NH2 ARG B  18      22.607  18.909  37.574  1.00 56.18           N  
ATOM    139  N   LEU B  19      26.791  17.856  31.849  1.00 55.59           N  
ATOM    140  CA  LEU B  19      28.043  18.453  31.378  1.00 53.28           C  
ATOM    141  C   LEU B  19      28.507  17.823  30.067  1.00 50.12           C  
ATOM    142  O   LEU B  19      29.276  18.388  29.347  1.00 49.24           O  
ATOM    143  CB  LEU B  19      29.152  18.226  32.408  1.00 52.05           C  
ATOM    144  CG  LEU B  19      29.108  19.112  33.640  1.00 53.95           C  
ATOM    145  CD1 LEU B  19      30.303  18.807  34.553  1.00 51.63           C  
ATOM    146  CD2 LEU B  19      29.073  20.585  33.237  1.00 49.83           C  
ATOM    147  N   PHE B  20      28.178  16.571  29.841  1.00 50.44           N  
ATOM    148  CA  PHE B  20      28.606  16.019  28.638  1.00 50.13           C  
ATOM    149  C   PHE B  20      27.824  16.716  27.517  1.00 56.58           C  
ATOM    150  O   PHE B  20      28.359  17.026  26.460  1.00 58.48           O  
ATOM    151  CB  PHE B  20      28.436  14.504  28.643  1.00 46.38           C  
ATOM    152  CG  PHE B  20      28.991  13.876  27.397  1.00 45.57           C  
ATOM    153  CD1 PHE B  20      30.341  13.597  27.295  1.00 45.59           C  
ATOM    154  CD2 PHE B  20      28.176  13.625  26.316  1.00 47.46           C  
ATOM    155  CE1 PHE B  20      30.857  13.007  26.153  1.00 45.71           C  
ATOM    156  CE2 PHE B  20      28.697  13.057  25.165  1.00 57.14           C  
ATOM    157  CZ  PHE B  20      30.040  12.751  25.087  1.00 50.94           C  
ATOM    158  N   LYS B  21      26.551  17.000  27.782  1.00 52.99           N  
ATOM    159  CA  LYS B  21      25.727  17.654  26.824  1.00 45.03           C  
ATOM    160  C   LYS B  21      26.179  19.119  26.758  1.00 53.78           C  
ATOM    161  O   LYS B  21      26.429  19.681  25.667  1.00 38.39           O  
ATOM    162  CB  LYS B  21      24.257  17.516  27.228  1.00 43.23           C  
ATOM    163  CG  LYS B  21      23.176  17.776  26.160  1.00 55.58           C  
ATOM    164  CD  LYS B  21      22.885  16.610  25.198  1.00 54.86           C  
ATOM    165  CE  LYS B  21      22.119  17.014  23.951  1.00 55.63           C  
ATOM    166  NZ  LYS B  21      22.372  16.084  22.814  1.00 57.64           N  
ATOM    167  N   ALA B  22      26.357  19.729  27.939  1.00 43.36           N  
ATOM    168  CA  ALA B  22      26.583  21.156  27.984  1.00 37.40           C  
ATOM    169  C   ALA B  22      27.951  21.568  27.454  1.00 41.39           C  
ATOM    170  O   ALA B  22      28.026  22.666  26.934  1.00 49.81           O  
ATOM    171  CB  ALA B  22      26.367  21.674  29.385  1.00 44.33           C  
ATOM    172  N   LEU B  23      29.005  20.731  27.595  1.00 43.69           N  
ATOM    173  CA  LEU B  23      30.382  21.125  27.245  1.00 41.83           C  
ATOM    174  C   LEU B  23      31.004  20.288  26.135  1.00 47.20           C  
ATOM    175  O   LEU B  23      32.179  20.540  25.814  1.00 46.16           O  
ATOM    176  CB  LEU B  23      31.295  20.996  28.469  1.00 49.00           C  
ATOM    177  CG  LEU B  23      30.892  21.801  29.701  1.00 45.54           C  
ATOM    178  CD1 LEU B  23      31.833  21.489  30.842  1.00 50.74           C  
ATOM    179  CD2 LEU B  23      30.880  23.287  29.409  1.00 56.52           C  
ATOM    180  N   VAL B  24      30.304  19.274  25.622  1.00 39.71           N  
ATOM    181  CA  VAL B  24      30.845  18.487  24.531  1.00 46.65           C  
ATOM    182  C   VAL B  24      29.878  18.519  23.361  1.00 49.21           C  
ATOM    183  O   VAL B  24      30.220  19.077  22.350  1.00 41.78           O  
ATOM    184  CB  VAL B  24      31.145  17.020  24.872  1.00 40.68           C  
ATOM    185  CG1 VAL B  24      31.532  16.231  23.635  1.00 44.03           C  
ATOM    186  CG2 VAL B  24      32.215  16.887  25.922  1.00 32.49           C  
ATOM    187  N   LEU B  25      28.696  17.926  23.556  1.00 51.10           N  
ATOM    188  CA  LEU B  25      27.746  17.677  22.491  1.00 46.72           C  
ATOM    189  C   LEU B  25      27.129  18.951  21.956  1.00 48.93           C  
ATOM    190  O   LEU B  25      26.972  19.049  20.750  1.00 46.78           O  
ATOM    191  CB  LEU B  25      26.640  16.749  22.978  1.00 49.98           C  
ATOM    192  CG  LEU B  25      27.066  15.306  23.216  1.00 47.53           C  
ATOM    193  CD1 LEU B  25      25.852  14.384  23.154  1.00 49.41           C  
ATOM    194  CD2 LEU B  25      28.077  14.855  22.177  1.00 47.70           C  
ATOM    195  N   GLU B  26      26.759  19.861  22.857  1.00 46.09           N  
ATOM    196  CA  GLU B  26      26.135  21.115  22.500  1.00 39.45           C  
ATOM    197  C   GLU B  26      27.039  22.297  22.873  1.00 37.79           C  
ATOM    198  O   GLU B  26      26.594  23.423  22.959  1.00 43.16           O  
ATOM    199  CB  GLU B  26      24.765  21.208  23.173  1.00 46.32           C  
ATOM    200  CG  GLU B  26      23.696  20.221  22.659  1.00 44.79           C  
ATOM    201  CD  GLU B  26      23.054  20.530  21.302  1.00 55.98           C  
ATOM    202  OE1 GLU B  26      22.498  21.632  21.152  1.00 56.54           O  
ATOM    203  OE2 GLU B  26      23.122  19.673  20.378  1.00 57.84           O  
ATOM    204  N   ARG B  27      28.337  22.082  23.045  1.00 31.38           N  
ATOM    205  CA  ARG B  27      29.208  23.216  23.438  1.00 38.39           C  
ATOM    206  C   ARG B  27      28.916  24.419  22.518  1.00 40.30           C  
ATOM    207  O   ARG B  27      28.412  25.448  22.957  1.00 52.64           O  
ATOM    208  CB  ARG B  27      30.658  22.748  23.412  1.00 36.01           C  
ATOM    209  CG  ARG B  27      31.612  23.539  24.305  1.00 46.53           C  
ATOM    210  CD  ARG B  27      33.046  23.204  23.965  1.00 48.52           C  
ATOM    211  NE  ARG B  27      34.042  23.885  24.772  1.00 60.70           N  
ATOM    212  CZ  ARG B  27      34.598  23.389  25.863  1.00 59.37           C  
ATOM    213  NH1 ARG B  27      34.214  22.212  26.329  1.00 51.19           N  
ATOM    214  NH2 ARG B  27      35.556  24.065  26.473  1.00 71.64           N  
ATOM    215  N   HIS B  28      29.158  24.236  21.212  1.00 49.40           N  
ATOM    216  CA  HIS B  28      29.032  25.268  20.144  1.00 45.18           C  
ATOM    217  C   HIS B  28      27.828  26.201  20.285  1.00 43.29           C  
ATOM    218  O   HIS B  28      27.937  27.416  19.986  1.00 44.08           O  
ATOM    219  CB  HIS B  28      29.040  24.616  18.760  1.00 47.04           C  
ATOM    220  CG  HIS B  28      28.171  23.418  18.688  1.00 44.48           C  
ATOM    221  ND1 HIS B  28      28.603  22.206  19.141  1.00 45.27           N  
ATOM    222  CD2 HIS B  28      26.914  23.251  18.234  1.00 43.63           C  
ATOM    223  CE1 HIS B  28      27.642  21.322  18.960  1.00 52.86           C  
ATOM    224  NE2 HIS B  28      26.585  21.945  18.431  1.00 48.88           N  
ATOM    225  N   GLN B  29      26.671  25.671  20.669  1.00 46.55           N  
ATOM    226  CA  GLN B  29      25.487  26.503  20.807  1.00 47.59           C  
ATOM    227  C   GLN B  29      25.403  27.099  22.219  1.00 43.18           C  
ATOM    228  O   GLN B  29      24.691  28.108  22.447  1.00 46.53           O  
ATOM    229  CB  GLN B  29      24.235  25.702  20.441  1.00 60.03           C  
ATOM    230  CG  GLN B  29      22.941  26.532  20.439  1.00 74.48           C  
ATOM    231  CD  GLN B  29      22.901  27.636  19.399  1.00 78.67           C  
ATOM    232  OE1 GLN B  29      22.994  27.392  18.198  1.00 80.91           O  
ATOM    233  NE2 GLN B  29      22.737  28.875  19.841  1.00 91.51           N  
ATOM    234  N   VAL B  30      26.059  26.435  23.173  1.00 48.25           N  
ATOM    235  CA  VAL B  30      26.112  26.859  24.585  1.00 45.29           C  
ATOM    236  C   VAL B  30      27.159  27.970  24.726  1.00 42.77           C  
ATOM    237  O   VAL B  30      27.080  28.838  25.617  1.00 42.22           O  
ATOM    238  CB  VAL B  30      26.402  25.667  25.522  1.00 44.01           C  
ATOM    239  CG1 VAL B  30      26.835  26.101  26.905  1.00 57.86           C  
ATOM    240  CG2 VAL B  30      25.215  24.732  25.636  1.00 47.73           C  
ATOM    241  N   LEU B  31      28.169  27.961  23.856  1.00 34.11           N  
ATOM    242  CA  LEU B  31      29.190  29.003  23.994  1.00 39.04           C  
ATOM    243  C   LEU B  31      28.590  30.376  23.741  1.00 40.64           C  
ATOM    244  O   LEU B  31      29.207  31.374  24.119  1.00 45.46           O  
ATOM    245  CB  LEU B  31      30.349  28.763  23.033  1.00 39.94           C  
ATOM    246  CG  LEU B  31      31.199  27.538  23.343  1.00 39.61           C  
ATOM    247  CD1 LEU B  31      32.091  27.182  22.168  1.00 44.07           C  
ATOM    248  CD2 LEU B  31      32.044  27.757  24.568  1.00 48.53           C  
ATOM    249  N   VAL B  32      27.404  30.426  23.115  1.00 44.47           N  
ATOM    250  CA  VAL B  32      26.825  31.709  22.722  1.00 39.91           C  
ATOM    251  C   VAL B  32      25.843  32.213  23.777  1.00 40.28           C  
ATOM    252  O   VAL B  32      25.565  33.438  23.809  1.00 36.05           O  
ATOM    253  CB  VAL B  32      26.125  31.652  21.349  1.00 38.58           C  
ATOM    254  CG1 VAL B  32      25.632  33.035  20.972  1.00 38.46           C  
ATOM    255  CG2 VAL B  32      26.998  31.073  20.247  1.00 36.14           C  
ATOM    256  N   LYS B  33      25.245  31.278  24.523  1.00 40.06           N  
ATOM    257  CA  LYS B  33      24.303  31.608  25.587  1.00 55.65           C  
ATOM    258  C   LYS B  33      25.053  32.236  26.755  1.00 42.40           C  
ATOM    259  O   LYS B  33      24.572  33.157  27.368  1.00 47.88           O  
ATOM    260  CB  LYS B  33      23.646  30.377  26.227  1.00 56.70           C  
ATOM    261  CG  LYS B  33      23.423  29.186  25.321  1.00 49.09           C  
ATOM    262  CD  LYS B  33      22.097  28.490  25.557  0.89 54.13           C  
ATOM    263  CE  LYS B  33      21.785  27.469  24.485  1.00 47.35           C  
ATOM    264  NZ  LYS B  33      20.364  27.548  24.071  0.98 50.99           N  
ATOM    265  N   ALA B  34      26.215  31.638  27.038  1.00 45.22           N  
ATOM    266  CA  ALA B  34      27.105  31.957  28.162  1.00 40.71           C  
ATOM    267  C   ALA B  34      27.908  33.240  27.953  1.00 46.97           C  
ATOM    268  O   ALA B  34      27.990  34.056  28.888  1.00 55.74           O  
ATOM    269  CB  ALA B  34      28.053  30.811  28.368  1.00 38.57           C  
ATOM    270  N   GLN B  35      28.533  33.370  26.773  1.00 46.50           N  
ATOM    271  CA  GLN B  35      29.349  34.517  26.396  1.00 40.04           C  
ATOM    272  C   GLN B  35      28.832  35.137  25.102  1.00 46.42           C  
ATOM    273  O   GLN B  35      29.535  35.253  24.084  1.00 39.54           O  
ATOM    274  CB  GLN B  35      30.806  34.119  26.255  1.00 37.75           C  
ATOM    275  CG  GLN B  35      31.236  33.137  27.319  1.00 44.75           C  
ATOM    276  CD  GLN B  35      32.724  33.025  27.380  1.00 48.73           C  
ATOM    277  OE1 GLN B  35      33.441  33.825  26.781  1.00 48.83           O  
ATOM    278  NE2 GLN B  35      33.190  32.080  28.183  1.00 56.07           N  
ATOM    279  N   PRO B  36      27.583  35.619  25.153  1.00 37.64           N  
ATOM    280  CA  PRO B  36      26.963  36.321  24.040  1.00 47.14           C  
ATOM    281  C   PRO B  36      27.733  37.597  23.689  1.00 53.88           C  
ATOM    282  O   PRO B  36      27.354  38.316  22.773  1.00 67.30           O  
ATOM    283  CB  PRO B  36      25.591  36.667  24.624  1.00 46.03           C  
ATOM    284  CG  PRO B  36      25.839  36.722  26.112  1.00 38.81           C  
ATOM    285  CD  PRO B  36      26.700  35.514  26.311  1.00 45.58           C  
ATOM    286  N   HIS B  37      28.789  37.863  24.463  1.00 53.87           N  
ATOM    287  CA  HIS B  37      29.585  39.063  24.370  1.00 47.60           C  
ATOM    288  C   HIS B  37      30.883  38.770  23.608  1.00 43.47           C  
ATOM    289  O   HIS B  37      31.678  39.659  23.399  1.00 57.94           O  
ATOM    290  CB  HIS B  37      29.826  39.627  25.794  1.00 49.39           C  
ATOM    291  CG  HIS B  37      30.896  38.925  26.566  1.00 44.74           C  
ATOM    292  ND1 HIS B  37      30.687  37.686  27.170  1.00 44.65           N  
ATOM    293  CD2 HIS B  37      32.175  39.283  26.848  1.00 45.92           C  
ATOM    294  CE1 HIS B  37      31.801  37.284  27.760  1.00 38.07           C  
ATOM    295  NE2 HIS B  37      32.746  38.262  27.571  1.00 46.50           N  
ATOM    296  N   VAL B  38      31.060  37.520  23.182  1.00 46.39           N  
ATOM    297  CA  VAL B  38      32.225  37.059  22.448  1.00 51.83           C  
ATOM    298  C   VAL B  38      31.810  36.311  21.184  1.00 60.31           C  
ATOM    299  O   VAL B  38      32.553  36.281  20.175  1.00 56.08           O  
ATOM    300  CB  VAL B  38      33.044  36.065  23.277  1.00 50.33           C  
ATOM    301  CG1 VAL B  38      34.149  35.458  22.432  1.00 48.27           C  
ATOM    302  CG2 VAL B  38      33.582  36.685  24.552  1.00 59.38           C  
ATOM    303  N   PHE B  39      30.690  35.600  21.313  1.00 59.25           N  
ATOM    304  CA  PHE B  39      30.214  34.709  20.321  1.00 52.11           C  
ATOM    305  C   PHE B  39      28.893  35.211  19.782  1.00 46.47           C  
ATOM    306  O   PHE B  39      28.056  35.699  20.513  1.00 46.12           O  
ATOM    307  CB  PHE B  39      30.085  33.305  20.905  1.00 57.30           C  
ATOM    308  CG  PHE B  39      31.413  32.704  21.259  1.00 50.58           C  
ATOM    309  CD1 PHE B  39      32.262  32.270  20.259  1.00 55.96           C  
ATOM    310  CD2 PHE B  39      31.828  32.605  22.577  1.00 53.83           C  
ATOM    311  CE1 PHE B  39      33.504  31.748  20.567  1.00 49.95           C  
ATOM    312  CE2 PHE B  39      33.061  32.056  22.884  1.00 47.92           C  
ATOM    313  CZ  PHE B  39      33.899  31.638  21.880  1.00 57.73           C  
ATOM    314  N   LYS B  40      28.773  35.072  18.464  1.00 57.68           N  
ATOM    315  CA  LYS B  40      27.613  35.427  17.692  1.00 50.87           C  
ATOM    316  C   LYS B  40      26.825  34.148  17.411  1.00 36.84           C  
ATOM    317  O   LYS B  40      25.583  34.125  17.480  1.00 41.12           O  
ATOM    318  CB  LYS B  40      28.029  36.126  16.385  1.00 56.00           C  
ATOM    319  CG  LYS B  40      26.918  36.277  15.344  1.00 57.68           C  
ATOM    320  CD  LYS B  40      27.397  36.505  13.916  1.00 58.34           C  
ATOM    321  CE  LYS B  40      28.004  37.878  13.687  1.00 62.43           C  
ATOM    322  NZ  LYS B  40      28.545  38.012  12.313  0.98 65.30           N  
ATOM    323  N   SER B  41      27.523  33.083  17.032  1.00 36.41           N  
ATOM    324  CA  SER B  41      26.794  31.911  16.632  1.00 37.77           C  
ATOM    325  C   SER B  41      27.599  30.628  16.769  1.00 38.17           C  
ATOM    326  O   SER B  41      28.782  30.650  16.675  1.00 43.93           O  
ATOM    327  CB  SER B  41      26.447  32.039  15.178  1.00 54.97           C  
ATOM    328  OG  SER B  41      27.646  32.059  14.396  1.00 47.63           O  
ATOM    329  N   GLY B  42      26.899  29.529  17.074  1.00 37.49           N  
ATOM    330  CA  GLY B  42      27.506  28.184  17.146  1.00 41.18           C  
ATOM    331  C   GLY B  42      26.614  27.157  16.465  1.00 40.86           C  
ATOM    332  O   GLY B  42      25.462  27.003  16.919  1.00 35.98           O  
ATOM    333  N   GLU B  43      27.105  26.472  15.424  1.00 48.95           N  
ATOM    334  CA  GLU B  43      26.259  25.452  14.740  1.00 42.80           C  
ATOM    335  C   GLU B  43      27.115  24.455  13.947  1.00 40.66           C  
ATOM    336  O   GLU B  43      28.283  24.775  13.649  1.00 52.74           O  
ATOM    337  CB  GLU B  43      25.227  26.123  13.831  1.00 48.12           C  
ATOM    338  CG  GLU B  43      25.797  26.577  12.499  1.00 44.56           C  
ATOM    339  CD  GLU B  43      26.829  27.689  12.584  1.00 52.50           C  
ATOM    340  OE1 GLU B  43      26.758  28.488  13.538  1.00 38.88           O  
ATOM    341  OE2 GLU B  43      27.702  27.751  11.696  1.00 45.13           O  
ATOM    342  N   ILE B  44      26.545  23.279  13.657  1.00 53.80           N  
ATOM    343  CA  ILE B  44      27.200  22.213  12.838  1.00 58.58           C  
ATOM    344  C   ILE B  44      27.156  22.652  11.370  1.00 55.71           C  
ATOM    345  O   ILE B  44      26.168  23.314  10.993  1.00 45.85           O  
ATOM    346  CB  ILE B  44      26.510  20.850  13.050  1.00 67.14           C  
ATOM    347  CG1 ILE B  44      26.504  20.438  14.525  1.00 58.37           C  
ATOM    348  CG2 ILE B  44      27.141  19.783  12.169  1.00 70.01           C  
ATOM    349  CD1 ILE B  44      25.718  21.367  15.421  1.00 65.99           C  
ATOM    350  N   ILE B  45      28.145  22.258  10.560  1.00 54.58           N  
ATOM    351  CA  ILE B  45      28.149  22.683   9.140  1.00 67.26           C  
ATOM    352  C   ILE B  45      27.865  21.462   8.264  1.00 64.94           C  
ATOM    353  O   ILE B  45      27.452  21.609   7.122  1.00 56.02           O  
ATOM    354  CB  ILE B  45      29.388  23.508   8.719  1.00 76.77           C  
ATOM    355  CG1 ILE B  45      30.717  22.848   9.087  1.00 81.35           C  
ATOM    356  CG2 ILE B  45      29.289  24.936   9.272  1.00 66.60           C  
ATOM    357  CD1 ILE B  45      31.920  23.683   8.690  1.00 90.95           C  
ATOM    358  N   GLU B  46      28.083  20.276   8.838  1.00 67.35           N  
ATOM    359  CA  GLU B  46      27.682  19.013   8.263  1.00 79.45           C  
ATOM    360  C   GLU B  46      27.895  17.945   9.340  1.00 84.10           C  
ATOM    361  O   GLU B  46      28.774  18.097  10.190  1.00100.39           O  
ATOM    362  CB  GLU B  46      28.443  18.682   6.980  1.00 84.96           C  
ATOM    363  CG  GLU B  46      29.827  18.110   7.201  1.00 94.91           C  
ATOM    364  CD  GLU B  46      30.403  17.422   5.976  1.00111.36           C  
ATOM    365  OE1 GLU B  46      29.626  17.117   5.039  1.00119.04           O  
ATOM    366  OE2 GLU B  46      31.627  17.190   5.963  1.00125.30           O  
ATOM    367  N   GLY B  47      27.082  16.887   9.303  1.00 82.41           N  
ATOM    368  CA  GLY B  47      27.163  15.801  10.270  1.00 75.80           C  
ATOM    369  C   GLY B  47      25.864  15.625  11.027  1.00 79.05           C  
ATOM    370  O   GLY B  47      24.940  16.451  10.914  1.00 57.91           O  
ATOM    371  N   ASP B  48      25.840  14.561  11.837  1.00 83.90           N  
ATOM    372  CA  ASP B  48      24.667  14.098  12.559  1.00 90.18           C  
ATOM    373  C   ASP B  48      25.020  13.830  14.023  1.00 90.35           C  
ATOM    374  O   ASP B  48      24.615  12.809  14.588  1.00 93.63           O  
ATOM    375  CB  ASP B  48      24.163  12.798  11.929  1.00 96.76           C  
ATOM    376  CG  ASP B  48      25.264  11.751  11.831  1.00 96.12           C  
ATOM    377  OD1 ASP B  48      26.450  12.105  12.127  1.00 84.91           O  
ATOM    378  OD2 ASP B  48      24.938  10.600  11.465  1.00 69.18           O  
ATOM    379  N   GLY B  49      25.828  14.720  14.605  1.00 88.63           N  
ATOM    380  CA  GLY B  49      26.227  14.610  16.005  1.00 89.79           C  
ATOM    381  C   GLY B  49      26.993  13.332  16.286  1.00 81.14           C  
ATOM    382  O   GLY B  49      27.192  12.973  17.437  1.00 93.09           O  
ATOM    383  N   GLY B  50      27.411  12.649  15.219  1.00 76.85           N  
ATOM    384  CA  GLY B  50      28.185  11.442  15.305  1.00 69.76           C  
ATOM    385  C   GLY B  50      29.648  11.770  15.127  1.00 77.15           C  
ATOM    386  O   GLY B  50      30.161  12.653  15.802  1.00 91.03           O  
ATOM    387  N   VAL B  51      30.305  11.096  14.179  1.00 69.44           N  
ATOM    388  CA  VAL B  51      31.707  11.320  13.929  1.00 67.97           C  
ATOM    389  C   VAL B  51      31.862  11.795  12.480  1.00 67.87           C  
ATOM    390  O   VAL B  51      31.375  11.178  11.525  1.00 64.07           O  
ATOM    391  CB  VAL B  51      32.532  10.063  14.263  1.00 63.30           C  
ATOM    392  CG1 VAL B  51      32.054   9.435  15.569  1.00 64.42           C  
ATOM    393  CG2 VAL B  51      32.531   9.024  13.150  1.00 66.68           C  
ATOM    394  N   GLY B  52      32.560  12.913  12.313  1.00 70.72           N  
ATOM    395  CA  GLY B  52      32.678  13.526  10.993  1.00 76.93           C  
ATOM    396  C   GLY B  52      31.763  14.735  10.891  1.00 76.19           C  
ATOM    397  O   GLY B  52      31.698  15.399   9.844  1.00 71.88           O  
ATOM    398  N   THR B  53      31.018  14.983  11.979  1.00 81.72           N  
ATOM    399  CA  THR B  53      30.207  16.183  12.121  1.00 73.76           C  
ATOM    400  C   THR B  53      31.200  17.328  12.330  1.00 65.01           C  
ATOM    401  O   THR B  53      32.306  17.106  12.824  1.00 68.54           O  
ATOM    402  CB  THR B  53      29.214  16.105  13.291  1.00 74.01           C  
ATOM    403  OG1 THR B  53      28.560  14.835  13.306  1.00 85.97           O  
ATOM    404  CG2 THR B  53      28.182  17.215  13.250  1.00 63.50           C  
ATOM    405  N   VAL B  54      30.829  18.533  11.914  1.00 58.54           N  
ATOM    406  CA  VAL B  54      31.721  19.661  12.052  1.00 59.04           C  
ATOM    407  C   VAL B  54      30.874  20.831  12.524  1.00 53.53           C  
ATOM    408  O   VAL B  54      29.861  21.079  11.942  1.00 48.69           O  
ATOM    409  CB  VAL B  54      32.432  20.022  10.733  1.00 60.48           C  
ATOM    410  CG1 VAL B  54      33.261  21.298  10.874  1.00 64.51           C  
ATOM    411  CG2 VAL B  54      33.290  18.880  10.210  1.00 69.15           C  
ATOM    412  N   THR B  55      31.338  21.544  13.551  1.00 45.74           N  
ATOM    413  CA  THR B  55      30.630  22.697  14.054  1.00 45.03           C  
ATOM    414  C   THR B  55      31.414  23.942  13.627  1.00 39.89           C  
ATOM    415  O   THR B  55      32.582  23.832  13.257  1.00 51.64           O  
ATOM    416  CB  THR B  55      30.452  22.545  15.574  1.00 48.26           C  
ATOM    417  OG1 THR B  55      31.713  22.761  16.212  1.00 53.62           O  
ATOM    418  CG2 THR B  55      29.942  21.176  15.965  1.00 51.44           C  
ATOM    419  N   LYS B  56      30.764  25.106  13.601  1.00 38.41           N  
ATOM    420  CA  LYS B  56      31.465  26.379  13.399  1.00 44.23           C  
ATOM    421  C   LYS B  56      30.983  27.273  14.537  1.00 41.77           C  
ATOM    422  O   LYS B  56      29.863  27.158  14.911  1.00 46.71           O  
ATOM    423  CB  LYS B  56      31.217  27.104  12.069  1.00 51.55           C  
ATOM    424  CG  LYS B  56      31.855  28.501  12.021  1.00 52.95           C  
ATOM    425  CD  LYS B  56      31.635  29.333  10.745  1.00 58.45           C  
ATOM    426  CE  LYS B  56      32.418  28.821   9.551  1.00 72.84           C  
ATOM    427  NZ  LYS B  56      32.238  29.659   8.337  1.00 77.69           N  
ATOM    428  N   ILE B  57      31.871  28.105  15.080  1.00 51.93           N  
ATOM    429  CA  ILE B  57      31.563  29.027  16.156  1.00 58.22           C  
ATOM    430  C   ILE B  57      32.064  30.412  15.734  1.00 55.84           C  
ATOM    431  O   ILE B  57      33.263  30.618  15.608  1.00 53.61           O  
ATOM    432  CB  ILE B  57      32.240  28.558  17.459  1.00 63.43           C  
ATOM    433  CG1 ILE B  57      31.715  27.189  17.908  1.00 63.12           C  
ATOM    434  CG2 ILE B  57      32.082  29.612  18.534  1.00 63.63           C  
ATOM    435  CD1 ILE B  57      32.590  26.480  18.926  1.00 64.52           C  
ATOM    436  N   THR B  58      31.148  31.369  15.595  1.00 61.70           N  
ATOM    437  CA  THR B  58      31.507  32.697  15.109  1.00 66.14           C  
ATOM    438  C   THR B  58      31.533  33.699  16.276  1.00 63.66           C  
ATOM    439  O   THR B  58      30.659  33.718  17.140  1.00 64.38           O  
ATOM    440  CB  THR B  58      30.589  33.071  13.936  1.00 66.76           C  
ATOM    441  OG1 THR B  58      30.557  31.927  13.077  1.00 71.04           O  
ATOM    442  CG2 THR B  58      31.046  34.278  13.145  1.00 69.89           C  
ATOM    443  N   PHE B  59      32.591  34.512  16.277  1.00 52.33           N  
ATOM    444  CA  PHE B  59      32.837  35.549  17.240  1.00 53.57           C  
ATOM    445  C   PHE B  59      32.179  36.833  16.785  1.00 51.10           C  
ATOM    446  O   PHE B  59      32.079  37.079  15.583  1.00 66.66           O  
ATOM    447  CB  PHE B  59      34.328  35.838  17.342  1.00 47.85           C  
ATOM    448  CG  PHE B  59      35.131  34.745  17.989  1.00 49.22           C  
ATOM    449  CD1 PHE B  59      35.282  34.711  19.364  1.00 49.50           C  
ATOM    450  CD2 PHE B  59      35.714  33.748  17.228  1.00 49.06           C  
ATOM    451  CE1 PHE B  59      36.023  33.711  19.969  1.00 50.93           C  
ATOM    452  CE2 PHE B  59      36.448  32.746  17.835  1.00 47.20           C  
ATOM    453  CZ  PHE B  59      36.620  32.743  19.199  1.00 52.94           C  
ATOM    454  N   VAL B  60      31.753  37.633  17.755  1.00 55.11           N  
ATOM    455  CA  VAL B  60      31.104  38.890  17.481  1.00 59.69           C  
ATOM    456  C   VAL B  60      31.988  39.725  16.545  1.00 61.79           C  
ATOM    457  O   VAL B  60      33.229  39.667  16.602  1.00 56.12           O  
ATOM    458  CB  VAL B  60      30.801  39.668  18.775  1.00 59.45           C  
ATOM    459  CG1 VAL B  60      29.756  38.988  19.631  1.00 58.66           C  
ATOM    460  CG2 VAL B  60      32.054  39.941  19.572  1.00 65.74           C  
ATOM    461  N   ASP B  61      31.319  40.510  15.696  1.00 65.11           N  
ATOM    462  CA  ASP B  61      31.932  41.371  14.696  1.00 61.08           C  
ATOM    463  C   ASP B  61      33.216  42.000  15.230  1.00 66.10           C  
ATOM    464  O   ASP B  61      34.324  41.731  14.749  1.00 77.76           O  
ATOM    465  CB  ASP B  61      30.979  42.507  14.309  1.00 71.48           C  
ATOM    466  CG  ASP B  61      29.865  42.121  13.348  1.00 74.48           C  
ATOM    467  OD1 ASP B  61      30.030  41.107  12.631  1.00 71.04           O  
ATOM    468  OD2 ASP B  61      28.847  42.858  13.311  1.00 82.02           O  
ATOM    469  N   GLY B  62      33.035  42.833  16.253  1.00 63.83           N  
ATOM    470  CA  GLY B  62      34.093  43.580  16.852  1.00 58.75           C  
ATOM    471  C   GLY B  62      35.285  42.746  17.275  1.00 54.96           C  
ATOM    472  O   GLY B  62      36.390  43.280  17.290  1.00 55.80           O  
ATOM    473  N   HIS B  63      35.077  41.453  17.573  1.00 48.76           N  
ATOM    474  CA  HIS B  63      36.121  40.579  18.162  1.00 48.98           C  
ATOM    475  C   HIS B  63      37.308  40.369  17.229  1.00 52.83           C  
ATOM    476  O   HIS B  63      37.132  40.045  16.056  1.00 78.65           O  
ATOM    477  CB  HIS B  63      35.542  39.201  18.534  1.00 49.70           C  
ATOM    478  CG  HIS B  63      36.353  38.469  19.551  1.00 42.40           C  
ATOM    479  ND1 HIS B  63      37.578  37.910  19.260  1.00 39.04           N  
ATOM    480  CD2 HIS B  63      36.120  38.236  20.862  1.00 41.73           C  
ATOM    481  CE1 HIS B  63      38.068  37.332  20.330  1.00 38.20           C  
ATOM    482  NE2 HIS B  63      37.194  37.541  21.345  1.00 41.55           N  
ATOM    483  N   PRO B  64      38.562  40.511  17.703  1.00 46.63           N  
ATOM    484  CA  PRO B  64      39.715  40.267  16.840  1.00 52.54           C  
ATOM    485  C   PRO B  64      39.654  38.901  16.152  1.00 61.95           C  
ATOM    486  O   PRO B  64      40.146  38.735  15.017  1.00 71.80           O  
ATOM    487  CB  PRO B  64      40.883  40.318  17.824  1.00 58.11           C  
ATOM    488  CG  PRO B  64      40.406  41.299  18.881  1.00 51.26           C  
ATOM    489  CD  PRO B  64      38.940  41.002  19.040  1.00 46.38           C  
ATOM    490  N   LEU B  65      39.033  37.944  16.846  1.00 62.36           N  
ATOM    491  CA  LEU B  65      38.893  36.598  16.358  1.00 59.06           C  
ATOM    492  C   LEU B  65      37.671  36.506  15.448  1.00 58.48           C  
ATOM    493  O   LEU B  65      36.697  37.269  15.577  1.00 55.42           O  
ATOM    494  CB  LEU B  65      38.848  35.626  17.539  1.00 60.73           C  
ATOM    495  CG  LEU B  65      40.140  35.583  18.361  1.00 53.32           C  
ATOM    496  CD1 LEU B  65      40.145  34.426  19.352  1.00 52.37           C  
ATOM    497  CD2 LEU B  65      41.361  35.480  17.459  1.00 56.91           C  
ATOM    498  N   THR B  66      37.741  35.534  14.537  1.00 57.61           N  
ATOM    499  CA  THR B  66      36.753  35.364  13.497  1.00 53.13           C  
ATOM    500  C   THR B  66      35.953  34.081  13.717  1.00 38.58           C  
ATOM    501  O   THR B  66      34.754  34.126  13.906  1.00 30.70           O  
ATOM    502  CB  THR B  66      37.441  35.431  12.123  1.00 61.11           C  
ATOM    503  OG1 THR B  66      38.026  36.729  12.017  1.00 57.20           O  
ATOM    504  CG2 THR B  66      36.499  35.205  10.960  1.00 70.36           C  
ATOM    505  N   TYR B  67      36.588  32.917  13.680  1.00 44.21           N  
ATOM    506  CA  TYR B  67      35.778  31.715  13.806  1.00 42.74           C  
ATOM    507  C   TYR B  67      36.635  30.485  14.039  1.00 41.95           C  
ATOM    508  O   TYR B  67      37.804  30.525  13.839  1.00 35.32           O  
ATOM    509  CB  TYR B  67      35.018  31.440  12.502  1.00 56.12           C  
ATOM    510  CG  TYR B  67      35.884  30.892  11.391  1.00 54.41           C  
ATOM    511  CD1 TYR B  67      36.820  31.691  10.761  1.00 57.32           C  
ATOM    512  CD2 TYR B  67      35.763  29.578  10.962  1.00 59.71           C  
ATOM    513  CE1 TYR B  67      37.635  31.197   9.759  1.00 60.15           C  
ATOM    514  CE2 TYR B  67      36.553  29.073   9.945  1.00 52.21           C  
ATOM    515  CZ  TYR B  67      37.502  29.885   9.350  1.00 56.04           C  
ATOM    516  OH  TYR B  67      38.296  29.425   8.339  1.00 59.78           O  
ATOM    517  N   MET B  68      35.989  29.398  14.485  1.00 46.26           N  
ATOM    518  CA  MET B  68      36.650  28.126  14.659  1.00 38.44           C  
ATOM    519  C   MET B  68      35.654  27.062  14.286  1.00 29.01           C  
ATOM    520  O   MET B  68      34.522  27.324  14.393  1.00 30.37           O  
ATOM    521  CB  MET B  68      37.173  27.901  16.081  1.00 50.65           C  
ATOM    522  CG  MET B  68      36.256  28.346  17.192  1.00 48.11           C  
ATOM    523  SD  MET B  68      37.189  28.498  18.751  1.00 54.01           S  
ATOM    524  CE  MET B  68      35.954  29.336  19.740  1.00 46.47           C  
ATOM    525  N   LEU B  69      36.119  25.955  13.691  1.00 36.48           N  
ATOM    526  CA  LEU B  69      35.301  24.835  13.353  1.00 37.75           C  
ATOM    527  C   LEU B  69      35.888  23.661  14.116  1.00 40.48           C  
ATOM    528  O   LEU B  69      37.096  23.446  14.101  1.00 39.78           O  
ATOM    529  CB  LEU B  69      35.369  24.424  11.877  1.00 40.89           C  
ATOM    530  CG  LEU B  69      35.476  25.484  10.793  1.00 37.91           C  
ATOM    531  CD1 LEU B  69      35.751  24.763   9.470  1.00 41.16           C  
ATOM    532  CD2 LEU B  69      34.217  26.309  10.684  1.00 38.73           C  
ATOM    533  N   HIS B  70      34.999  22.871  14.684  1.00 48.95           N  
ATOM    534  CA  HIS B  70      35.338  21.707  15.430  1.00 47.91           C  
ATOM    535  C   HIS B  70      34.824  20.493  14.651  1.00 44.17           C  
ATOM    536  O   HIS B  70      33.817  20.578  13.981  1.00 42.64           O  
ATOM    537  CB  HIS B  70      34.742  21.879  16.835  1.00 57.10           C  
ATOM    538  CG  HIS B  70      35.473  22.899  17.650  1.00 55.27           C  
ATOM    539  ND1 HIS B  70      35.448  24.252  17.351  1.00 61.65           N  
ATOM    540  CD2 HIS B  70      36.233  22.765  18.762  1.00 48.35           C  
ATOM    541  CE1 HIS B  70      36.183  24.905  18.245  1.00 51.56           C  
ATOM    542  NE2 HIS B  70      36.672  24.009  19.112  1.00 53.84           N  
ATOM    543  N   LYS B  71      35.569  19.388  14.667  1.00 48.07           N  
ATOM    544  CA  LYS B  71      35.108  18.185  14.019  1.00 54.44           C  
ATOM    545  C   LYS B  71      35.207  17.048  15.036  1.00 62.17           C  
ATOM    546  O   LYS B  71      36.253  16.849  15.633  1.00 55.94           O  
ATOM    547  CB  LYS B  71      35.952  17.839  12.788  1.00 60.03           C  
ATOM    548  CG  LYS B  71      35.625  16.499  12.137  1.00 57.95           C  
ATOM    549  CD  LYS B  71      36.858  15.743  11.678  1.00 62.24           C  
ATOM    550  CE  LYS B  71      36.546  14.564  10.775  0.67 57.40           C  
ATOM    551  NZ  LYS B  71      36.046  15.005   9.450  0.09 57.38           N  
ATOM    552  N   PHE B  72      34.105  16.321  15.238  1.00 72.57           N  
ATOM    553  CA  PHE B  72      34.138  15.188  16.150  1.00 73.06           C  
ATOM    554  C   PHE B  72      34.876  14.020  15.475  1.00 80.81           C  
ATOM    555  O   PHE B  72      34.672  13.716  14.294  1.00 93.32           O  
ATOM    556  CB  PHE B  72      32.737  14.837  16.652  1.00 68.25           C  
ATOM    557  CG  PHE B  72      32.185  15.760  17.713  1.00 59.88           C  
ATOM    558  CD1 PHE B  72      33.013  16.357  18.648  1.00 58.64           C  
ATOM    559  CD2 PHE B  72      30.824  15.897  17.876  1.00 54.45           C  
ATOM    560  CE1 PHE B  72      32.493  17.149  19.656  1.00 60.95           C  
ATOM    561  CE2 PHE B  72      30.300  16.680  18.890  1.00 56.26           C  
ATOM    562  CZ  PHE B  72      31.133  17.311  19.773  1.00 54.02           C  
ATOM    563  N   ASP B  73      35.760  13.393  16.255  1.00 75.21           N  
ATOM    564  CA  ASP B  73      36.634  12.317  15.817  1.00 71.00           C  
ATOM    565  C   ASP B  73      36.019  10.968  16.207  1.00 71.11           C  
ATOM    566  O   ASP B  73      35.961  10.055  15.383  1.00 73.33           O  
ATOM    567  CB  ASP B  73      38.020  12.539  16.423  1.00 65.69           C  
ATOM    568  CG  ASP B  73      38.512  13.956  16.189  1.00 68.08           C  
ATOM    569  OD1 ASP B  73      38.388  14.437  15.049  1.00 67.48           O  
ATOM    570  OD2 ASP B  73      38.944  14.599  17.168  1.00 76.86           O  
ATOM    571  N   GLU B  74      35.570  10.871  17.466  1.00 62.10           N  
ATOM    572  CA  GLU B  74      34.934   9.690  18.029  1.00 62.25           C  
ATOM    573  C   GLU B  74      34.097  10.109  19.237  1.00 58.30           C  
ATOM    574  O   GLU B  74      34.481  11.017  19.977  1.00 52.74           O  
ATOM    575  CB  GLU B  74      35.972   8.670  18.491  1.00 76.25           C  
ATOM    576  CG  GLU B  74      36.872   8.155  17.388  1.00 83.38           C  
ATOM    577  CD  GLU B  74      37.810   7.048  17.834  1.00107.15           C  
ATOM    578  OE1 GLU B  74      37.912   6.822  19.065  1.00119.79           O  
ATOM    579  OE2 GLU B  74      38.427   6.404  16.953  1.00111.57           O  
ATOM    580  N   ILE B  75      32.941   9.465  19.411  1.00 64.64           N  
ATOM    581  CA  ILE B  75      32.053   9.773  20.529  1.00 69.59           C  
ATOM    582  C   ILE B  75      31.565   8.458  21.150  1.00 64.65           C  
ATOM    583  O   ILE B  75      31.929   7.380  20.711  1.00 57.15           O  
ATOM    584  CB  ILE B  75      30.887  10.683  20.092  1.00 70.37           C  
ATOM    585  CG1 ILE B  75      31.317  11.729  19.064  1.00 73.63           C  
ATOM    586  CG2 ILE B  75      30.231  11.343  21.294  1.00 71.76           C  
ATOM    587  CD1 ILE B  75      30.232  12.730  18.732  1.00 69.12           C  
ATOM    588  N   ASP B  76      30.786   8.585  22.226  1.00 65.94           N  
ATOM    589  CA  ASP B  76      30.219   7.477  22.983  1.00 65.91           C  
ATOM    590  C   ASP B  76      29.521   8.118  24.181  1.00 63.67           C  
ATOM    591  O   ASP B  76      29.906   7.904  25.321  1.00 62.61           O  
ATOM    592  CB  ASP B  76      31.324   6.497  23.384  1.00 72.33           C  
ATOM    593  CG  ASP B  76      30.840   5.196  23.990  1.00 68.04           C  
ATOM    594  OD1 ASP B  76      29.681   5.144  24.416  1.00 63.44           O  
ATOM    595  OD2 ASP B  76      31.632   4.238  23.990  1.00 63.82           O  
ATOM    596  N   ALA B  77      28.524   8.954  23.869  1.00 62.26           N  
ATOM    597  CA  ALA B  77      27.827   9.807  24.812  1.00 55.20           C  
ATOM    598  C   ALA B  77      27.351   9.037  26.038  1.00 55.26           C  
ATOM    599  O   ALA B  77      27.502   9.501  27.170  1.00 62.14           O  
ATOM    600  CB  ALA B  77      26.670  10.491  24.129  1.00 55.84           C  
ATOM    601  N   ALA B  78      26.815   7.843  25.825  1.00 57.18           N  
ATOM    602  CA  ALA B  78      26.277   7.100  26.926  1.00 55.55           C  
ATOM    603  C   ALA B  78      27.343   6.929  28.015  1.00 59.08           C  
ATOM    604  O   ALA B  78      27.007   6.738  29.183  1.00 68.93           O  
ATOM    605  CB  ALA B  78      25.707   5.801  26.435  1.00 58.10           C  
ATOM    606  N   ASN B  79      28.618   7.078  27.640  1.00 62.62           N  
ATOM    607  CA  ASN B  79      29.743   6.949  28.553  1.00 55.18           C  
ATOM    608  C   ASN B  79      30.404   8.302  28.826  1.00 63.97           C  
ATOM    609  O   ASN B  79      31.341   8.401  29.635  1.00 74.51           O  
ATOM    610  CB  ASN B  79      30.730   5.927  28.005  1.00 59.22           C  
ATOM    611  CG  ASN B  79      30.111   4.553  28.007  1.00 60.72           C  
ATOM    612  OD1 ASN B  79      29.439   4.203  28.971  1.00 55.61           O  
ATOM    613  ND2 ASN B  79      30.341   3.777  26.959  1.00 65.48           N  
ATOM    614  N   PHE B  80      29.879   9.351  28.196  1.00 54.07           N  
ATOM    615  CA  PHE B  80      30.441  10.662  28.303  1.00 50.94           C  
ATOM    616  C   PHE B  80      31.917  10.560  27.910  1.00 55.79           C  
ATOM    617  O   PHE B  80      32.804  10.820  28.728  1.00 55.37           O  
ATOM    618  CB  PHE B  80      30.249  11.252  29.708  1.00 53.17           C  
ATOM    619  CG  PHE B  80      29.033  10.744  30.446  1.00 48.06           C  
ATOM    620  CD1 PHE B  80      27.788  10.715  29.829  1.00 52.65           C  
ATOM    621  CD2 PHE B  80      29.132  10.295  31.760  1.00 48.48           C  
ATOM    622  CE1 PHE B  80      26.679  10.230  30.503  1.00 45.51           C  
ATOM    623  CE2 PHE B  80      28.025   9.811  32.434  1.00 46.51           C  
ATOM    624  CZ  PHE B  80      26.799   9.779  31.806  1.00 43.82           C  
ATOM    625  N   TYR B  81      32.155  10.091  26.680  1.00 51.06           N  
ATOM    626  CA  TYR B  81      33.465  10.006  26.125  1.00 52.02           C  
ATOM    627  C   TYR B  81      33.494  10.692  24.756  1.00 53.86           C  
ATOM    628  O   TYR B  81      32.628  10.473  23.907  1.00 44.55           O  
ATOM    629  CB  TYR B  81      33.979   8.577  25.935  1.00 60.88           C  
ATOM    630  CG  TYR B  81      35.269   8.582  25.149  1.00 60.01           C  
ATOM    631  CD1 TYR B  81      35.260   8.629  23.767  1.00 69.35           C  
ATOM    632  CD2 TYR B  81      36.490   8.692  25.784  1.00 64.05           C  
ATOM    633  CE1 TYR B  81      36.435   8.710  23.037  1.00 70.24           C  
ATOM    634  CE2 TYR B  81      37.676   8.762  25.073  1.00 62.97           C  
ATOM    635  CZ  TYR B  81      37.649   8.781  23.691  1.00 68.37           C  
ATOM    636  OH  TYR B  81      38.814   8.870  22.979  1.00 84.30           O  
ATOM    637  N   CYS B  82      34.547  11.483  24.540  1.00 59.27           N  
ATOM    638  CA  CYS B  82      34.706  12.230  23.309  1.00 62.34           C  
ATOM    639  C   CYS B  82      36.173  12.626  23.130  1.00 57.20           C  
ATOM    640  O   CYS B  82      36.883  12.854  24.084  1.00 49.79           O  
ATOM    641  CB  CYS B  82      33.870  13.509  23.351  1.00 67.63           C  
ATOM    642  SG  CYS B  82      33.301  14.087  21.731  1.00 65.08           S  
ATOM    643  N   LYS B  83      36.630  12.610  21.886  1.00 62.01           N  
ATOM    644  CA  LYS B  83      37.897  13.183  21.515  1.00 69.59           C  
ATOM    645  C   LYS B  83      37.516  14.115  20.373  1.00 65.46           C  
ATOM    646  O   LYS B  83      36.869  13.624  19.455  1.00 52.71           O  
ATOM    647  CB  LYS B  83      38.906  12.106  21.104  1.00 83.80           C  
ATOM    648  N   TYR B  84      37.798  15.422  20.477  1.00 59.84           N  
ATOM    649  CA  TYR B  84      37.384  16.363  19.400  1.00 67.71           C  
ATOM    650  C   TYR B  84      38.529  17.275  18.945  1.00 74.29           C  
ATOM    651  O   TYR B  84      39.348  17.733  19.735  1.00 63.20           O  
ATOM    652  CB  TYR B  84      36.143  17.166  19.791  1.00 60.91           C  
ATOM    653  CG  TYR B  84      36.190  17.893  21.111  1.00 55.37           C  
ATOM    654  CD1 TYR B  84      36.013  17.215  22.302  1.00 48.55           C  
ATOM    655  CD2 TYR B  84      36.302  19.274  21.157  1.00 52.32           C  
ATOM    656  CE1 TYR B  84      35.998  17.877  23.519  1.00 57.17           C  
ATOM    657  CE2 TYR B  84      36.284  19.952  22.364  1.00 55.48           C  
ATOM    658  CZ  TYR B  84      36.143  19.255  23.547  1.00 57.61           C  
ATOM    659  OH  TYR B  84      36.132  19.951  24.720  1.00 70.77           O  
ATOM    660  N   THR B  85      38.509  17.563  17.637  1.00 81.17           N  
ATOM    661  CA  THR B  85      39.564  18.294  16.950  1.00 75.54           C  
ATOM    662  C   THR B  85      39.162  19.747  16.661  1.00 56.72           C  
ATOM    663  O   THR B  85      38.094  20.000  16.126  1.00 58.40           O  
ATOM    664  CB  THR B  85      39.906  17.608  15.613  1.00 79.75           C  
ATOM    665  OG1 THR B  85      40.141  16.209  15.781  1.00 87.41           O  
ATOM    666  CG2 THR B  85      41.123  18.195  14.933  1.00 83.08           C  
ATOM    667  N   LEU B  86      40.086  20.651  17.004  1.00 59.12           N  
ATOM    668  CA  LEU B  86      40.105  22.074  16.681  1.00 55.06           C  
ATOM    669  C   LEU B  86      41.171  22.271  15.601  1.00 49.93           C  
ATOM    670  O   LEU B  86      42.287  22.649  15.912  1.00 60.50           O  
ATOM    671  CB  LEU B  86      40.501  22.878  17.923  1.00 54.22           C  
ATOM    672  CG  LEU B  86      40.780  24.362  17.670  1.00 54.56           C  
ATOM    673  CD1 LEU B  86      39.614  25.040  16.969  1.00 62.20           C  
ATOM    674  CD2 LEU B  86      41.105  25.088  18.961  1.00 60.52           C  
ATOM    675  N   PHE B  87      40.811  22.007  14.350  1.00 51.12           N  
ATOM    676  CA  PHE B  87      41.739  21.981  13.254  1.00 65.62           C  
ATOM    677  C   PHE B  87      41.895  23.351  12.561  1.00 72.97           C  
ATOM    678  O   PHE B  87      43.032  23.761  12.279  1.00 71.07           O  
ATOM    679  CB  PHE B  87      41.317  20.869  12.293  1.00 60.59           C  
ATOM    680  CG  PHE B  87      39.916  20.986  11.757  1.00 70.06           C  
ATOM    681  CD1 PHE B  87      38.830  20.527  12.484  1.00 68.13           C  
ATOM    682  CD2 PHE B  87      39.690  21.534  10.503  1.00 69.35           C  
ATOM    683  CE1 PHE B  87      37.545  20.641  11.974  1.00 69.21           C  
ATOM    684  CE2 PHE B  87      38.406  21.646   9.994  1.00 75.08           C  
ATOM    685  CZ  PHE B  87      37.334  21.198  10.730  1.00 75.12           C  
ATOM    686  N   GLU B  88      40.787  24.040  12.259  1.00 72.61           N  
ATOM    687  CA  GLU B  88      40.849  25.346  11.560  1.00 80.97           C  
ATOM    688  C   GLU B  88      40.253  26.465  12.420  1.00 68.54           C  
ATOM    689  O   GLU B  88      39.516  26.217  13.342  1.00 51.42           O  
ATOM    690  CB  GLU B  88      40.076  25.310  10.237  1.00 86.40           C  
ATOM    691  CG  GLU B  88      40.658  24.375   9.186  1.00101.34           C  
ATOM    692  CD  GLU B  88      42.057  24.704   8.691  1.00106.50           C  
ATOM    693  OE1 GLU B  88      42.496  25.860   8.874  1.00112.86           O  
ATOM    694  OE2 GLU B  88      42.711  23.796   8.133  1.00102.87           O  
ATOM    695  N   GLY B  89      40.571  27.717  12.079  1.00 72.54           N  
ATOM    696  CA  GLY B  89      39.986  28.874  12.768  1.00 70.17           C  
ATOM    697  C   GLY B  89      40.983  29.995  12.938  1.00 70.40           C  
ATOM    698  O   GLY B  89      42.189  29.756  12.919  1.00 60.06           O  
ATOM    699  N   ASP B  90      40.475  31.221  13.092  1.00 63.68           N  
ATOM    700  CA  ASP B  90      41.349  32.376  13.275  1.00 72.42           C  
ATOM    701  C   ASP B  90      42.230  32.094  14.491  1.00 70.27           C  
ATOM    702  O   ASP B  90      43.423  31.884  14.351  1.00 63.75           O  
ATOM    703  CB  ASP B  90      40.558  33.681  13.436  1.00 73.93           C  
ATOM    704  CG  ASP B  90      41.397  34.953  13.411  1.00 78.69           C  
ATOM    705  OD1 ASP B  90      42.646  34.840  13.380  1.00 75.95           O  
ATOM    706  OD2 ASP B  90      40.790  36.061  13.398  1.00 76.26           O  
ATOM    707  N   VAL B  91      41.579  32.043  15.658  1.00 79.32           N  
ATOM    708  CA  VAL B  91      42.184  31.826  16.972  1.00 77.32           C  
ATOM    709  C   VAL B  91      43.382  30.877  16.871  1.00 84.84           C  
ATOM    710  O   VAL B  91      44.319  30.975  17.665  1.00102.84           O  
ATOM    711  CB  VAL B  91      41.138  31.291  17.967  1.00 76.54           C  
ATOM    712  CG1 VAL B  91      40.428  30.052  17.440  1.00 71.71           C  
ATOM    713  CG2 VAL B  91      41.754  31.025  19.332  1.00 83.77           C  
ATOM    714  N   LEU B  92      43.325  29.947  15.914  1.00 92.18           N  
ATOM    715  CA  LEU B  92      44.401  28.995  15.673  1.00 83.68           C  
ATOM    716  C   LEU B  92      45.600  29.768  15.113  1.00 87.00           C  
ATOM    717  O   LEU B  92      45.589  30.171  13.951  1.00106.28           O  
ATOM    718  CB  LEU B  92      43.884  27.945  14.689  1.00 66.88           C  
ATOM    719  CG  LEU B  92      44.511  26.567  14.805  1.00 69.07           C  
ATOM    720  CD1 LEU B  92      44.295  26.001  16.194  1.00 65.36           C  
ATOM    721  CD2 LEU B  92      43.935  25.646  13.747  1.00 69.27           C  
ATOM    722  N   ARG B  93      46.614  29.987  15.958  1.00 98.14           N  
ATOM    723  CA  ARG B  93      47.794  30.793  15.609  1.00 87.05           C  
ATOM    724  C   ARG B  93      48.764  29.967  14.750  1.00 88.67           C  
ATOM    725  O   ARG B  93      48.575  28.765  14.537  1.00 84.89           O  
ATOM    726  CB  ARG B  93      48.398  31.399  16.881  1.00 90.25           C  
ATOM    727  CG  ARG B  93      47.559  32.532  17.467  0.96 87.73           C  
ATOM    728  CD  ARG B  93      47.995  33.106  18.816  0.93 87.38           C  
ATOM    729  NE  ARG B  93      47.098  34.180  19.259  0.85 84.31           N  
ATOM    730  CZ  ARG B  93      47.124  34.778  20.453  0.76 74.46           C  
ATOM    731  NH1 ARG B  93      47.991  34.400  21.380  1.00 66.19           N  
ATOM    732  NH2 ARG B  93      46.267  35.748  20.720  0.86 56.67           N  
ATOM    733  N   ASP B  94      49.795  30.653  14.241  1.00 83.97           N  
ATOM    734  CA  ASP B  94      50.774  30.099  13.291  1.00 78.27           C  
ATOM    735  C   ASP B  94      51.502  28.866  13.862  1.00 74.31           C  
ATOM    736  O   ASP B  94      51.571  27.807  13.227  1.00 75.26           O  
ATOM    737  CB  ASP B  94      51.778  31.180  12.878  1.00 68.55           C  
ATOM    738  CG  ASP B  94      51.150  32.448  12.320  1.00 71.56           C  
ATOM    739  OD1 ASP B  94      50.009  32.382  11.826  1.00 79.12           O  
ATOM    740  OD2 ASP B  94      51.804  33.498  12.395  1.00 59.03           O  
ATOM    741  N   ASN B  95      52.071  29.005  15.055  1.00 61.95           N  
ATOM    742  CA  ASN B  95      52.836  27.926  15.661  1.00 64.74           C  
ATOM    743  C   ASN B  95      52.029  26.629  15.767  1.00 62.37           C  
ATOM    744  O   ASN B  95      52.617  25.552  15.717  1.00 69.67           O  
ATOM    745  CB  ASN B  95      53.334  28.286  17.059  1.00 62.72           C  
ATOM    746  CG  ASN B  95      52.279  28.962  17.899  1.00 64.59           C  
ATOM    747  OD1 ASN B  95      51.487  29.741  17.376  1.00 65.83           O  
ATOM    748  ND2 ASN B  95      52.278  28.700  19.199  1.00 77.50           N  
ATOM    749  N   ILE B  96      50.702  26.742  15.876  1.00 73.42           N  
ATOM    750  CA  ILE B  96      49.814  25.609  16.159  1.00 68.89           C  
ATOM    751  C   ILE B  96      49.137  25.072  14.899  1.00 66.55           C  
ATOM    752  O   ILE B  96      48.538  25.826  14.137  1.00 82.20           O  
ATOM    753  CB  ILE B  96      48.741  26.040  17.172  1.00 63.28           C  
ATOM    754  CG1 ILE B  96      49.352  26.825  18.332  1.00 58.62           C  
ATOM    755  CG2 ILE B  96      47.965  24.835  17.656  1.00 61.18           C  
ATOM    756  CD1 ILE B  96      50.451  26.070  19.046  1.00 65.70           C  
ATOM    757  N   GLU B  97      49.200  23.746  14.751  1.00 70.99           N  
ATOM    758  CA  GLU B  97      48.519  23.009  13.710  1.00 68.68           C  
ATOM    759  C   GLU B  97      47.110  22.685  14.209  1.00 73.61           C  
ATOM    760  O   GLU B  97      46.147  22.828  13.432  1.00 59.60           O  
ATOM    761  CB  GLU B  97      49.250  21.711  13.354  1.00 75.65           C  
ATOM    762  CG  GLU B  97      48.485  20.775  12.416  1.00 77.52           C  
ATOM    763  CD  GLU B  97      48.045  21.288  11.048  1.00 80.55           C  
ATOM    764  OE1 GLU B  97      48.091  22.511  10.809  1.00 79.55           O  
ATOM    765  OE2 GLU B  97      47.636  20.444  10.212  1.00 78.20           O  
ATOM    766  N   LYS B  98      47.007  22.247  15.481  1.00 64.01           N  
ATOM    767  CA  LYS B  98      45.706  21.920  16.082  1.00 61.57           C  
ATOM    768  C   LYS B  98      45.784  21.843  17.612  1.00 61.36           C  
ATOM    769  O   LYS B  98      46.846  21.903  18.181  1.00 55.76           O  
ATOM    770  CB  LYS B  98      45.222  20.581  15.530  1.00 59.92           C  
ATOM    771  CG  LYS B  98      46.168  19.429  15.794  1.00 63.70           C  
ATOM    772  CD  LYS B  98      45.824  18.156  15.070  1.00 61.61           C  
ATOM    773  CE  LYS B  98      46.838  17.070  15.377  1.00 61.16           C  
ATOM    774  NZ  LYS B  98      46.630  15.870  14.532  1.00 62.29           N  
ATOM    775  N   VAL B  99      44.615  21.773  18.260  1.00 54.23           N  
ATOM    776  CA  VAL B  99      44.520  21.507  19.681  1.00 55.92           C  
ATOM    777  C   VAL B  99      43.552  20.332  19.834  1.00 55.78           C  
ATOM    778  O   VAL B  99      42.543  20.267  19.135  1.00 66.11           O  
ATOM    779  CB  VAL B  99      44.066  22.720  20.502  1.00 54.46           C  
ATOM    780  CG1 VAL B  99      44.128  22.396  21.987  1.00 52.64           C  
ATOM    781  CG2 VAL B  99      44.884  23.968  20.183  1.00 60.42           C  
ATOM    782  N   VAL B 100      43.881  19.381  20.710  1.00 60.80           N  
ATOM    783  CA  VAL B 100      43.044  18.167  20.849  1.00 74.97           C  
ATOM    784  C   VAL B 100      42.693  17.906  22.320  1.00 73.57           C  
ATOM    785  O   VAL B 100      43.556  17.822  23.236  1.00 54.75           O  
ATOM    786  CB  VAL B 100      43.677  16.928  20.183  1.00 81.53           C  
ATOM    787  CG1 VAL B 100      42.957  15.645  20.579  1.00 92.11           C  
ATOM    788  CG2 VAL B 100      43.724  17.070  18.668  1.00 78.87           C  
ATOM    789  N   TYR B 101      41.380  17.767  22.507  1.00 81.00           N  
ATOM    790  CA  TYR B 101      40.757  17.527  23.772  1.00 74.28           C  
ATOM    791  C   TYR B 101      40.226  16.094  23.728  1.00 69.24           C  
ATOM    792  O   TYR B 101      39.843  15.622  22.669  1.00 53.00           O  
ATOM    793  CB  TYR B 101      39.620  18.526  24.016  1.00 73.75           C  
ATOM    794  CG  TYR B 101      39.887  19.936  23.557  1.00 70.79           C  
ATOM    795  CD1 TYR B 101      39.739  20.283  22.225  1.00 72.19           C  
ATOM    796  CD2 TYR B 101      40.257  20.932  24.450  1.00 83.38           C  
ATOM    797  CE1 TYR B 101      39.987  21.576  21.785  1.00 85.31           C  
ATOM    798  CE2 TYR B 101      40.505  22.231  24.030  1.00 87.49           C  
ATOM    799  CZ  TYR B 101      40.369  22.554  22.689  1.00 89.47           C  
ATOM    800  OH  TYR B 101      40.599  23.829  22.260  1.00 90.51           O  
ATOM    801  N   GLU B 102      40.280  15.424  24.881  1.00 60.52           N  
ATOM    802  CA  GLU B 102      39.785  14.092  25.081  1.00 56.70           C  
ATOM    803  C   GLU B 102      39.036  14.122  26.404  1.00 59.93           C  
ATOM    804  O   GLU B 102      39.633  14.427  27.444  1.00 43.31           O  
ATOM    805  CB  GLU B 102      40.912  13.061  25.080  1.00 62.39           C  
ATOM    806  CG  GLU B 102      40.570  11.769  25.792  1.00 66.17           C  
ATOM    807  CD  GLU B 102      41.368  10.577  25.288  1.00 80.93           C  
ATOM    808  OE1 GLU B 102      41.154  10.177  24.112  1.00 86.61           O  
ATOM    809  OE2 GLU B 102      42.227  10.076  26.046  1.00 77.13           O  
ATOM    810  N   VAL B 103      37.734  13.826  26.314  1.00 53.01           N  
ATOM    811  CA  VAL B 103      36.809  13.887  27.427  1.00 59.68           C  
ATOM    812  C   VAL B 103      36.301  12.488  27.757  1.00 61.53           C  
ATOM    813  O   VAL B 103      36.149  11.606  26.865  1.00 66.21           O  
ATOM    814  CB  VAL B 103      35.634  14.833  27.130  1.00 49.37           C  
ATOM    815  CG1 VAL B 103      34.754  15.019  28.346  1.00 45.11           C  
ATOM    816  CG2 VAL B 103      36.145  16.167  26.628  1.00 44.66           C  
ATOM    817  N   LYS B 104      36.096  12.314  29.066  1.00 61.54           N  
ATOM    818  CA  LYS B 104      35.570  11.138  29.665  1.00 57.26           C  
ATOM    819  C   LYS B 104      35.183  11.511  31.096  1.00 57.03           C  
ATOM    820  O   LYS B 104      36.033  11.611  31.963  1.00 51.27           O  
ATOM    821  CB  LYS B 104      36.575   9.984  29.566  1.00 64.75           C  
ATOM    822  CG  LYS B 104      36.238   8.746  30.399  1.00 64.73           C  
ATOM    823  CD  LYS B 104      34.817   8.259  30.216  1.00 75.60           C  
ATOM    824  CE  LYS B 104      34.397   7.247  31.261  1.00 83.61           C  
ATOM    825  NZ  LYS B 104      32.953   6.930  31.163  1.00 92.45           N  
ATOM    826  N   LEU B 105      33.901  11.816  31.298  1.00 59.20           N  
ATOM    827  CA  LEU B 105      33.374  12.081  32.633  1.00 60.23           C  
ATOM    828  C   LEU B 105      32.902  10.748  33.223  1.00 60.53           C  
ATOM    829  O   LEU B 105      32.890   9.737  32.530  1.00 55.53           O  
ATOM    830  CB  LEU B 105      32.184  13.050  32.592  1.00 62.95           C  
ATOM    831  CG  LEU B 105      32.431  14.433  31.998  1.00 57.18           C  
ATOM    832  CD1 LEU B 105      32.383  14.377  30.491  1.00 62.09           C  
ATOM    833  CD2 LEU B 105      31.396  15.423  32.480  1.00 52.85           C  
ATOM    834  N   GLU B 106      32.513  10.778  34.504  1.00 56.69           N  
ATOM    835  CA  GLU B 106      31.921   9.639  35.177  1.00 55.23           C  
ATOM    836  C   GLU B 106      30.990  10.194  36.255  1.00 52.32           C  
ATOM    837  O   GLU B 106      31.127  11.342  36.608  1.00 53.43           O  
ATOM    838  CB  GLU B 106      32.985   8.717  35.760  1.00 68.32           C  
ATOM    839  CG  GLU B 106      33.650   9.275  37.003  1.00 68.94           C  
ATOM    840  CD  GLU B 106      34.551   8.265  37.683  1.00 69.66           C  
ATOM    841  OE1 GLU B 106      34.061   7.146  37.993  1.00 54.34           O  
ATOM    842  OE2 GLU B 106      35.747   8.578  37.850  1.00 77.19           O  
ATOM    843  N   ALA B 107      30.025   9.394  36.729  1.00 52.38           N  
ATOM    844  CA  ALA B 107      29.113   9.870  37.759  1.00 48.01           C  
ATOM    845  C   ALA B 107      29.760   9.710  39.128  1.00 53.74           C  
ATOM    846  O   ALA B 107      30.489   8.772  39.364  1.00 53.87           O  
ATOM    847  CB  ALA B 107      27.803   9.122  37.694  1.00 55.30           C  
ATOM    848  N   VAL B 108      29.505  10.667  40.010  1.00 55.25           N  
ATOM    849  CA  VAL B 108      29.958  10.587  41.363  1.00 63.95           C  
ATOM    850  C   VAL B 108      28.807  11.082  42.234  1.00 63.25           C  
ATOM    851  O   VAL B 108      28.503  12.270  42.239  1.00 66.88           O  
ATOM    852  CB  VAL B 108      31.253  11.386  41.584  1.00 78.47           C  
ATOM    853  CG1 VAL B 108      31.568  11.555  43.065  1.00 73.74           C  
ATOM    854  CG2 VAL B 108      32.423  10.750  40.843  1.00 81.64           C  
ATOM    855  N   GLY B 109      28.119  10.160  42.913  1.00 64.07           N  
ATOM    856  CA  GLY B 109      26.982  10.596  43.669  1.00 54.00           C  
ATOM    857  C   GLY B 109      26.207  11.531  42.780  1.00 54.74           C  
ATOM    858  O   GLY B 109      26.255  11.374  41.561  1.00 68.24           O  
ATOM    859  N   GLY B 110      25.571  12.549  43.351  1.00 62.36           N  
ATOM    860  CA  GLY B 110      24.716  13.450  42.552  1.00 68.30           C  
ATOM    861  C   GLY B 110      25.470  14.419  41.645  1.00 69.61           C  
ATOM    862  O   GLY B 110      24.879  15.430  41.220  1.00 66.71           O  
ATOM    863  N   GLY B 111      26.740  14.108  41.339  1.00 72.19           N  
ATOM    864  CA  GLY B 111      27.627  14.939  40.523  1.00 64.24           C  
ATOM    865  C   GLY B 111      28.567  14.105  39.674  1.00 63.01           C  
ATOM    866  O   GLY B 111      28.323  12.910  39.449  1.00 61.66           O  
ATOM    867  N   SER B 112      29.669  14.725  39.225  1.00 57.58           N  
ATOM    868  CA  SER B 112      30.638  14.041  38.352  1.00 56.70           C  
ATOM    869  C   SER B 112      32.087  14.497  38.590  1.00 53.89           C  
ATOM    870  O   SER B 112      32.346  15.487  39.241  1.00 63.75           O  
ATOM    871  CB  SER B 112      30.249  14.237  36.898  1.00 62.94           C  
ATOM    872  OG  SER B 112      29.891  15.587  36.636  1.00 49.99           O  
ATOM    873  N   LYS B 113      33.001  13.698  38.035  1.00 54.54           N  
ATOM    874  CA  LYS B 113      34.429  13.885  37.983  1.00 60.03           C  
ATOM    875  C   LYS B 113      34.830  13.729  36.509  1.00 62.63           C  
ATOM    876  O   LYS B 113      34.135  13.085  35.744  1.00 56.40           O  
ATOM    877  CB  LYS B 113      35.166  12.853  38.840  1.00 72.14           C  
ATOM    878  CG  LYS B 113      36.687  12.863  38.682  1.00 87.80           C  
ATOM    879  CD  LYS B 113      37.455  11.966  39.652  0.68 94.38           C  
ATOM    880  CE  LYS B 113      37.255  10.483  39.414  0.96 94.92           C  
ATOM    881  NZ  LYS B 113      38.145   9.657  40.267  0.85 97.27           N  
ATOM    882  N   GLY B 114      35.955  14.316  36.109  1.00 65.97           N  
ATOM    883  CA  GLY B 114      36.381  14.214  34.732  1.00 64.56           C  
ATOM    884  C   GLY B 114      37.841  14.565  34.564  1.00 61.63           C  
ATOM    885  O   GLY B 114      38.326  15.527  35.167  1.00 60.97           O  
ATOM    886  N   LYS B 115      38.513  13.758  33.741  1.00 58.96           N  
ATOM    887  CA  LYS B 115      39.891  13.915  33.394  1.00 71.58           C  
ATOM    888  C   LYS B 115      39.944  14.381  31.935  1.00 75.60           C  
ATOM    889  O   LYS B 115      39.282  13.774  31.068  1.00 61.97           O  
ATOM    890  CB  LYS B 115      40.623  12.584  33.576  1.00 81.31           C  
ATOM    891  CG  LYS B 115      42.070  12.546  33.096  1.00 90.16           C  
ATOM    892  CD  LYS B 115      42.524  11.132  32.793  1.00 96.49           C  
ATOM    893  CE  LYS B 115      44.014  10.992  32.576  0.98102.44           C  
ATOM    894  NZ  LYS B 115      44.408   9.569  32.416  0.76102.12           N  
ATOM    895  N   ILE B 116      40.723  15.445  31.678  1.00 68.57           N  
ATOM    896  CA  ILE B 116      40.851  15.993  30.343  1.00 76.75           C  
ATOM    897  C   ILE B 116      42.328  15.945  29.918  1.00 75.10           C  
ATOM    898  O   ILE B 116      43.218  16.030  30.753  1.00 56.63           O  
ATOM    899  CB  ILE B 116      40.201  17.394  30.245  1.00 80.94           C  
ATOM    900  CG1 ILE B 116      38.668  17.321  30.202  1.00 72.04           C  
ATOM    901  CG2 ILE B 116      40.714  18.145  29.027  1.00 86.37           C  
ATOM    902  CD1 ILE B 116      37.984  16.974  31.501  1.00 76.63           C  
ATOM    903  N   THR B 117      42.537  15.728  28.610  1.00 62.89           N  
ATOM    904  CA  THR B 117      43.821  15.591  27.978  1.00 65.87           C  
ATOM    905  C   THR B 117      43.872  16.461  26.727  1.00 66.04           C  
ATOM    906  O   THR B 117      43.795  15.963  25.583  1.00 59.39           O  
ATOM    907  CB  THR B 117      44.120  14.138  27.594  1.00 71.92           C  
ATOM    908  OG1 THR B 117      44.197  13.433  28.830  1.00 82.92           O  
ATOM    909  CG2 THR B 117      45.413  13.967  26.824  1.00 68.95           C  
ATOM    910  N   VAL B 118      44.034  17.763  26.971  1.00 74.59           N  
ATOM    911  CA  VAL B 118      44.168  18.733  25.905  1.00 82.49           C  
ATOM    912  C   VAL B 118      45.568  18.550  25.310  1.00 91.69           C  
ATOM    913  O   VAL B 118      46.546  18.363  26.060  1.00 90.74           O  
ATOM    914  CB  VAL B 118      43.966  20.177  26.385  1.00 69.87           C  
ATOM    915  CG1 VAL B 118      43.604  21.056  25.203  1.00 71.25           C  
ATOM    916  CG2 VAL B 118      42.914  20.273  27.476  1.00 65.73           C  
ATOM    917  N   THR B 119      45.661  18.658  23.981  1.00 83.77           N  
ATOM    918  CA  THR B 119      46.896  18.366  23.292  1.00 86.93           C  
ATOM    919  C   THR B 119      47.158  19.373  22.163  1.00 78.86           C  
ATOM    920  O   THR B 119      46.851  19.086  21.007  1.00 87.92           O  
ATOM    921  CB  THR B 119      46.823  16.905  22.830  1.00100.91           C  
ATOM    922  OG1 THR B 119      46.555  16.135  24.004  1.00100.97           O  
ATOM    923  CG2 THR B 119      48.076  16.399  22.152  1.00103.98           C  
ATOM    924  N   TYR B 120      47.754  20.526  22.516  1.00 71.59           N  
ATOM    925  CA  TYR B 120      48.164  21.610  21.578  1.00 68.08           C  
ATOM    926  C   TYR B 120      49.294  21.132  20.656  1.00 67.97           C  
ATOM    927  O   TYR B 120      50.444  20.978  21.111  1.00 75.67           O  
ATOM    928  CB  TYR B 120      48.691  22.842  22.326  1.00 72.93           C  
ATOM    929  CG  TYR B 120      47.703  23.946  22.626  1.00 81.45           C  
ATOM    930  CD1 TYR B 120      46.838  23.871  23.711  1.00 84.56           C  
ATOM    931  CD2 TYR B 120      47.681  25.106  21.863  1.00 67.27           C  
ATOM    932  CE1 TYR B 120      45.947  24.893  24.000  1.00 69.63           C  
ATOM    933  CE2 TYR B 120      46.794  26.136  22.133  1.00 57.44           C  
ATOM    934  CZ  TYR B 120      45.922  26.030  23.206  1.00 71.03           C  
ATOM    935  OH  TYR B 120      45.043  27.043  23.500  1.00 57.12           O  
ATOM    936  N   HIS B 121      48.983  20.951  19.366  1.00 71.68           N  
ATOM    937  CA  HIS B 121      49.950  20.470  18.345  1.00 81.94           C  
ATOM    938  C   HIS B 121      50.509  21.632  17.516  1.00 95.61           C  
ATOM    939  O   HIS B 121      49.783  22.568  17.178  1.00 87.71           O  
ATOM    940  CB  HIS B 121      49.300  19.425  17.422  1.00 83.95           C  
ATOM    941  CG  HIS B 121      48.844  18.177  18.111  1.00 77.03           C  
ATOM    942  ND1 HIS B 121      47.521  17.947  18.429  1.00 81.32           N  
ATOM    943  CD2 HIS B 121      49.528  17.097  18.545  1.00 72.43           C  
ATOM    944  CE1 HIS B 121      47.411  16.780  19.031  1.00 84.33           C  
ATOM    945  NE2 HIS B 121      48.627  16.244  19.119  1.00 82.07           N  
ATOM    946  N   PRO B 122      51.822  21.613  17.168  1.00109.44           N  
ATOM    947  CA  PRO B 122      52.429  22.653  16.337  1.00110.67           C  
ATOM    948  C   PRO B 122      52.442  22.329  14.836  1.00116.87           C  
ATOM    949  O   PRO B 122      52.377  21.154  14.445  1.00112.27           O  
ATOM    950  CB  PRO B 122      53.872  22.659  16.837  1.00105.34           C  
ATOM    951  CG  PRO B 122      54.141  21.197  17.116  1.00109.89           C  
ATOM    952  CD  PRO B 122      52.821  20.623  17.602  1.00103.73           C  
ATOM    953  N   LYS B 123      52.571  23.381  14.020  1.00117.89           N  
ATOM    954  CA  LYS B 123      52.567  23.257  12.571  1.00119.89           C  
ATOM    955  C   LYS B 123      53.990  22.894  12.144  1.00132.81           C  
ATOM    956  O   LYS B 123      54.949  23.327  12.785  1.00152.61           O  
ATOM    957  CB  LYS B 123      51.998  24.550  11.970  1.00111.41           C  
ATOM    958  CG  LYS B 123      51.097  24.365  10.752  1.00103.91           C  
ATOM    959  CD  LYS B 123      50.169  25.538  10.507  1.00101.41           C  
ATOM    960  CE  LYS B 123      49.047  25.230   9.537  1.00100.24           C  
ATOM    961  NZ  LYS B 123      48.080  26.349   9.438  1.00100.27           N  
ATOM    962  N   PRO B 124      54.178  22.080  11.075  1.00132.17           N  
ATOM    963  CA  PRO B 124      55.510  21.641  10.659  1.00121.95           C  
ATOM    964  C   PRO B 124      56.593  22.722  10.798  1.00116.07           C  
ATOM    965  O   PRO B 124      56.494  23.782  10.177  1.00107.45           O  
ATOM    966  CB  PRO B 124      55.299  21.257   9.186  1.00125.75           C  
ATOM    967  CG  PRO B 124      53.873  20.747   9.140  1.00126.89           C  
ATOM    968  CD  PRO B 124      53.127  21.565  10.179  1.00134.06           C  
ATOM    969  N   GLY B 125      57.584  22.442  11.651  1.00108.04           N  
ATOM    970  CA  GLY B 125      58.729  23.305  11.876  1.00102.19           C  
ATOM    971  C   GLY B 125      58.360  24.628  12.520  1.00104.64           C  
ATOM    972  O   GLY B 125      58.703  25.686  11.993  1.00113.95           O  
ATOM    973  N   CYS B 126      57.642  24.564  13.648  1.00106.87           N  
ATOM    974  CA  CYS B 126      57.303  25.754  14.446  1.00102.49           C  
ATOM    975  C   CYS B 126      57.044  25.274  15.880  1.00 97.53           C  
ATOM    976  O   CYS B 126      56.613  24.144  16.060  1.00111.56           O  
ATOM    977  CB  CYS B 126      56.144  26.539  13.843  1.00105.15           C  
ATOM    978  SG  CYS B 126      56.229  28.314  14.209  1.00109.23           S  
ATOM    979  N   THR B 127      57.306  26.133  16.876  1.00104.85           N  
ATOM    980  CA  THR B 127      57.307  25.736  18.308  1.00102.38           C  
ATOM    981  C   THR B 127      56.118  26.319  19.096  1.00102.70           C  
ATOM    982  O   THR B 127      55.641  27.413  18.802  1.00113.46           O  
ATOM    983  CB  THR B 127      58.655  26.103  18.940  1.00103.91           C  
ATOM    984  OG1 THR B 127      58.571  25.790  20.328  1.00106.95           O  
ATOM    985  CG2 THR B 127      59.029  27.559  18.759  1.00108.39           C  
ATOM    986  N   VAL B 128      55.727  25.590  20.159  1.00 99.11           N  
ATOM    987  CA  VAL B 128      54.541  25.844  21.018  1.00 89.35           C  
ATOM    988  C   VAL B 128      54.883  26.598  22.310  1.00 90.94           C  
ATOM    989  O   VAL B 128      55.702  26.152  23.099  1.00 73.01           O  
ATOM    990  CB  VAL B 128      53.865  24.516  21.398  1.00 82.42           C  
ATOM    991  CG1 VAL B 128      52.815  24.707  22.483  1.00 78.62           C  
ATOM    992  CG2 VAL B 128      53.287  23.813  20.186  1.00 79.72           C  
ATOM    993  N   ASN B 129      54.120  27.666  22.569  1.00 92.99           N  
ATOM    994  CA  ASN B 129      54.265  28.505  23.754  1.00 89.59           C  
ATOM    995  C   ASN B 129      53.581  27.868  24.974  1.00 90.65           C  
ATOM    996  O   ASN B 129      53.018  26.776  24.888  1.00 83.89           O  
ATOM    997  CB  ASN B 129      53.702  29.910  23.520  1.00 88.31           C  
ATOM    998  CG  ASN B 129      54.707  30.860  22.907  1.00 86.38           C  
ATOM    999  OD1 ASN B 129      54.964  31.923  23.466  1.00 92.71           O  
ATOM   1000  ND2 ASN B 129      55.313  30.468  21.797  1.00 81.69           N  
ATOM   1001  N   GLU B 130      53.721  28.568  26.113  1.00 89.74           N  
ATOM   1002  CA  GLU B 130      53.117  28.272  27.422  1.00 80.78           C  
ATOM   1003  C   GLU B 130      51.926  29.217  27.595  1.00 75.24           C  
ATOM   1004  O   GLU B 130      50.856  28.829  28.042  1.00 76.77           O  
ATOM   1005  CB  GLU B 130      54.123  28.498  28.556  1.00 73.92           C  
ATOM   1006  N   GLU B 131      52.174  30.486  27.273  1.00 73.26           N  
ATOM   1007  CA  GLU B 131      51.167  31.546  27.216  1.00 80.13           C  
ATOM   1008  C   GLU B 131      49.939  31.005  26.478  1.00 74.90           C  
ATOM   1009  O   GLU B 131      48.894  30.873  27.063  1.00 78.30           O  
ATOM   1010  CB  GLU B 131      51.803  32.750  26.509  1.00 87.28           C  
ATOM   1011  CG  GLU B 131      50.845  33.698  25.794  1.00 90.36           C  
ATOM   1012  CD  GLU B 131      51.521  34.437  24.645  1.00 86.58           C  
ATOM   1013  OE1 GLU B 131      52.769  34.398  24.593  1.00 64.74           O  
ATOM   1014  OE2 GLU B 131      50.808  34.986  23.767  1.00 84.22           O  
ATOM   1015  N   GLU B 132      50.132  30.653  25.198  1.00 77.70           N  
ATOM   1016  CA  GLU B 132      49.112  30.126  24.286  1.00 70.97           C  
ATOM   1017  C   GLU B 132      48.306  29.010  24.965  1.00 74.47           C  
ATOM   1018  O   GLU B 132      47.074  29.039  24.983  1.00 77.67           O  
ATOM   1019  CB  GLU B 132      49.778  29.604  23.005  1.00 80.07           C  
ATOM   1020  N   VAL B 133      49.026  28.021  25.495  1.00 67.98           N  
ATOM   1021  CA  VAL B 133      48.458  26.892  26.172  1.00 59.55           C  
ATOM   1022  C   VAL B 133      47.743  27.378  27.429  1.00 61.07           C  
ATOM   1023  O   VAL B 133      46.619  26.968  27.692  1.00 75.67           O  
ATOM   1024  CB  VAL B 133      49.543  25.849  26.508  1.00 63.67           C  
ATOM   1025  CG1 VAL B 133      49.186  24.978  27.707  1.00 68.56           C  
ATOM   1026  CG2 VAL B 133      49.891  25.003  25.293  1.00 66.99           C  
ATOM   1027  N   LYS B 134      48.418  28.234  28.201  1.00 58.40           N  
ATOM   1028  CA  LYS B 134      47.902  28.754  29.450  1.00 51.65           C  
ATOM   1029  C   LYS B 134      46.580  29.491  29.288  1.00 51.97           C  
ATOM   1030  O   LYS B 134      45.894  29.621  30.268  1.00 56.78           O  
ATOM   1031  CB  LYS B 134      48.785  29.859  30.026  1.00 58.58           C  
ATOM   1032  CG  LYS B 134      50.005  29.460  30.834  1.00 54.53           C  
ATOM   1033  CD  LYS B 134      50.668  30.702  31.386  1.00 58.37           C  
ATOM   1034  CE  LYS B 134      49.703  31.604  32.131  1.00 53.89           C  
ATOM   1035  NZ  LYS B 134      50.356  32.828  32.655  1.00 60.11           N  
ATOM   1036  N   ILE B 135      46.321  30.073  28.099  1.00 64.04           N  
ATOM   1037  CA  ILE B 135      45.124  30.903  27.824  1.00 62.52           C  
ATOM   1038  C   ILE B 135      43.942  30.009  27.451  1.00 59.12           C  
ATOM   1039  O   ILE B 135      42.819  30.295  27.840  1.00 63.99           O  
ATOM   1040  CB  ILE B 135      45.336  31.938  26.696  1.00 68.33           C  
ATOM   1041  CG1 ILE B 135      46.659  32.706  26.797  1.00 68.03           C  
ATOM   1042  CG2 ILE B 135      44.144  32.883  26.644  1.00 70.82           C  
ATOM   1043  CD1 ILE B 135      46.807  33.815  25.775  1.00 67.57           C  
ATOM   1044  N   GLY B 136      44.205  28.990  26.629  1.00 64.39           N  
ATOM   1045  CA  GLY B 136      43.202  28.020  26.219  1.00 65.28           C  
ATOM   1046  C   GLY B 136      42.467  27.463  27.419  1.00 62.29           C  
ATOM   1047  O   GLY B 136      41.230  27.438  27.425  1.00 83.45           O  
ATOM   1048  N   GLU B 137      43.258  27.087  28.432  1.00 56.41           N  
ATOM   1049  CA  GLU B 137      42.857  26.508  29.723  1.00 62.77           C  
ATOM   1050  C   GLU B 137      41.939  27.464  30.475  1.00 59.47           C  
ATOM   1051  O   GLU B 137      40.915  27.045  31.013  1.00 71.13           O  
ATOM   1052  CB  GLU B 137      44.090  26.247  30.605  1.00 66.33           C  
ATOM   1053  CG  GLU B 137      43.800  25.537  31.933  1.00 73.45           C  
ATOM   1054  CD  GLU B 137      44.957  25.476  32.926  1.00 67.84           C  
ATOM   1055  OE1 GLU B 137      45.882  26.299  32.792  1.00 86.21           O  
ATOM   1056  OE2 GLU B 137      44.944  24.602  33.833  1.00 66.07           O  
ATOM   1057  N   LYS B 138      42.336  28.738  30.513  1.00 56.13           N  
ATOM   1058  CA  LYS B 138      41.610  29.743  31.219  1.00 56.32           C  
ATOM   1059  C   LYS B 138      40.278  29.982  30.543  1.00 53.59           C  
ATOM   1060  O   LYS B 138      39.317  30.319  31.212  1.00 60.44           O  
ATOM   1061  CB  LYS B 138      42.352  31.077  31.253  1.00 54.95           C  
ATOM   1062  CG  LYS B 138      41.577  32.217  31.897  1.00 67.53           C  
ATOM   1063  CD  LYS B 138      40.718  33.065  30.972  1.00 71.16           C  
ATOM   1064  CE  LYS B 138      41.507  33.963  30.037  1.00 74.19           C  
ATOM   1065  NZ  LYS B 138      42.573  34.711  30.744  1.00 87.71           N  
ATOM   1066  N   LYS B 139      40.253  29.846  29.212  1.00 60.72           N  
ATOM   1067  CA  LYS B 139      39.060  30.137  28.466  1.00 48.97           C  
ATOM   1068  C   LYS B 139      38.048  29.052  28.784  1.00 43.49           C  
ATOM   1069  O   LYS B 139      36.964  29.341  29.239  1.00 45.39           O  
ATOM   1070  CB  LYS B 139      39.342  30.269  26.965  1.00 58.66           C  
ATOM   1071  CG  LYS B 139      40.307  31.390  26.581  1.00 67.30           C  
ATOM   1072  CD  LYS B 139      39.950  32.796  27.052  1.00 66.93           C  
ATOM   1073  CE  LYS B 139      38.695  33.322  26.389  1.00 85.41           C  
ATOM   1074  NZ  LYS B 139      38.484  34.772  26.604  1.00 91.04           N  
ATOM   1075  N   ALA B 140      38.459  27.820  28.490  1.00 49.23           N  
ATOM   1076  CA  ALA B 140      37.716  26.630  28.732  1.00 48.56           C  
ATOM   1077  C   ALA B 140      37.400  26.481  30.222  1.00 48.57           C  
ATOM   1078  O   ALA B 140      36.298  26.166  30.568  1.00 60.96           O  
ATOM   1079  CB  ALA B 140      38.492  25.444  28.210  1.00 46.22           C  
ATOM   1080  N   TYR B 141      38.371  26.694  31.111  1.00 53.23           N  
ATOM   1081  CA  TYR B 141      38.057  26.526  32.520  1.00 46.02           C  
ATOM   1082  C   TYR B 141      37.006  27.557  32.920  1.00 43.83           C  
ATOM   1083  O   TYR B 141      36.022  27.253  33.593  1.00 46.61           O  
ATOM   1084  CB  TYR B 141      39.335  26.550  33.368  1.00 58.86           C  
ATOM   1085  CG  TYR B 141      39.120  26.284  34.839  1.00 56.59           C  
ATOM   1086  CD1 TYR B 141      38.859  25.008  35.304  1.00 53.75           C  
ATOM   1087  CD2 TYR B 141      39.198  27.305  35.770  1.00 57.77           C  
ATOM   1088  CE1 TYR B 141      38.639  24.753  36.648  1.00 54.30           C  
ATOM   1089  CE2 TYR B 141      38.989  27.071  37.119  1.00 62.32           C  
ATOM   1090  CZ  TYR B 141      38.720  25.789  37.562  1.00 58.37           C  
ATOM   1091  OH  TYR B 141      38.517  25.561  38.890  1.00 44.54           O  
ATOM   1092  N   GLU B 142      37.149  28.790  32.449  1.00 41.86           N  
ATOM   1093  CA  GLU B 142      36.212  29.805  32.825  1.00 40.37           C  
ATOM   1094  C   GLU B 142      34.829  29.493  32.252  1.00 44.49           C  
ATOM   1095  O   GLU B 142      33.822  29.714  32.903  1.00 56.73           O  
ATOM   1096  CB  GLU B 142      36.794  31.130  32.354  1.00 61.29           C  
ATOM   1097  CG  GLU B 142      36.049  32.363  32.814  1.00 64.38           C  
ATOM   1098  CD  GLU B 142      36.600  33.613  32.145  1.00 82.11           C  
ATOM   1099  OE1 GLU B 142      36.805  33.576  30.887  1.00 70.14           O  
ATOM   1100  OE2 GLU B 142      36.875  34.602  32.877  1.00 77.82           O  
ATOM   1101  N   PHE B 143      34.766  29.032  30.997  1.00 46.30           N  
ATOM   1102  CA  PHE B 143      33.497  28.629  30.353  1.00 41.81           C  
ATOM   1103  C   PHE B 143      32.693  27.724  31.313  1.00 40.81           C  
ATOM   1104  O   PHE B 143      31.660  28.093  31.800  1.00 58.81           O  
ATOM   1105  CB  PHE B 143      33.877  28.011  29.009  1.00 42.78           C  
ATOM   1106  CG  PHE B 143      32.789  27.238  28.310  1.00 43.99           C  
ATOM   1107  CD1 PHE B 143      31.588  27.827  27.969  1.00 41.24           C  
ATOM   1108  CD2 PHE B 143      33.019  25.945  27.896  1.00 39.46           C  
ATOM   1109  CE1 PHE B 143      30.609  27.099  27.310  1.00 32.32           C  
ATOM   1110  CE2 PHE B 143      32.044  25.223  27.219  1.00 42.71           C  
ATOM   1111  CZ  PHE B 143      30.859  25.817  26.898  1.00 32.73           C  
ATOM   1112  N   TYR B 144      33.194  26.526  31.594  1.00 38.00           N  
ATOM   1113  CA  TYR B 144      32.605  25.590  32.613  1.00 44.11           C  
ATOM   1114  C   TYR B 144      32.178  26.300  33.914  1.00 45.99           C  
ATOM   1115  O   TYR B 144      31.053  26.189  34.413  1.00 49.02           O  
ATOM   1116  CB  TYR B 144      33.640  24.492  32.853  1.00 50.48           C  
ATOM   1117  CG  TYR B 144      33.557  23.795  34.181  1.00 68.99           C  
ATOM   1118  CD1 TYR B 144      32.426  23.100  34.565  1.00 81.53           C  
ATOM   1119  CD2 TYR B 144      34.647  23.785  35.035  1.00 81.56           C  
ATOM   1120  CE1 TYR B 144      32.367  22.446  35.786  1.00 92.15           C  
ATOM   1121  CE2 TYR B 144      34.609  23.133  36.255  1.00 85.61           C  
ATOM   1122  CZ  TYR B 144      33.463  22.459  36.630  1.00 88.92           C  
ATOM   1123  OH  TYR B 144      33.419  21.822  37.832  1.00 89.56           O  
ATOM   1124  N   LYS B 145      33.037  27.126  34.486  1.00 46.28           N  
ATOM   1125  CA  LYS B 145      32.669  27.696  35.746  1.00 44.19           C  
ATOM   1126  C   LYS B 145      31.341  28.409  35.545  1.00 40.13           C  
ATOM   1127  O   LYS B 145      30.383  28.143  36.270  1.00 40.65           O  
ATOM   1128  CB  LYS B 145      33.833  28.508  36.326  1.00 42.27           C  
ATOM   1129  CG  LYS B 145      35.066  27.654  36.612  1.00 40.99           C  
ATOM   1130  CD  LYS B 145      34.757  26.462  37.496  1.00 51.21           C  
ATOM   1131  CE  LYS B 145      34.253  26.885  38.866  1.00 49.60           C  
ATOM   1132  NZ  LYS B 145      33.923  25.718  39.705  1.00 60.74           N  
ATOM   1133  N   GLN B 146      31.282  29.244  34.512  1.00 45.13           N  
ATOM   1134  CA  GLN B 146      30.088  30.012  34.139  1.00 40.56           C  
ATOM   1135  C   GLN B 146      28.892  29.085  33.890  1.00 49.08           C  
ATOM   1136  O   GLN B 146      27.740  29.481  34.060  1.00 59.77           O  
ATOM   1137  CB  GLN B 146      30.366  30.769  32.840  1.00 41.54           C  
ATOM   1138  CG  GLN B 146      31.497  31.788  32.930  1.00 35.14           C  
ATOM   1139  CD  GLN B 146      31.879  32.313  31.562  1.00 46.41           C  
ATOM   1140  OE1 GLN B 146      31.221  31.996  30.573  1.00 45.98           O  
ATOM   1141  NE2 GLN B 146      32.988  33.057  31.478  1.00 30.69           N  
ATOM   1142  N   VAL B 147      29.186  27.857  33.447  1.00 44.30           N  
ATOM   1143  CA  VAL B 147      28.178  26.883  33.092  1.00 46.02           C  
ATOM   1144  C   VAL B 147      27.733  26.097  34.323  1.00 43.03           C  
ATOM   1145  O   VAL B 147      26.576  25.911  34.527  1.00 57.03           O  
ATOM   1146  CB  VAL B 147      28.683  25.919  32.017  1.00 37.76           C  
ATOM   1147  CG1 VAL B 147      27.696  24.793  31.836  1.00 37.95           C  
ATOM   1148  CG2 VAL B 147      28.955  26.645  30.709  1.00 43.20           C  
ATOM   1149  N   GLU B 148      28.683  25.621  35.107  1.00 56.00           N  
ATOM   1150  CA  GLU B 148      28.378  24.968  36.334  1.00 53.51           C  
ATOM   1151  C   GLU B 148      27.356  25.790  37.100  1.00 54.26           C  
ATOM   1152  O   GLU B 148      26.396  25.247  37.554  1.00 57.81           O  
ATOM   1153  CB  GLU B 148      29.642  24.856  37.161  1.00 64.99           C  
ATOM   1154  CG  GLU B 148      29.451  24.039  38.409  1.00 63.59           C  
ATOM   1155  CD  GLU B 148      30.794  23.809  39.042  1.00 59.02           C  
ATOM   1156  OE1 GLU B 148      31.733  24.535  38.650  1.00 65.04           O  
ATOM   1157  OE2 GLU B 148      30.898  22.928  39.893  1.00 70.60           O  
ATOM   1158  N   GLU B 149      27.606  27.094  37.240  1.00 55.83           N  
ATOM   1159  CA  GLU B 149      26.662  28.021  37.876  1.00 60.97           C  
ATOM   1160  C   GLU B 149      25.270  27.879  37.269  1.00 51.56           C  
ATOM   1161  O   GLU B 149      24.267  28.058  37.966  1.00 62.17           O  
ATOM   1162  CB  GLU B 149      27.034  29.490  37.630  1.00 66.31           C  
ATOM   1163  CG  GLU B 149      26.117  30.512  38.310  1.00 64.86           C  
ATOM   1164  CD  GLU B 149      24.918  31.164  37.605  1.00 70.00           C  
ATOM   1165  OE1 GLU B 149      24.938  31.439  36.381  1.00 58.05           O  
ATOM   1166  OE2 GLU B 149      23.966  31.489  38.324  1.00 77.92           O  
ATOM   1167  N   TYR B 150      25.213  27.652  35.953  1.00 59.34           N  
ATOM   1168  CA  TYR B 150      23.926  27.636  35.253  1.00 43.00           C  
ATOM   1169  C   TYR B 150      23.253  26.275  35.340  1.00 38.75           C  
ATOM   1170  O   TYR B 150      22.062  26.240  35.480  1.00 34.91           O  
ATOM   1171  CB  TYR B 150      24.016  28.124  33.800  1.00 49.70           C  
ATOM   1172  CG  TYR B 150      22.690  28.641  33.285  1.00 45.75           C  
ATOM   1173  CD1 TYR B 150      22.292  29.943  33.530  1.00 46.70           C  
ATOM   1174  CD2 TYR B 150      21.795  27.815  32.629  1.00 54.98           C  
ATOM   1175  CE1 TYR B 150      21.080  30.441  33.075  1.00 49.42           C  
ATOM   1176  CE2 TYR B 150      20.578  28.290  32.166  1.00 52.98           C  
ATOM   1177  CZ  TYR B 150      20.214  29.609  32.385  1.00 56.71           C  
ATOM   1178  OH  TYR B 150      18.999  30.071  31.939  1.00 65.62           O  
ATOM   1179  N   LEU B 151      23.979  25.160  35.211  1.00 38.91           N  
ATOM   1180  CA  LEU B 151      23.322  23.891  35.317  1.00 44.90           C  
ATOM   1181  C   LEU B 151      22.885  23.734  36.775  1.00 48.26           C  
ATOM   1182  O   LEU B 151      21.861  23.096  37.101  1.00 51.71           O  
ATOM   1183  CB  LEU B 151      24.252  22.759  34.872  1.00 47.09           C  
ATOM   1184  CG  LEU B 151      24.739  22.860  33.430  1.00 43.92           C  
ATOM   1185  CD1 LEU B 151      25.767  21.807  33.101  1.00 50.48           C  
ATOM   1186  CD2 LEU B 151      23.581  22.770  32.477  1.00 50.61           C  
ATOM   1187  N   ALA B 152      23.607  24.391  37.665  1.00 52.31           N  
ATOM   1188  CA  ALA B 152      23.296  24.288  39.098  1.00 56.14           C  
ATOM   1189  C   ALA B 152      21.896  24.839  39.394  1.00 60.47           C  
ATOM   1190  O   ALA B 152      21.055  24.148  39.979  1.00 68.23           O  
ATOM   1191  CB  ALA B 152      24.343  25.009  39.906  1.00 53.49           C  
ATOM   1192  N   ALA B 153      21.638  26.055  38.912  1.00 57.97           N  
ATOM   1193  CA  ALA B 153      20.454  26.826  39.257  1.00 52.74           C  
ATOM   1194  C   ALA B 153      19.246  26.590  38.342  1.00 57.04           C  
ATOM   1195  O   ALA B 153      18.178  27.133  38.631  1.00 50.33           O  
ATOM   1196  CB  ALA B 153      20.838  28.287  39.228  1.00 66.72           C  
ATOM   1197  N   ASN B 154      19.428  25.879  37.219  1.00 64.92           N  
ATOM   1198  CA  ASN B 154      18.333  25.518  36.303  1.00 60.48           C  
ATOM   1199  C   ASN B 154      18.452  24.024  36.011  1.00 61.06           C  
ATOM   1200  O   ASN B 154      18.858  23.605  34.929  1.00 50.13           O  
ATOM   1201  CB  ASN B 154      18.326  26.350  35.027  1.00 56.09           C  
ATOM   1202  CG  ASN B 154      18.236  27.834  35.283  1.00 50.18           C  
ATOM   1203  OD1 ASN B 154      19.127  28.418  35.893  1.00 58.77           O  
ATOM   1204  ND2 ASN B 154      17.205  28.467  34.752  1.00 52.15           N  
ATOM   1205  N   PRO B 155      17.994  23.178  36.956  1.00 66.24           N  
ATOM   1206  CA  PRO B 155      18.228  21.734  36.894  1.00 57.49           C  
ATOM   1207  C   PRO B 155      17.509  20.980  35.776  1.00 57.31           C  
ATOM   1208  O   PRO B 155      17.864  19.838  35.477  1.00 63.57           O  
ATOM   1209  CB  PRO B 155      17.691  21.275  38.251  1.00 62.96           C  
ATOM   1210  CG  PRO B 155      16.580  22.246  38.535  1.00 58.52           C  
ATOM   1211  CD  PRO B 155      17.144  23.573  38.089  1.00 66.67           C  
ATOM   1212  N   GLU B 156      16.502  21.620  35.185  1.00 59.90           N  
ATOM   1213  CA  GLU B 156      15.738  20.989  34.139  1.00 64.43           C  
ATOM   1214  C   GLU B 156      16.553  20.979  32.846  1.00 58.35           C  
ATOM   1215  O   GLU B 156      16.391  20.072  32.050  1.00 59.99           O  
ATOM   1216  CB  GLU B 156      14.377  21.665  33.934  1.00 70.87           C  
ATOM   1217  CG  GLU B 156      14.426  22.992  33.183  1.00 73.23           C  
ATOM   1218  CD  GLU B 156      15.127  24.137  33.895  1.00 72.19           C  
ATOM   1219  OE1 GLU B 156      15.944  23.862  34.802  1.00 74.30           O  
ATOM   1220  OE2 GLU B 156      14.848  25.301  33.540  1.00 52.68           O  
ATOM   1221  N   VAL B 157      17.452  21.960  32.676  1.00 60.73           N  
ATOM   1222  CA  VAL B 157      18.260  22.100  31.454  1.00 44.48           C  
ATOM   1223  C   VAL B 157      19.089  20.839  31.220  1.00 52.88           C  
ATOM   1224  O   VAL B 157      20.029  20.522  31.975  1.00 40.87           O  
ATOM   1225  CB  VAL B 157      19.148  23.354  31.512  1.00 42.94           C  
ATOM   1226  CG1 VAL B 157      19.991  23.496  30.251  1.00 37.49           C  
ATOM   1227  CG2 VAL B 157      18.294  24.599  31.742  1.00 37.91           C  
ATOM   1228  N   PHE B 158      18.740  20.135  30.139  1.00 55.10           N  
ATOM   1229  CA  PHE B 158      19.389  18.896  29.725  1.00 52.15           C  
ATOM   1230  C   PHE B 158      19.260  17.786  30.764  1.00 53.69           C  
ATOM   1231  O   PHE B 158      19.948  16.750  30.648  1.00 56.03           O  
ATOM   1232  CB  PHE B 158      20.883  19.058  29.482  1.00 44.29           C  
ATOM   1233  CG  PHE B 158      21.239  20.058  28.423  1.00 48.31           C  
ATOM   1234  CD1 PHE B 158      20.386  20.293  27.358  1.00 49.78           C  
ATOM   1235  CD2 PHE B 158      22.461  20.702  28.451  1.00 42.44           C  
ATOM   1236  CE1 PHE B 158      20.713  21.224  26.392  1.00 53.09           C  
ATOM   1237  CE2 PHE B 158      22.796  21.619  27.472  1.00 45.22           C  
ATOM   1238  CZ  PHE B 158      21.925  21.866  26.437  1.00 53.43           C  
ATOM   1239  N   ALA B 159      18.391  17.977  31.754  1.00 59.05           N  
ATOM   1240  CA  ALA B 159      18.281  16.980  32.805  1.00 66.29           C  
ATOM   1241  C   ALA B 159      17.704  15.719  32.158  1.00 63.93           C  
ATOM   1242  O   ALA B 159      18.213  14.602  32.302  1.00 68.17           O  
ATOM   1243  CB  ALA B 159      17.475  17.512  33.970  1.00 55.43           C  
ATOM   1244  OXT ALA B 159      16.773  15.856  31.371  1.00 82.39           O  
TER    1245      ALA B 159                                                      
ATOM   1246  N   PRO A  -2      47.964  28.473  40.720  1.00 72.62           N  
ATOM   1247  CA  PRO A  -2      48.465  28.770  39.394  1.00 74.50           C  
ATOM   1248  C   PRO A  -2      47.817  27.912  38.293  1.00 80.05           C  
ATOM   1249  O   PRO A  -2      46.910  27.123  38.573  1.00 82.87           O  
ATOM   1250  CB  PRO A  -2      49.954  28.441  39.554  1.00 73.27           C  
ATOM   1251  N   PHE A  -1      48.252  28.127  37.044  1.00 71.99           N  
ATOM   1252  CA  PHE A  -1      47.860  27.298  35.901  1.00 70.79           C  
ATOM   1253  C   PHE A  -1      48.707  26.026  36.072  1.00 78.52           C  
ATOM   1254  O   PHE A  -1      49.720  25.801  35.410  1.00 83.43           O  
ATOM   1255  CB  PHE A  -1      48.014  28.095  34.596  1.00 57.72           C  
ATOM   1256  N   THR A   0      48.276  25.222  37.045  1.00 73.78           N  
ATOM   1257  CA  THR A   0      48.983  24.075  37.591  1.00 78.62           C  
ATOM   1258  C   THR A   0      49.414  23.040  36.549  1.00 85.31           C  
ATOM   1259  O   THR A   0      50.284  22.217  36.821  1.00 87.53           O  
ATOM   1260  CB  THR A   0      48.076  23.395  38.620  1.00 82.45           C  
ATOM   1261  OG1 THR A   0      47.476  24.470  39.341  1.00 72.96           O  
ATOM   1262  CG2 THR A   0      48.801  22.437  39.539  1.00 88.61           C  
ATOM   1263  N   MET A   1      48.812  23.062  35.365  1.00 96.90           N  
ATOM   1264  CA  MET A   1      49.098  22.025  34.383  1.00111.73           C  
ATOM   1265  C   MET A   1      50.421  22.293  33.649  1.00106.32           C  
ATOM   1266  O   MET A   1      50.496  23.106  32.724  1.00 96.60           O  
ATOM   1267  CB  MET A   1      47.927  21.874  33.408  1.00113.78           C  
ATOM   1268  CG  MET A   1      46.694  21.271  34.075  1.00100.37           C  
ATOM   1269  SD  MET A   1      46.084  22.236  35.483  1.00110.83           S  
ATOM   1270  CE  MET A   1      45.004  21.031  36.257  1.00108.13           C  
ATOM   1271  N   ALA A   2      51.456  21.571  34.098  1.00111.67           N  
ATOM   1272  CA  ALA A   2      52.809  21.610  33.555  1.00123.88           C  
ATOM   1273  C   ALA A   2      53.429  20.211  33.669  1.00139.13           C  
ATOM   1274  O   ALA A   2      54.167  19.931  34.623  1.00148.59           O  
ATOM   1275  CB  ALA A   2      53.637  22.641  34.287  1.00123.79           C  
ATOM   1276  N   ALA A   3      53.089  19.339  32.708  1.00142.44           N  
ATOM   1277  CA  ALA A   3      53.599  17.959  32.637  1.00135.83           C  
ATOM   1278  C   ALA A   3      54.051  17.663  31.203  1.00125.17           C  
ATOM   1279  O   ALA A   3      53.744  18.423  30.268  1.00115.12           O  
ATOM   1280  CB  ALA A   3      52.558  16.968  33.103  1.00134.53           C  
ATOM   1281  N   TYR A   4      54.769  16.545  31.045  1.00119.40           N  
ATOM   1282  CA  TYR A   4      55.320  16.172  29.755  1.00114.31           C  
ATOM   1283  C   TYR A   4      54.991  14.715  29.387  1.00108.58           C  
ATOM   1284  O   TYR A   4      55.461  13.769  30.041  1.00 99.01           O  
ATOM   1285  CB  TYR A   4      56.831  16.388  29.744  1.00109.02           C  
ATOM   1286  CG  TYR A   4      57.347  16.444  28.337  1.00106.58           C  
ATOM   1287  CD1 TYR A   4      57.717  15.295  27.666  1.00110.60           C  
ATOM   1288  CD2 TYR A   4      57.354  17.641  27.643  1.00107.41           C  
ATOM   1289  CE1 TYR A   4      58.148  15.344  26.351  1.00118.28           C  
ATOM   1290  CE2 TYR A   4      57.784  17.709  26.331  1.00109.02           C  
ATOM   1291  CZ  TYR A   4      58.183  16.557  25.680  1.00115.02           C  
ATOM   1292  OH  TYR A   4      58.606  16.642  24.383  1.00110.36           O  
ATOM   1293  N   THR A   5      54.239  14.557  28.287  1.00 95.05           N  
ATOM   1294  CA  THR A   5      53.781  13.266  27.790  1.00 83.50           C  
ATOM   1295  C   THR A   5      54.114  13.091  26.303  1.00 91.86           C  
ATOM   1296  O   THR A   5      54.160  14.061  25.541  1.00 91.57           O  
ATOM   1297  CB  THR A   5      52.266  13.125  27.941  1.00 77.65           C  
ATOM   1298  OG1 THR A   5      51.910  13.514  29.264  1.00 79.04           O  
ATOM   1299  CG2 THR A   5      51.783  11.722  27.664  1.00 82.15           C  
ATOM   1300  N   ILE A   6      54.315  11.829  25.908  1.00 88.28           N  
ATOM   1301  CA  ILE A   6      54.623  11.457  24.545  1.00 93.39           C  
ATOM   1302  C   ILE A   6      53.692  10.319  24.143  1.00 83.32           C  
ATOM   1303  O   ILE A   6      53.427   9.408  24.937  1.00 72.91           O  
ATOM   1304  CB  ILE A   6      56.092  11.013  24.391  1.00121.31           C  
ATOM   1305  CG1 ILE A   6      57.080  12.076  24.874  1.00143.95           C  
ATOM   1306  CG2 ILE A   6      56.382  10.604  22.953  1.00125.41           C  
ATOM   1307  CD1 ILE A   6      58.511  11.587  24.935  1.00150.52           C  
ATOM   1308  N   VAL A   7      53.246  10.374  22.885  1.00 92.47           N  
ATOM   1309  CA  VAL A   7      52.394   9.354  22.305  1.00 92.20           C  
ATOM   1310  C   VAL A   7      52.835   9.103  20.860  1.00 93.47           C  
ATOM   1311  O   VAL A   7      52.916  10.027  20.028  1.00 83.67           O  
ATOM   1312  CB  VAL A   7      50.899   9.727  22.363  1.00 85.41           C  
ATOM   1313  CG1 VAL A   7      50.410   9.878  23.793  1.00 87.34           C  
ATOM   1314  CG2 VAL A   7      50.592  10.973  21.555  1.00 85.32           C  
ATOM   1315  N   LYS A   8      53.134   7.835  20.580  1.00 84.16           N  
ATOM   1316  CA  LYS A   8      53.473   7.411  19.245  1.00 91.36           C  
ATOM   1317  C   LYS A   8      52.704   6.120  18.953  1.00 88.65           C  
ATOM   1318  O   LYS A   8      52.088   5.524  19.848  1.00 76.58           O  
ATOM   1319  CB  LYS A   8      54.985   7.221  19.062  1.00 83.95           C  
ATOM   1320  N   GLU A   9      52.688   5.791  17.661  1.00 84.03           N  
ATOM   1321  CA  GLU A   9      52.145   4.589  17.097  1.00 95.09           C  
ATOM   1322  C   GLU A   9      53.228   4.026  16.181  1.00 92.06           C  
ATOM   1323  O   GLU A   9      53.936   4.793  15.522  1.00105.17           O  
ATOM   1324  CB  GLU A   9      50.898   4.836  16.239  1.00100.26           C  
ATOM   1325  CG  GLU A   9      49.580   4.889  16.993  1.00109.07           C  
ATOM   1326  CD  GLU A   9      49.370   6.077  17.914  1.00108.74           C  
ATOM   1327  OE1 GLU A   9      50.316   6.862  18.087  1.00106.80           O  
ATOM   1328  OE2 GLU A   9      48.250   6.215  18.447  1.00105.89           O  
ATOM   1329  N   GLU A  10      53.352   2.700  16.154  1.00 90.26           N  
ATOM   1330  CA  GLU A  10      54.277   2.041  15.248  1.00 96.12           C  
ATOM   1331  C   GLU A  10      53.638   0.734  14.765  1.00 80.26           C  
ATOM   1332  O   GLU A  10      52.656   0.253  15.356  1.00 54.92           O  
ATOM   1333  CB  GLU A  10      55.654   1.858  15.894  1.00103.08           C  
ATOM   1334  CG  GLU A  10      56.461   3.147  16.005  1.00111.68           C  
ATOM   1335  CD  GLU A  10      57.002   3.714  14.698  1.00110.31           C  
ATOM   1336  OE1 GLU A  10      57.585   2.940  13.919  1.00 99.46           O  
ATOM   1337  OE2 GLU A  10      56.848   4.931  14.467  1.00117.61           O  
ATOM   1338  N   GLU A  11      54.210   0.222  13.666  1.00 91.55           N  
ATOM   1339  CA  GLU A  11      53.789  -0.969  12.941  1.00 91.24           C  
ATOM   1340  C   GLU A  11      54.907  -2.018  12.941  1.00 89.51           C  
ATOM   1341  O   GLU A  11      56.027  -1.742  12.489  1.00 93.70           O  
ATOM   1342  CB  GLU A  11      53.529  -0.607  11.482  1.00 99.34           C  
ATOM   1343  CG  GLU A  11      52.723   0.659  11.297  1.00110.54           C  
ATOM   1344  CD  GLU A  11      52.811   1.210   9.884  1.00128.81           C  
ATOM   1345  OE1 GLU A  11      53.641   0.698   9.097  1.00133.18           O  
ATOM   1346  OE2 GLU A  11      52.056   2.151   9.572  1.00152.64           O  
ATOM   1347  N   SER A  12      54.573  -3.225  13.412  1.00 81.93           N  
ATOM   1348  CA  SER A  12      55.489  -4.352  13.486  1.00 75.47           C  
ATOM   1349  C   SER A  12      54.772  -5.644  13.094  1.00 72.92           C  
ATOM   1350  O   SER A  12      53.600  -5.855  13.433  1.00 59.17           O  
ATOM   1351  CB  SER A  12      56.090  -4.461  14.857  1.00 83.81           C  
ATOM   1352  OG  SER A  12      56.985  -5.559  14.920  1.00 82.80           O  
ATOM   1353  N   PRO A  13      55.485  -6.595  12.450  1.00 65.84           N  
ATOM   1354  CA  PRO A  13      54.858  -7.805  11.944  1.00 63.86           C  
ATOM   1355  C   PRO A  13      54.709  -8.839  13.064  1.00 70.16           C  
ATOM   1356  O   PRO A  13      54.743 -10.061  12.798  1.00 60.95           O  
ATOM   1357  CB  PRO A  13      55.811  -8.263  10.825  1.00 63.44           C  
ATOM   1358  CG  PRO A  13      57.044  -7.370  10.917  1.00 69.22           C  
ATOM   1359  CD  PRO A  13      56.936  -6.606  12.219  1.00 68.57           C  
ATOM   1360  N   ILE A  14      54.469  -8.344  14.285  1.00 66.48           N  
ATOM   1361  CA  ILE A  14      54.411  -9.192  15.476  1.00 58.55           C  
ATOM   1362  C   ILE A  14      52.993  -9.224  16.048  1.00 57.21           C  
ATOM   1363  O   ILE A  14      52.452  -8.203  16.422  1.00 51.98           O  
ATOM   1364  CB  ILE A  14      55.393  -8.701  16.552  1.00 58.58           C  
ATOM   1365  CG1 ILE A  14      56.761  -8.328  15.972  1.00 67.54           C  
ATOM   1366  CG2 ILE A  14      55.484  -9.730  17.679  1.00 51.67           C  
ATOM   1367  CD1 ILE A  14      57.562  -9.496  15.419  1.00 79.35           C  
ATOM   1368  N   ALA A  15      52.404 -10.421  16.124  1.00 66.17           N  
ATOM   1369  CA  ALA A  15      51.091 -10.563  16.730  1.00 66.18           C  
ATOM   1370  C   ALA A  15      51.112  -9.776  18.036  1.00 68.13           C  
ATOM   1371  O   ALA A  15      52.068  -9.858  18.806  1.00 75.07           O  
ATOM   1372  CB  ALA A  15      50.759 -12.021  16.960  1.00 58.95           C  
ATOM   1373  N   PRO A  16      50.074  -8.982  18.348  1.00 60.59           N  
ATOM   1374  CA  PRO A  16      50.121  -8.171  19.549  1.00 60.26           C  
ATOM   1375  C   PRO A  16      50.514  -9.084  20.710  1.00 63.47           C  
ATOM   1376  O   PRO A  16      51.591  -8.903  21.265  1.00 74.26           O  
ATOM   1377  CB  PRO A  16      48.701  -7.584  19.682  1.00 66.82           C  
ATOM   1378  CG  PRO A  16      47.839  -8.431  18.760  1.00 64.85           C  
ATOM   1379  CD  PRO A  16      48.776  -8.902  17.666  1.00 68.70           C  
ATOM   1380  N   HIS A  17      49.698 -10.114  20.985  1.00 64.19           N  
ATOM   1381  CA  HIS A  17      49.919 -10.934  22.165  1.00 72.37           C  
ATOM   1382  C   HIS A  17      51.424 -11.116  22.383  1.00 80.14           C  
ATOM   1383  O   HIS A  17      51.876 -11.134  23.520  1.00 92.66           O  
ATOM   1384  CB  HIS A  17      49.133 -12.246  22.124  1.00 72.33           C  
ATOM   1385  CG  HIS A  17      49.648 -13.291  21.189  1.00 79.35           C  
ATOM   1386  ND1 HIS A  17      49.661 -13.130  19.813  1.00 62.12           N  
ATOM   1387  CD2 HIS A  17      50.082 -14.551  21.431  1.00 83.20           C  
ATOM   1388  CE1 HIS A  17      50.114 -14.238  19.257  1.00 75.76           C  
ATOM   1389  NE2 HIS A  17      50.373 -15.127  20.229  1.00 71.74           N  
ATOM   1390  N   ARG A  18      52.185 -11.204  21.279  1.00 77.81           N  
ATOM   1391  CA  ARG A  18      53.669 -11.390  21.298  1.00 69.69           C  
ATOM   1392  C   ARG A  18      54.421 -10.185  21.893  1.00 65.33           C  
ATOM   1393  O   ARG A  18      55.280 -10.418  22.767  1.00 69.02           O  
ATOM   1394  CB  ARG A  18      54.170 -11.674  19.879  1.00 66.37           C  
ATOM   1395  CG  ARG A  18      53.547 -12.903  19.233  1.00 66.07           C  
ATOM   1396  CD  ARG A  18      53.969 -13.071  17.786  1.00 65.70           C  
ATOM   1397  NE  ARG A  18      55.412 -13.193  17.638  1.00 72.02           N  
ATOM   1398  CZ  ARG A  18      56.041 -13.323  16.476  1.00 72.33           C  
ATOM   1399  NH1 ARG A  18      55.351 -13.347  15.348  1.00 58.74           N  
ATOM   1400  NH2 ARG A  18      57.358 -13.428  16.444  1.00 65.17           N  
ATOM   1401  N   LEU A  19      54.101  -8.952  21.473  1.00 63.91           N  
ATOM   1402  CA  LEU A  19      54.736  -7.752  22.020  1.00 66.18           C  
ATOM   1403  C   LEU A  19      54.225  -7.451  23.442  1.00 71.17           C  
ATOM   1404  O   LEU A  19      54.953  -6.925  24.273  1.00 60.13           O  
ATOM   1405  CB  LEU A  19      54.497  -6.569  21.078  1.00 63.95           C  
ATOM   1406  CG  LEU A  19      55.222  -6.626  19.737  1.00 66.52           C  
ATOM   1407  CD1 LEU A  19      54.730  -5.535  18.815  1.00 70.47           C  
ATOM   1408  CD2 LEU A  19      56.719  -6.489  19.918  1.00 75.83           C  
ATOM   1409  N   PHE A  20      52.971  -7.775  23.742  1.00 68.37           N  
ATOM   1410  CA  PHE A  20      52.449  -7.461  25.069  1.00 78.33           C  
ATOM   1411  C   PHE A  20      53.211  -8.299  26.108  1.00 93.43           C  
ATOM   1412  O   PHE A  20      53.760  -7.758  27.072  1.00109.19           O  
ATOM   1413  CB  PHE A  20      50.933  -7.666  25.117  1.00 75.49           C  
ATOM   1414  CG  PHE A  20      50.219  -6.886  26.194  1.00 69.58           C  
ATOM   1415  CD1 PHE A  20      49.989  -5.525  26.040  1.00 63.95           C  
ATOM   1416  CD2 PHE A  20      49.742  -7.510  27.338  1.00 58.28           C  
ATOM   1417  CE1 PHE A  20      49.312  -4.805  27.013  1.00 60.57           C  
ATOM   1418  CE2 PHE A  20      49.069  -6.788  28.315  1.00 62.11           C  
ATOM   1419  CZ  PHE A  20      48.852  -5.436  28.150  1.00 59.64           C  
ATOM   1420  N   LYS A  21      53.264  -9.617  25.877  1.00 94.33           N  
ATOM   1421  CA  LYS A  21      53.972 -10.567  26.735  1.00 78.41           C  
ATOM   1422  C   LYS A  21      55.429 -10.115  26.919  1.00 74.27           C  
ATOM   1423  O   LYS A  21      55.902  -9.929  28.054  1.00 77.03           O  
ATOM   1424  CB  LYS A  21      53.917 -11.958  26.096  1.00 78.37           C  
ATOM   1425  CG  LYS A  21      54.679 -13.056  26.825  1.00 84.06           C  
ATOM   1426  CD  LYS A  21      53.855 -13.919  27.769  1.00 88.21           C  
ATOM   1427  CE  LYS A  21      54.721 -14.930  28.502  1.00 88.28           C  
ATOM   1428  NZ  LYS A  21      53.976 -16.144  28.910  1.00 96.17           N  
ATOM   1429  N   ALA A  22      56.120  -9.915  25.789  1.00 56.12           N  
ATOM   1430  CA  ALA A  22      57.542  -9.562  25.747  1.00 61.27           C  
ATOM   1431  C   ALA A  22      57.859  -8.124  26.190  1.00 61.38           C  
ATOM   1432  O   ALA A  22      58.970  -7.906  26.682  1.00 57.87           O  
ATOM   1433  CB  ALA A  22      58.078  -9.794  24.355  1.00 68.91           C  
ATOM   1434  N   LEU A  23      56.946  -7.152  25.989  1.00 70.30           N  
ATOM   1435  CA  LEU A  23      57.233  -5.709  26.308  1.00 65.12           C  
ATOM   1436  C   LEU A  23      56.428  -5.172  27.500  1.00 73.80           C  
ATOM   1437  O   LEU A  23      56.692  -4.047  27.958  1.00 74.43           O  
ATOM   1438  CB  LEU A  23      56.975  -4.830  25.083  1.00 59.26           C  
ATOM   1439  CG  LEU A  23      57.731  -5.255  23.832  1.00 56.45           C  
ATOM   1440  CD1 LEU A  23      57.551  -4.241  22.715  1.00 53.53           C  
ATOM   1441  CD2 LEU A  23      59.198  -5.431  24.152  1.00 62.91           C  
ATOM   1442  N   VAL A  24      55.472  -5.952  28.007  1.00 64.13           N  
ATOM   1443  CA  VAL A  24      54.693  -5.524  29.133  1.00 57.99           C  
ATOM   1444  C   VAL A  24      54.617  -6.658  30.165  1.00 65.01           C  
ATOM   1445  O   VAL A  24      55.146  -6.553  31.268  1.00 54.76           O  
ATOM   1446  CB  VAL A  24      53.287  -5.073  28.694  1.00 60.82           C  
ATOM   1447  CG1 VAL A  24      52.374  -4.797  29.890  1.00 59.01           C  
ATOM   1448  CG2 VAL A  24      53.320  -3.888  27.731  1.00 53.75           C  
ATOM   1449  N   LEU A  25      53.960  -7.761  29.812  1.00 62.44           N  
ATOM   1450  CA  LEU A  25      53.695  -8.772  30.812  1.00 63.56           C  
ATOM   1451  C   LEU A  25      55.008  -9.313  31.367  1.00 70.17           C  
ATOM   1452  O   LEU A  25      55.098  -9.494  32.589  1.00 79.09           O  
ATOM   1453  CB  LEU A  25      52.808  -9.884  30.254  1.00 69.31           C  
ATOM   1454  CG  LEU A  25      51.355  -9.487  29.987  1.00 78.45           C  
ATOM   1455  CD1 LEU A  25      50.596 -10.654  29.374  1.00 86.22           C  
ATOM   1456  CD2 LEU A  25      50.654  -9.006  31.250  1.00 70.78           C  
ATOM   1457  N   GLU A  26      56.010  -9.513  30.497  1.00 66.08           N  
ATOM   1458  CA  GLU A  26      57.294 -10.097  30.926  1.00 65.51           C  
ATOM   1459  C   GLU A  26      58.483  -9.162  30.611  1.00 68.07           C  
ATOM   1460  O   GLU A  26      59.620  -9.651  30.495  1.00 60.97           O  
ATOM   1461  CB  GLU A  26      57.543 -11.462  30.262  1.00 62.81           C  
ATOM   1462  CG  GLU A  26      56.383 -12.453  30.251  1.00 59.21           C  
ATOM   1463  CD  GLU A  26      55.873 -13.038  31.569  1.00 69.51           C  
ATOM   1464  OE1 GLU A  26      56.393 -12.672  32.642  1.00 86.94           O  
ATOM   1465  OE2 GLU A  26      54.939 -13.871  31.523  1.00 72.26           O  
ATOM   1466  N   ARG A  27      58.259  -7.838  30.518  1.00 66.49           N  
ATOM   1467  CA  ARG A  27      59.352  -6.855  30.199  1.00 59.27           C  
ATOM   1468  C   ARG A  27      60.543  -6.979  31.180  1.00 61.62           C  
ATOM   1469  O   ARG A  27      61.745  -6.852  30.818  1.00 55.95           O  
ATOM   1470  CB  ARG A  27      58.781  -5.435  30.235  1.00 53.89           C  
ATOM   1471  CG  ARG A  27      59.676  -4.391  29.586  1.00 54.79           C  
ATOM   1472  CD  ARG A  27      59.172  -2.977  29.823  1.00 53.43           C  
ATOM   1473  NE  ARG A  27      59.860  -1.959  29.026  1.00 54.31           N  
ATOM   1474  CZ  ARG A  27      59.600  -1.675  27.751  1.00 48.84           C  
ATOM   1475  NH1 ARG A  27      58.712  -2.388  27.081  1.00 62.20           N  
ATOM   1476  NH2 ARG A  27      60.239  -0.696  27.141  1.00 40.79           N  
ATOM   1477  N   HIS A  28      60.221  -7.169  32.461  1.00 75.47           N  
ATOM   1478  CA  HIS A  28      61.238  -7.314  33.506  1.00 73.64           C  
ATOM   1479  C   HIS A  28      62.197  -8.453  33.130  1.00 74.51           C  
ATOM   1480  O   HIS A  28      63.430  -8.319  33.283  1.00 67.80           O  
ATOM   1481  CB  HIS A  28      60.573  -7.505  34.883  1.00 68.75           C  
ATOM   1482  CG  HIS A  28      59.725  -8.730  34.998  1.00 67.44           C  
ATOM   1483  ND1 HIS A  28      58.443  -8.782  34.490  1.00 67.09           N  
ATOM   1484  CD2 HIS A  28      59.959  -9.938  35.568  1.00 69.50           C  
ATOM   1485  CE1 HIS A  28      57.924  -9.976  34.733  1.00 73.24           C  
ATOM   1486  NE2 HIS A  28      58.833 -10.711  35.393  1.00 60.23           N  
ATOM   1487  N   GLN A  29      61.624  -9.563  32.630  1.00 68.02           N  
ATOM   1488  CA  GLN A  29      62.398 -10.755  32.268  1.00 66.73           C  
ATOM   1489  C   GLN A  29      63.138 -10.512  30.953  1.00 60.51           C  
ATOM   1490  O   GLN A  29      64.313 -10.841  30.806  1.00 59.32           O  
ATOM   1491  CB  GLN A  29      61.493 -11.986  32.139  1.00 66.15           C  
ATOM   1492  CG  GLN A  29      60.997 -12.504  33.478  1.00 61.82           C  
ATOM   1493  CD  GLN A  29      59.971 -13.587  33.301  1.00 75.12           C  
ATOM   1494  OE1 GLN A  29      59.924 -14.262  32.274  1.00 94.76           O  
ATOM   1495  NE2 GLN A  29      59.135 -13.756  34.314  1.00 91.27           N  
ATOM   1496  N   VAL A  30      62.421  -9.910  30.011  1.00 61.94           N  
ATOM   1497  CA  VAL A  30      62.912  -9.698  28.657  1.00 70.22           C  
ATOM   1498  C   VAL A  30      64.071  -8.694  28.635  1.00 66.41           C  
ATOM   1499  O   VAL A  30      65.134  -9.026  28.129  1.00 70.87           O  
ATOM   1500  CB  VAL A  30      61.747  -9.323  27.716  1.00 66.89           C  
ATOM   1501  CG1 VAL A  30      62.194  -8.708  26.405  1.00 64.60           C  
ATOM   1502  CG2 VAL A  30      60.876 -10.542  27.455  1.00 64.35           C  
ATOM   1503  N   LEU A  31      63.920  -7.549  29.272  1.00 62.03           N  
ATOM   1504  CA  LEU A  31      64.991  -6.557  29.060  1.00 63.39           C  
ATOM   1505  C   LEU A  31      66.304  -7.263  29.374  1.00 73.73           C  
ATOM   1506  O   LEU A  31      67.270  -7.034  28.654  1.00 72.98           O  
ATOM   1507  CB  LEU A  31      64.775  -5.390  30.023  1.00 70.43           C  
ATOM   1508  CG  LEU A  31      63.955  -4.202  29.531  1.00 61.00           C  
ATOM   1509  CD1 LEU A  31      63.219  -3.573  30.687  1.00 61.44           C  
ATOM   1510  CD2 LEU A  31      64.823  -3.165  28.853  1.00 50.37           C  
ATOM   1511  N   VAL A  32      66.303  -8.124  30.385  1.00 70.40           N  
ATOM   1512  CA  VAL A  32      67.554  -8.810  30.795  1.00 65.10           C  
ATOM   1513  C   VAL A  32      68.077  -9.694  29.670  1.00 62.69           C  
ATOM   1514  O   VAL A  32      69.123  -9.384  29.149  1.00 61.28           O  
ATOM   1515  CB  VAL A  32      67.237  -9.683  32.015  1.00 66.45           C  
ATOM   1516  CG1 VAL A  32      68.371 -10.603  32.388  1.00 66.99           C  
ATOM   1517  CG2 VAL A  32      66.806  -8.855  33.203  1.00 79.84           C  
ATOM   1518  N   LYS A  33      67.251 -10.583  29.153  1.00 55.78           N  
ATOM   1519  CA  LYS A  33      67.707 -11.543  28.123  1.00 67.14           C  
ATOM   1520  C   LYS A  33      68.115 -10.805  26.845  1.00 56.19           C  
ATOM   1521  O   LYS A  33      68.924 -11.317  26.107  1.00 63.76           O  
ATOM   1522  CB  LYS A  33      66.670 -12.649  27.926  1.00 60.04           C  
ATOM   1523  N   ALA A  34      67.534  -9.646  26.613  1.00 51.66           N  
ATOM   1524  CA  ALA A  34      67.742  -8.842  25.393  1.00 55.01           C  
ATOM   1525  C   ALA A  34      69.026  -8.023  25.482  1.00 55.06           C  
ATOM   1526  O   ALA A  34      69.786  -7.942  24.529  1.00 58.79           O  
ATOM   1527  CB  ALA A  34      66.575  -7.921  25.174  1.00 58.73           C  
ATOM   1528  N   GLN A  35      69.229  -7.361  26.622  1.00 66.54           N  
ATOM   1529  CA  GLN A  35      70.412  -6.556  26.837  1.00 60.26           C  
ATOM   1530  C   GLN A  35      71.080  -7.103  28.085  1.00 74.71           C  
ATOM   1531  O   GLN A  35      71.147  -6.424  29.110  1.00 76.57           O  
ATOM   1532  CB  GLN A  35      70.031  -5.093  26.968  1.00 60.44           C  
ATOM   1533  CG  GLN A  35      69.020  -4.656  25.935  1.00 58.17           C  
ATOM   1534  CD  GLN A  35      68.915  -3.151  25.876  1.00 67.87           C  
ATOM   1535  OE1 GLN A  35      68.897  -2.459  26.901  1.00 53.39           O  
ATOM   1536  NE2 GLN A  35      68.852  -2.632  24.660  1.00 56.32           N  
ATOM   1537  N   PRO A  36      71.623  -8.342  28.000  1.00 72.01           N  
ATOM   1538  CA  PRO A  36      72.181  -9.032  29.162  1.00 67.60           C  
ATOM   1539  C   PRO A  36      73.319  -8.227  29.793  1.00 59.17           C  
ATOM   1540  O   PRO A  36      73.629  -8.412  30.960  1.00 64.10           O  
ATOM   1541  CB  PRO A  36      72.709 -10.366  28.603  1.00 67.85           C  
ATOM   1542  CG  PRO A  36      72.921 -10.091  27.127  1.00 73.59           C  
ATOM   1543  CD  PRO A  36      71.841  -9.095  26.755  1.00 80.98           C  
ATOM   1544  N   HIS A  37      73.864  -7.315  28.992  1.00 52.80           N  
ATOM   1545  CA  HIS A  37      75.007  -6.513  29.300  1.00 57.70           C  
ATOM   1546  C   HIS A  37      74.642  -5.303  30.160  1.00 52.50           C  
ATOM   1547  O   HIS A  37      75.565  -4.672  30.704  1.00 51.42           O  
ATOM   1548  CB  HIS A  37      75.720  -6.126  27.993  1.00 65.37           C  
ATOM   1549  CG  HIS A  37      74.928  -5.254  27.076  1.00 59.27           C  
ATOM   1550  ND1 HIS A  37      73.693  -5.631  26.575  1.00 60.70           N  
ATOM   1551  CD2 HIS A  37      75.225  -4.060  26.513  1.00 67.14           C  
ATOM   1552  CE1 HIS A  37      73.253  -4.692  25.763  1.00 63.87           C  
ATOM   1553  NE2 HIS A  37      74.177  -3.709  25.709  1.00 68.16           N  
ATOM   1554  N   VAL A  38      73.339  -5.002  30.293  1.00 60.75           N  
ATOM   1555  CA  VAL A  38      72.870  -3.854  31.104  1.00 59.99           C  
ATOM   1556  C   VAL A  38      72.031  -4.309  32.306  1.00 70.19           C  
ATOM   1557  O   VAL A  38      71.933  -3.589  33.309  1.00 72.44           O  
ATOM   1558  CB  VAL A  38      72.067  -2.852  30.261  1.00 68.19           C  
ATOM   1559  CG1 VAL A  38      71.742  -1.610  31.078  1.00 69.90           C  
ATOM   1560  CG2 VAL A  38      72.788  -2.470  28.982  1.00 69.85           C  
ATOM   1561  N   PHE A  39      71.455  -5.508  32.217  1.00 65.83           N  
ATOM   1562  CA  PHE A  39      70.552  -6.020  33.213  1.00 67.65           C  
ATOM   1563  C   PHE A  39      71.066  -7.357  33.757  1.00 71.18           C  
ATOM   1564  O   PHE A  39      71.385  -8.282  32.986  1.00 61.19           O  
ATOM   1565  CB  PHE A  39      69.160  -6.121  32.583  1.00 78.13           C  
ATOM   1566  CG  PHE A  39      68.757  -4.887  31.811  1.00 74.93           C  
ATOM   1567  CD1 PHE A  39      68.343  -3.739  32.475  1.00 79.38           C  
ATOM   1568  CD2 PHE A  39      68.838  -4.855  30.426  1.00 65.60           C  
ATOM   1569  CE1 PHE A  39      67.999  -2.594  31.772  1.00 73.79           C  
ATOM   1570  CE2 PHE A  39      68.489  -3.711  29.725  1.00 68.61           C  
ATOM   1571  CZ  PHE A  39      68.060  -2.590  30.396  1.00 72.88           C  
ATOM   1572  N   LYS A  40      71.151  -7.426  35.093  1.00 76.54           N  
ATOM   1573  CA  LYS A  40      71.624  -8.599  35.825  1.00 73.38           C  
ATOM   1574  C   LYS A  40      70.450  -9.488  36.239  1.00 72.55           C  
ATOM   1575  O   LYS A  40      70.581 -10.717  36.223  1.00 76.08           O  
ATOM   1576  CB  LYS A  40      72.377  -8.194  37.097  1.00 75.84           C  
ATOM   1577  N   SER A  41      69.320  -8.870  36.618  1.00 68.94           N  
ATOM   1578  CA  SER A  41      68.180  -9.634  37.134  1.00 69.26           C  
ATOM   1579  C   SER A  41      66.835  -8.970  36.826  1.00 65.29           C  
ATOM   1580  O   SER A  41      66.722  -7.753  36.744  1.00 65.14           O  
ATOM   1581  CB  SER A  41      68.329  -9.842  38.626  1.00 75.92           C  
ATOM   1582  N   GLY A  42      65.823  -9.830  36.672  1.00 70.25           N  
ATOM   1583  CA  GLY A  42      64.422  -9.483  36.437  1.00 78.23           C  
ATOM   1584  C   GLY A  42      63.565 -10.276  37.409  1.00 72.44           C  
ATOM   1585  O   GLY A  42      63.727 -11.491  37.518  1.00 71.52           O  
ATOM   1586  N   GLU A  43      62.710  -9.586  38.169  1.00 77.73           N  
ATOM   1587  CA  GLU A  43      61.938 -10.247  39.221  1.00 76.05           C  
ATOM   1588  C   GLU A  43      60.768  -9.376  39.704  1.00 77.54           C  
ATOM   1589  O   GLU A  43      60.722  -8.141  39.511  1.00 80.81           O  
ATOM   1590  CB  GLU A  43      62.839 -10.549  40.422  1.00 81.58           C  
ATOM   1591  CG  GLU A  43      63.491  -9.307  41.021  1.00 82.08           C  
ATOM   1592  CD  GLU A  43      64.012  -9.460  42.444  1.00 88.47           C  
ATOM   1593  OE1 GLU A  43      63.362 -10.176  43.239  1.00 91.80           O  
ATOM   1594  OE2 GLU A  43      65.070  -8.867  42.756  1.00 67.55           O  
ATOM   1595  N   ILE A  44      59.830 -10.057  40.364  1.00 61.82           N  
ATOM   1596  CA  ILE A  44      58.681  -9.446  40.962  1.00 69.57           C  
ATOM   1597  C   ILE A  44      58.951  -9.391  42.470  1.00 80.27           C  
ATOM   1598  O   ILE A  44      59.350 -10.395  43.095  1.00 63.99           O  
ATOM   1599  CB  ILE A  44      57.379 -10.216  40.647  1.00 64.69           C  
ATOM   1600  CG1 ILE A  44      57.219 -10.563  39.160  1.00 65.27           C  
ATOM   1601  CG2 ILE A  44      56.177  -9.442  41.156  1.00 58.33           C  
ATOM   1602  CD1 ILE A  44      56.104 -11.557  38.900  1.00 54.69           C  
ATOM   1603  N   ILE A  45      58.767  -8.198  43.033  1.00 91.01           N  
ATOM   1604  CA  ILE A  45      58.941  -7.991  44.450  1.00100.47           C  
ATOM   1605  C   ILE A  45      57.583  -8.241  45.121  1.00102.24           C  
ATOM   1606  O   ILE A  45      57.469  -9.141  45.955  1.00 89.59           O  
ATOM   1607  CB  ILE A  45      59.581  -6.608  44.737  1.00101.37           C  
ATOM   1608  CG1 ILE A  45      58.805  -5.417  44.158  1.00104.42           C  
ATOM   1609  CG2 ILE A  45      61.024  -6.593  44.257  1.00 98.39           C  
ATOM   1610  CD1 ILE A  45      57.757  -4.845  45.081  1.00109.37           C  
ATOM   1611  N   GLU A  46      56.548  -7.533  44.647  1.00115.59           N  
ATOM   1612  CA  GLU A  46      55.188  -7.556  45.203  1.00113.14           C  
ATOM   1613  C   GLU A  46      54.173  -7.889  44.098  1.00113.25           C  
ATOM   1614  O   GLU A  46      53.935  -7.067  43.205  1.00 87.94           O  
ATOM   1615  CB  GLU A  46      54.894  -6.184  45.825  1.00112.93           C  
ATOM   1616  CG  GLU A  46      53.541  -6.058  46.506  1.00112.32           C  
ATOM   1617  CD  GLU A  46      53.275  -4.690  47.119  1.00110.05           C  
ATOM   1618  OE1 GLU A  46      54.217  -3.861  47.162  1.00 95.73           O  
ATOM   1619  OE2 GLU A  46      52.126  -4.452  47.551  1.00 98.11           O  
ATOM   1620  N   GLY A  47      53.591  -9.098  44.164  1.00123.16           N  
ATOM   1621  CA  GLY A  47      52.545  -9.530  43.221  1.00128.69           C  
ATOM   1622  C   GLY A  47      52.676 -10.977  42.768  1.00120.50           C  
ATOM   1623  O   GLY A  47      53.732 -11.596  42.935  1.00118.51           O  
ATOM   1624  N   ASP A  48      51.576 -11.498  42.194  1.00129.64           N  
ATOM   1625  CA  ASP A  48      51.465 -12.860  41.627  1.00129.05           C  
ATOM   1626  C   ASP A  48      50.996 -12.757  40.167  1.00124.90           C  
ATOM   1627  O   ASP A  48      50.336 -13.667  39.646  1.00115.58           O  
ATOM   1628  CB  ASP A  48      50.479 -13.731  42.419  1.00129.08           C  
ATOM   1629  CG  ASP A  48      49.008 -13.459  42.126  1.00137.48           C  
ATOM   1630  OD1 ASP A  48      48.682 -12.325  41.718  1.00148.10           O  
ATOM   1631  OD2 ASP A  48      48.200 -14.399  42.270  1.00142.09           O  
ATOM   1632  N   GLY A  49      51.390 -11.666  39.499  1.00120.76           N  
ATOM   1633  CA  GLY A  49      50.912 -11.340  38.167  1.00114.48           C  
ATOM   1634  C   GLY A  49      49.613 -10.563  38.278  1.00111.00           C  
ATOM   1635  O   GLY A  49      48.995 -10.522  39.346  1.00117.65           O  
ATOM   1636  N   GLY A  50      49.183  -9.954  37.175  1.00100.10           N  
ATOM   1637  CA  GLY A  50      47.983  -9.144  37.198  1.00 91.45           C  
ATOM   1638  C   GLY A  50      48.302  -7.763  37.734  1.00 78.17           C  
ATOM   1639  O   GLY A  50      49.472  -7.415  37.833  1.00 84.11           O  
ATOM   1640  N   VAL A  51      47.256  -6.991  38.057  1.00 79.94           N  
ATOM   1641  CA  VAL A  51      47.359  -5.602  38.539  1.00 90.05           C  
ATOM   1642  C   VAL A  51      47.737  -5.621  40.018  1.00 94.69           C  
ATOM   1643  O   VAL A  51      47.265  -6.482  40.764  1.00 88.83           O  
ATOM   1644  CB  VAL A  51      46.053  -4.803  38.338  1.00100.61           C  
ATOM   1645  CG1 VAL A  51      46.069  -3.483  39.097  1.00100.51           C  
ATOM   1646  CG2 VAL A  51      45.743  -4.563  36.871  1.00 96.55           C  
ATOM   1647  N   GLY A  52      48.555  -4.637  40.410  1.00 98.57           N  
ATOM   1648  CA  GLY A  52      49.044  -4.482  41.766  1.00102.41           C  
ATOM   1649  C   GLY A  52      50.405  -5.136  41.963  1.00110.17           C  
ATOM   1650  O   GLY A  52      50.957  -5.104  43.070  1.00117.28           O  
ATOM   1651  N   THR A  53      50.944  -5.741  40.895  1.00108.02           N  
ATOM   1652  CA  THR A  53      52.242  -6.412  40.943  1.00 90.78           C  
ATOM   1653  C   THR A  53      53.291  -5.389  40.471  1.00 92.61           C  
ATOM   1654  O   THR A  53      53.050  -4.660  39.496  1.00 85.63           O  
ATOM   1655  CB  THR A  53      52.170  -7.766  40.214  1.00 77.95           C  
ATOM   1656  OG1 THR A  53      52.091  -7.588  38.803  1.00 72.87           O  
ATOM   1657  CG2 THR A  53      50.975  -8.593  40.638  1.00 74.32           C  
ATOM   1658  N   VAL A  54      54.418  -5.299  41.200  1.00 96.26           N  
ATOM   1659  CA  VAL A  54      55.494  -4.328  40.916  1.00 93.65           C  
ATOM   1660  C   VAL A  54      56.821  -5.052  40.637  1.00 94.89           C  
ATOM   1661  O   VAL A  54      57.169  -6.041  41.299  1.00 85.18           O  
ATOM   1662  CB  VAL A  54      55.648  -3.315  42.065  1.00 98.31           C  
ATOM   1663  N   THR A  55      57.581  -4.484  39.690  1.00 95.57           N  
ATOM   1664  CA  THR A  55      58.855  -5.026  39.194  1.00 93.00           C  
ATOM   1665  C   THR A  55      60.082  -4.401  39.872  1.00 82.54           C  
ATOM   1666  O   THR A  55      60.047  -3.248  40.311  1.00 76.24           O  
ATOM   1667  CB  THR A  55      59.115  -4.651  37.727  1.00 87.52           C  
ATOM   1668  OG1 THR A  55      59.135  -3.224  37.601  1.00 77.81           O  
ATOM   1669  CG2 THR A  55      58.116  -5.251  36.762  1.00 94.69           C  
ATOM   1670  N   LYS A  56      61.162  -5.189  39.837  1.00 75.75           N  
ATOM   1671  CA  LYS A  56      62.530  -4.804  40.267  1.00 77.63           C  
ATOM   1672  C   LYS A  56      63.460  -5.144  39.093  1.00 70.95           C  
ATOM   1673  O   LYS A  56      63.505  -6.329  38.706  1.00 64.12           O  
ATOM   1674  CB  LYS A  56      62.929  -5.564  41.535  1.00 79.18           C  
ATOM   1675  CG  LYS A  56      64.322  -5.258  42.067  1.00 70.46           C  
ATOM   1676  CD  LYS A  56      64.659  -6.012  43.336  1.00 80.67           C  
ATOM   1677  CE  LYS A  56      66.051  -5.715  43.851  1.00 77.67           C  
ATOM   1678  NZ  LYS A  56      66.231  -4.273  44.145  1.00 84.47           N  
ATOM   1679  N   ILE A  57      64.170  -4.148  38.555  1.00 76.68           N  
ATOM   1680  CA  ILE A  57      65.095  -4.328  37.427  1.00 84.87           C  
ATOM   1681  C   ILE A  57      66.522  -3.924  37.834  1.00 77.01           C  
ATOM   1682  O   ILE A  57      66.891  -2.743  37.775  1.00 79.51           O  
ATOM   1683  CB  ILE A  57      64.564  -3.525  36.216  1.00 85.19           C  
ATOM   1684  CG1 ILE A  57      63.318  -4.202  35.635  1.00 86.29           C  
ATOM   1685  CG2 ILE A  57      65.637  -3.312  35.153  1.00 87.80           C  
ATOM   1686  CD1 ILE A  57      62.652  -3.448  34.507  1.00 83.76           C  
ATOM   1687  N   THR A  58      67.333  -4.939  38.155  1.00 70.01           N  
ATOM   1688  CA  THR A  58      68.696  -4.787  38.643  1.00 72.61           C  
ATOM   1689  C   THR A  58      69.667  -4.761  37.453  1.00 81.00           C  
ATOM   1690  O   THR A  58      69.692  -5.677  36.616  1.00 77.88           O  
ATOM   1691  CB  THR A  58      69.009  -5.894  39.668  1.00 70.50           C  
ATOM   1692  OG1 THR A  58      67.987  -5.881  40.667  1.00 56.36           O  
ATOM   1693  CG2 THR A  58      70.350  -5.746  40.348  1.00 66.29           C  
ATOM   1694  N   PHE A  59      70.438  -3.672  37.372  1.00 75.57           N  
ATOM   1695  CA  PHE A  59      71.481  -3.516  36.370  1.00 79.18           C  
ATOM   1696  C   PHE A  59      72.693  -4.350  36.783  1.00 81.93           C  
ATOM   1697  O   PHE A  59      72.828  -4.747  37.964  1.00 82.12           O  
ATOM   1698  CB  PHE A  59      71.942  -2.056  36.244  1.00 67.26           C  
ATOM   1699  CG  PHE A  59      70.923  -1.153  35.602  1.00 62.49           C  
ATOM   1700  CD1 PHE A  59      69.814  -0.723  36.310  1.00 56.28           C  
ATOM   1701  CD2 PHE A  59      71.059  -0.759  34.277  1.00 72.18           C  
ATOM   1702  CE1 PHE A  59      68.871   0.095  35.706  1.00 62.00           C  
ATOM   1703  CE2 PHE A  59      70.114   0.064  33.673  1.00 62.10           C  
ATOM   1704  CZ  PHE A  59      69.014   0.483  34.388  1.00 57.42           C  
ATOM   1705  N   VAL A  60      73.560  -4.613  35.802  1.00 79.36           N  
ATOM   1706  CA  VAL A  60      74.841  -5.207  36.079  1.00 76.26           C  
ATOM   1707  C   VAL A  60      75.601  -4.199  36.973  1.00 86.40           C  
ATOM   1708  O   VAL A  60      75.464  -2.972  36.809  1.00 87.87           O  
ATOM   1709  CB  VAL A  60      75.580  -5.594  34.785  1.00 70.24           C  
ATOM   1710  CG1 VAL A  60      75.093  -6.923  34.249  1.00 64.19           C  
ATOM   1711  CG2 VAL A  60      75.509  -4.507  33.723  1.00 71.56           C  
ATOM   1712  N   ASP A  61      76.387  -4.717  37.929  1.00 79.50           N  
ATOM   1713  CA  ASP A  61      77.015  -3.907  39.013  1.00 77.21           C  
ATOM   1714  C   ASP A  61      78.028  -2.878  38.486  1.00 78.35           C  
ATOM   1715  O   ASP A  61      78.646  -2.159  39.293  1.00 59.79           O  
ATOM   1716  CB  ASP A  61      77.570  -4.834  40.097  1.00 71.46           C  
ATOM   1717  CG  ASP A  61      76.476  -5.698  40.717  1.00 75.63           C  
ATOM   1718  OD1 ASP A  61      75.306  -5.237  40.754  1.00 68.23           O  
ATOM   1719  OD2 ASP A  61      76.782  -6.839  41.110  1.00 72.51           O  
ATOM   1720  N   GLY A  62      78.151  -2.768  37.155  1.00 74.71           N  
ATOM   1721  CA  GLY A  62      79.052  -1.812  36.506  1.00 77.86           C  
ATOM   1722  C   GLY A  62      78.341  -0.594  35.931  1.00 80.77           C  
ATOM   1723  O   GLY A  62      78.970   0.467  35.792  1.00 79.29           O  
ATOM   1724  N   HIS A  63      77.042  -0.737  35.616  1.00 82.85           N  
ATOM   1725  CA  HIS A  63      76.227   0.316  34.985  1.00 83.05           C  
ATOM   1726  C   HIS A  63      76.076   1.518  35.915  1.00 87.54           C  
ATOM   1727  O   HIS A  63      75.985   1.336  37.130  1.00106.56           O  
ATOM   1728  CB  HIS A  63      74.842  -0.233  34.593  1.00 90.38           C  
ATOM   1729  CG  HIS A  63      74.123   0.644  33.619  1.00 87.22           C  
ATOM   1730  ND1 HIS A  63      73.341   1.707  34.017  1.00 79.11           N  
ATOM   1731  CD2 HIS A  63      74.096   0.644  32.265  1.00 88.85           C  
ATOM   1732  CE1 HIS A  63      72.863   2.327  32.951  1.00 79.72           C  
ATOM   1733  NE2 HIS A  63      73.319   1.698  31.864  1.00 78.62           N  
ATOM   1734  N   PRO A  64      76.060   2.776  35.396  1.00 72.72           N  
ATOM   1735  CA  PRO A  64      75.817   3.945  36.241  1.00 71.31           C  
ATOM   1736  C   PRO A  64      74.618   3.756  37.192  1.00 77.99           C  
ATOM   1737  O   PRO A  64      74.698   4.110  38.373  1.00 88.79           O  
ATOM   1738  CB  PRO A  64      75.526   5.097  35.264  1.00 66.73           C  
ATOM   1739  CG  PRO A  64      75.897   4.585  33.877  1.00 65.15           C  
ATOM   1740  CD  PRO A  64      76.348   3.145  34.001  1.00 64.18           C  
ATOM   1741  N   LEU A  65      73.533   3.174  36.663  1.00 74.78           N  
ATOM   1742  CA  LEU A  65      72.269   2.950  37.371  1.00 73.76           C  
ATOM   1743  C   LEU A  65      72.331   1.640  38.171  1.00 65.11           C  
ATOM   1744  O   LEU A  65      73.265   0.845  38.027  1.00 66.97           O  
ATOM   1745  CB  LEU A  65      71.141   2.935  36.337  1.00 65.73           C  
ATOM   1746  CG  LEU A  65      71.077   4.150  35.409  1.00 71.68           C  
ATOM   1747  CD1 LEU A  65      69.853   4.084  34.511  1.00 65.77           C  
ATOM   1748  CD2 LEU A  65      71.062   5.450  36.201  1.00 70.82           C  
ATOM   1749  N   THR A  66      71.319   1.400  39.005  1.00 58.96           N  
ATOM   1750  CA  THR A  66      71.340   0.228  39.916  1.00 68.45           C  
ATOM   1751  C   THR A  66      70.063  -0.609  39.824  1.00 71.41           C  
ATOM   1752  O   THR A  66      70.133  -1.844  39.874  1.00 70.00           O  
ATOM   1753  CB  THR A  66      71.549   0.654  41.378  1.00 79.31           C  
ATOM   1754  OG1 THR A  66      70.738   1.801  41.660  1.00 75.79           O  
ATOM   1755  CG2 THR A  66      72.995   0.968  41.696  1.00 87.00           C  
ATOM   1756  N   TYR A  67      68.898   0.055  39.784  1.00 83.30           N  
ATOM   1757  CA  TYR A  67      67.634  -0.677  39.692  1.00 81.49           C  
ATOM   1758  C   TYR A  67      66.479   0.266  39.328  1.00 84.51           C  
ATOM   1759  O   TYR A  67      66.564   1.500  39.496  1.00 76.37           O  
ATOM   1760  CB  TYR A  67      67.344  -1.453  40.987  1.00 77.27           C  
ATOM   1761  CG  TYR A  67      66.484  -0.747  42.004  1.00 76.54           C  
ATOM   1762  CD1 TYR A  67      66.956   0.327  42.738  1.00 82.38           C  
ATOM   1763  CD2 TYR A  67      65.188  -1.168  42.239  1.00 82.48           C  
ATOM   1764  CE1 TYR A  67      66.160   0.974  43.671  1.00 88.70           C  
ATOM   1765  CE2 TYR A  67      64.379  -0.538  43.170  1.00 85.68           C  
ATOM   1766  CZ  TYR A  67      64.866   0.537  43.891  1.00 87.86           C  
ATOM   1767  OH  TYR A  67      64.073   1.154  44.816  1.00 89.59           O  
ATOM   1768  N   MET A  68      65.419  -0.360  38.793  1.00 94.40           N  
ATOM   1769  CA  MET A  68      64.159   0.284  38.430  1.00 83.44           C  
ATOM   1770  C   MET A  68      63.051  -0.350  39.280  1.00 86.45           C  
ATOM   1771  O   MET A  68      63.036  -1.554  39.548  1.00 59.98           O  
ATOM   1772  CB  MET A  68      63.799   0.103  36.949  1.00 78.28           C  
ATOM   1773  CG  MET A  68      64.996   0.149  36.007  1.00 88.35           C  
ATOM   1774  SD  MET A  68      64.609   0.534  34.260  1.00 73.60           S  
ATOM   1775  CE  MET A  68      64.345   2.298  34.378  1.00 61.26           C  
ATOM   1776  N   LEU A  69      62.165   0.500  39.787  1.00 85.45           N  
ATOM   1777  CA  LEU A  69      61.004   0.051  40.478  1.00 76.25           C  
ATOM   1778  C   LEU A  69      59.841   0.446  39.572  1.00 74.56           C  
ATOM   1779  O   LEU A  69      59.820   1.604  39.129  1.00 71.98           O  
ATOM   1780  CB  LEU A  69      60.921   0.718  41.856  1.00 79.85           C  
ATOM   1781  N   HIS A  70      59.016  -0.543  39.198  1.00 64.31           N  
ATOM   1782  CA  HIS A  70      57.765  -0.351  38.429  1.00 74.30           C  
ATOM   1783  C   HIS A  70      56.633  -1.125  39.122  1.00 70.88           C
[truncated: 4,055,104 more chars]
