# Supplementary material for: Are the St John’s wort Hyp-1 superstructures different?
Source: Acta Crystallogr D Struct Biol. 2021 May 14;77(Pt 6):790–8. doi: 10.1107/S2059798321003740 (PMC8171068; doi:10.1107/S2059798321003740)
Supplement: Supplementary file 1 [file d-77-00790-sup1.zip › ans_process_supercell.m]

% Process a supercell
figidx=1;
cd('C:\Users\Internet\Downloads')
indexorder=1:7;
indexorder=[1,5,2,6,3,7,4];
indexorder=[1,6,4,2,7,5,3];

% Change to the directory
filename = '4n3e.pdb';

% Load the data into the Cell array
%chains=['BDFHJLN';'bZXVTRP';'aYWUSQO';'ACEGIKM'];
chains=['bZXVTRP';'BDFHJLN';'aYWUSQO';'ACEGIKM'];
rows=size(chains,1);
cols=size(chains,2);
clear database;
database(rows,cols)=struct();
CELL=[];

for row=1:size(chains,1),
    disp([num2str(row),' Processing Group: ',chains(row,:)]);
    for i=1:size(chains,2),
        disp([num2str(i),'  -Processing Chain: ',chains(row,i)]);
        [ATOMS,CELL,ATOMPOSITIONS,ATOMNAMES,CHAINIDS,ATOMRESIDS,CAPOSITIONS,COUNT] = extractatoms(filename,0,chains(row,i),[],0);
        ATOMICWEIGHTS=getAtomicWeights(ATOMNAMES);
        [Ip,Ipv,vCoM] = getPrincipalAxes(ATOMS,ATOMICWEIGHTS);
        [ATOMS,CELL,ATOMPOSITIONS,ATOMNAMES,CHAINIDS,ATOMRESIDS,CAPOSITIONS,COUNT] = extractatoms(filename,0,chains(row,i),[],1);
        database(row,i).chain=chains(row,i);
        temp=[];
        database(row,i).atoms=ATOMS;
        database(row,i).cas=CAPOSITIONS;
        database(row,i).caps=ATOMS(CAPOSITIONS,:);
        database(row,i).cell=CELL;
        database(row,i).filepositions=ATOMPOSITIONS;
        database(row,i).atomtypes=ATOMNAMES;
        database(row,i).chainids=CHAINIDS;
        database(row,i).resids=ATOMRESIDS;
        database(row,i).mass=ATOMICWEIGHTS;
        database(row,i).ip=Ip;
        database(row,i).ipv=Ipv;
        database(row,i).com=vCoM;
    end
end

%
%Weed out the goofy residues
%
for row=1:rows,
    base=hist(database(row,1).resids,1:159);
    goodids=eq(base,base);
    for i=1:cols,
        test1=hist(database(row,i).resids,1:159);
        for k=1:cols,
            test2=hist(database(row,k).resids,1:159);
            okids=eq(test1,test2);
            goodids=and(okids,goodids);
        end
    end

    badids=find(not(goodids));
    for i=1:cols,
        flagres=ones(size(database(row,i).resids));
        for j=1:size(badids,2),
          flagres=and(flagres,not(database(row,i).resids==badids(j)));
        end
        idxs=find(flagres);
        database(row,i).atoms=database(row,i).atoms(idxs,:);
        database(row,i).cas=database(row,i).cas(goodids);
        database(row,i).caps=database(row,i).caps(goodids,:);
        [lia,database(row,i).cas]=ismember(database(row,i).caps(:,1:2),database(row,i).atoms(:,1:2),'rows');
    end
end

%
% Get X,Y and Z matrices
% Get the Average Positions
%
% Each column store the atoms for all the chains in a subcell.
%
aXm=[];
aYm=[];
aZm=[];
aZ_off_m=[];
aX=[];
aY=[];
aZ=[];
aZ_off=[];
c_offset=CELL(3)/7;

for row=1:rows,
    %
    % Matrix used to translate the atoms to the same subcell position
    %
    offsetmatrix=repmat(c_offset*(0:6),size(database(row,1).atoms,1),1);

    X=[];
    Y=[];
    Z=[];
    for i=1:cols,
        X=[X,database(row,i).atoms(:,1)];
        Y=[Y,database(row,i).atoms(:,2)];
        Z=[Z,database(row,i).atoms(:,3)];
    end
    Z_off=Z-offsetmatrix;
    Xm=mean(X,2);
    Ym=mean(Y,2);
    Z_off_m=mean(Z_off,2);
    if row==1
        aXm=[aXm;Xm];
        aYm=[aYm;Ym];
        aZ_off_m=[aZ_off;Z_off_m];
        aX=[aX;X];
        aY=[aY;Y];
        aZ=[aZ;Z];
        aZ_off=[aZ_off;Z_off];
    else
        %
        % nan makes it so that seperate chains don't have a line drawn to
        % them when the are plotted as a line in Matlab
        %
        aXm=[aXm;nan;Xm];
        aYm=[aYm;nan;Ym];
        aZ_off_m=[aZ_off_m;nan;Z_off_m];
        aX=[aX;ones(1,cols)*nan;X];
        aY=[aY;ones(1,cols)*nan;Y];
        aZ=[aZ;ones(1,cols)*nan;Z];
        aZ_off=[aZ_off;ones(1,cols)*nan;Z_off];
    end
        
end

% Create the empty figure and position it on the screen
figure(figidx);set(figidx,'Position',[962 42 958 954]);

% Add the average structure as a grey line alpha carbon trace for each
% chain
lh_131=plot3(aXm,aYm,aZ_off_m,'-','Color',[0.5 0.5 0.5],'LineWidth',1);

% Setup some additional plot parameters
axis equal;
set(gca,'XLim',[-15,85],'YLim',[-52,48],'ZLim',[-35,65],'FontName','Arial','FontSize',24);
xlabel(['X (' char(197) ')'],'FontName','Arial','FontSize',28,'FontWeight','Bold');
ylabel(['Y (' char(197) ')'],'FontName','Arial','FontSize',28,'FontWeight','Bold');
zlabel(['Z (' char(197) ')'],'FontName','Arial','FontSize',28,'FontWeight','Bold');
view(0,90);
drawnow;
title({'Animation Looking Down' 'the Modulation Axis'},'FontName','Arial','FontSize',36,'FontWeight','Bold');

for z=1:cols,
    i=indexorder(z);
    y=z-1;
    if y==0
        y=cols;
    end
    h=indexorder(y);

    %
    % Show display only the chains belonging to the current subcell
    % i is the current subcell determined from indexorder on z
    % h is the previouse subcell determined from indexorder on y
    % for y = 0 it wraps around to the end (cols)
    %
    
    % Current subcell chains as a black line
    lh1(i)=line(aX(:,i),aY(:,i),aZ_off(:,i),'LineStyle','-','Marker','none','Color',[0 0 0],'LineWidth',4);

    % Previouse subcell chains as a grey line
    lh1(h)=line(aX(:,h),aY(:,h),aZ_off(:,h),'LineStyle',':','Marker','none','Color',[0 0 0],'LineWidth',2);
    drawnow;
    
    % Save the frame to generate an animation
    M(z)=getframe(gcf);
    
    % Adjust some parameters of the chart
    title({'View Down Modulation Axis' ['Section: ' int2str(z)]},'FontName','Arial','FontSize',36,'FontWeight','Bold');
    
    % Write the graph out to a file as a high resolution lzw compressed
    % tiff
%     print(gcf,['4n3e_ans-3-7-' int2str(z) '.tif'],'-r600','-dtiff')

    % Restore the chart title for the next animation frame
    title({'Animation Looking Down' 'the Modulation Axis'},'FontName','Arial','FontSize',36,'FontWeight','Bold');
    if z<cols,
        %
        % hide all of the chains
        %
        set(lh1(i),'LineStyle','none','Marker','none');
        set(lh1(h),'LineStyle','none','Marker','none');
    end

end
indexorder37=[10,1,6,4,2,7,5,3];
indexorder27=[10,1,5,2,6,3,7,4];
indexorder17=[10,1,2,3,4,5,6,7];

% Write out an animated gif of the frames
% if 1
%     for i=2:8,
%         frame=M(indexorder17(i));
%         im = frame2im(frame); 
%         [imind,cm] = rgb2ind(im,256);
%         if 1
%             imwrite(imind,cm,['4n3e_ans-3-7-' int2str(i-1) '.png']);
%         end
%         if i == 2 
%           imwrite(imind,cm,'4n3e_ans-3-7-mas.gif','gif', 'Loopcount',inf,'DelayTime',1/6); 
%         else 
%           imwrite(imind,cm,'4n3e_ans-3-7-mas.gif','gif','WriteMode','append','DelayTime',1/6); 
%         end
%     end
% end

%
% Plot the center of mass displacements for the four chain groups
% a',A',b',B'
%
clear comdb;
comdb=struct();

for row=1:rows,
    comdb(row).x=[];
    comdb(row).y=[];
    comdb(row).z=[];
    comdb(row).ax=[];
    comdb(row).ay=[];
    comdb(row).az=[];
    for col=1:cols,
        comdb(row).x=[comdb(row).x database(row,col).com(1)];
        comdb(row).y=[comdb(row).y database(row,col).com(2)];
        comdb(row).z=[comdb(row).z database(row,col).com(3)];
    end
    comdb(row).ax=mean(comdb(row).x);
    comdb(row).ay=mean(comdb(row).y);
    % Make Z fractional
    temp=comdb(row).z/c_offset;
    % Translate all Z to the fractional range 0-1
    temp=temp-floor(temp);
    % Put back in Angstrom and find the average position
    comdb(row).tz=temp*c_offset;
    comdb(row).az=mean(comdb(row).tz);
    
    % Get average positions in the subcells
    temp=floor(comdb(row).z/c_offset)+comdb(row).az/c_offset;
    % Dot with q to get t values in x4
    comdb(row).rq=temp*3/7;
    % Translate to t 0-1
    comdb(row).tq=comdb(row).rq-floor(comdb(row).rq);
    % Sort q store sorted q and sort indexes
    [comdb(row).sq comdb(row).sqI]=sort(comdb(row).tq);
    
    %Calculate Displacements from the average position
    comdb(row).dx=comdb(row).x-comdb(row).ax;
    comdb(row).dy=comdb(row).y-comdb(row).ay;
    comdb(row).dz=comdb(row).tz-comdb(row).az;

    q=[comdb(row).sq comdb(row).sq+1 comdb(row).sq+2];
    x=[comdb(row).dx(comdb(row).sqI) comdb(row).dx(comdb(row).sqI) comdb(row).dx(comdb(row).sqI)];
    y=[comdb(row).dy(comdb(row).sqI) comdb(row).dy(comdb(row).sqI) comdb(row).dy(comdb(row).sqI)];
    z=[comdb(row).dz(comdb(row).sqI) comdb(row).dz(comdb(row).sqI) comdb(row).dz(comdb(row).sqI)];
    
    figure(5);
    subplot(3,4,row);
    lh=plot(q,x,'-',[comdb(row).rq(1)+1 comdb(row).rq(1)+1],[-2,2],'k-');
    set(gca,'YLim',[-2,2],'FontSize',10,'FontName','Arial');
    title([ chains(row,1) char(39)],'FontSize',14,'FontName','Arial','FontWeight','Bold');
    %xlabel('x_4(t)','FontSize',12,'FontName','Arial','FontWeight','Bold');
    if row==1,
        ylabel(['disp. x_1(' char(197) ')'],'FontSize',12,'FontName','Arial','FontWeight','Bold');
    end
    set(lh(1),'Marker','o','MarkerSize',8,'Color',[0 0 0],'MarkerFaceColor',[0 0 0],'MarkerEdgeColor','none','LineWidth',3);
    subplot(3,4,row+4);
    lh=plot(q,y,'-',[comdb(row).rq(1)+1 comdb(row).rq(1)+1],[-2,2],'k-');
    set(gca,'YLim',[-2,2],'FontSize',10,'FontName','Arial');
    %title([ chains(row,1) char(39)],'FontSize',14,'FontName','Arial','FontWeight','Bold');
    %xlabel('x_4(t)','FontSize',12,'FontName','Arial','FontWeight','Bold');a
    if row==1,
        ylabel(['disp. x_2(' char(197) ')'],'FontSize',12,'FontName','Arial','FontWeight','Bold');
    end
    set(lh(1),'Marker','o','MarkerSize',8,'Color',[0 0 0],'MarkerFaceColor',[0 0 0],'MarkerEdgeColor','none','LineWidth',3);
    subplot(3,4,row+8);
    lh=plot(q,z,'-',[comdb(row).rq(1)+1 comdb(row).rq(1)+1],[-2,2],'k-');
    set(gca,'YLim',[-2,2],'FontSize',10,'FontName','Arial');
    %title([ chains(row,1) char(39)],'FontSize',14,'FontName','Arial','FontWeight','Bold');
    xlabel('x_4(t)','FontSize',12,'FontName','Arial','FontWeight','Bold');
    if row==1,
        ylabel(['disp. x_3(' char(197) ')'],'FontSize',12,'FontName','Arial','FontWeight','Bold');
    end
    set(lh(1),'Marker','o','MarkerSize',8,'Color',[0 0 0],'MarkerFaceColor',[0 0 0],'MarkerEdgeColor','none','LineWidth',3);

    figure(4);
    subplot(2,2,row);
    lh=plot(q,x,'-',q,y,'o-',q,z,'x-',[comdb(row).rq(1)+1 comdb(row).rq(1)+1],[-2,2],'k-');
    set(gca,'YLim',[-2,2],'FontSize',10,'FontName','Arial');
    title([ chains(row,1) char(39)],'FontSize',14,'FontName','Arial','FontWeight','Bold');
    xlabel('x_4(t)','FontSize',12,'FontName','Arial','FontWeight','Bold');
    ylabel(['displacment(' char(197) ')'],'FontSize',12,'FontName','Arial','FontWeight','Bold');
    set(lh(1),'Marker','square','MarkerSize',8,'Color',[0 0 0],'MarkerFaceColor',[0 0 0],'MarkerEdgeColor','none','LineWidth',3);
    set(lh(2),'Marker','^','MarkerSize',8,'Color',[0 0 0],'MarkerFaceColor',[0 0 0],'MarkerEdgeColor','none','LineWidth',3,'LineStyle',':');
    set(lh(3),'Marker','o','MarkerSize',8,'Color',[0.5 0.5 0.5],'MarkerFaceColor',[0.5 0.5 0.5],'MarkerEdgeColor','none','LineWidth',3);
end
set(figure(5),'Position',[24,67,1400,900]);    
%print(figure(5),['array' '.tif'],'-r600','-dtiff')    

clear dboccmod;
dboccmod(1,7)=struct();
chains=['aYWUSQO'];
chainids=[201,202,202,201,201,201,201];
for row=1:1,
    disp([num2str(row),' Processing Group: ',chains]);
    for i=1:7,
        disp([num2str(i),'  -Processing Chain: ',chains(row,i)]);
        [ATOMS,CELL,ATOMPOSITIONS,ATOMNAMES,CHAINIDS,ATOMRESIDS,CAPOSITIONS,COUNT] = extractatoms(filename,0,chains(i),chainids(i),0,'HETATM');
        ATOMICWEIGHTS=getAtomicWeights(ATOMNAMES);
        [Ip,Ipv,vCoM] = getPrincipalAxes(ATOMS,ATOMICWEIGHTS);
        dboccmod(row,i).chain=chains(row,i);
        temp=[];
        if (i==5)
            dboccmod(row,i).atoms=nan(size(dboccmod(row,4).atoms,1),size(dboccmod(row,4).atoms,2));
        else
            dboccmod(row,i).atoms=ATOMS;
        end
        %dboccmod(row,i).cas=CAPOSITIONS;
        %dboccmod(row,i).caps=ATOMS(CAPOSITIONS,:);
        dboccmod(row,i).cell=CELL;
        dboccmod(row,i).filepositions=ATOMPOSITIONS;
        dboccmod(row,i).atomtypes=ATOMNAMES;
        dboccmod(row,i).chainids=CHAINIDS;
        dboccmod(row,i).resids=ATOMRESIDS;
        dboccmod(row,i).mass=ATOMICWEIGHTS;
        dboccmod(row,i).ip=Ip;
        dboccmod(row,i).ipv=Ipv;
        
        if (i==5)
            dboccmod(row,i).com=nan(size(dboccmod(row,4).com,1),size(dboccmod(row,4).com,2));
        else
            dboccmod(row,i).com=vCoM;
        end
        end
end
%
% Get X,Y and Z matrices
% Get the Average Positions
%
% Each column store the atoms for all the chains in a subcell.
%
omaXm=[];
omaYm=[];
omaZm=[];
omaZ_off_m=[];
omaX=[];
omaY=[];
omaZ=[];
omaZ_off=[];
omc_offset=CELL(3)/7;

for row=1:1,
    %
    % Matrix used to translate the atoms to the same subcell position
    %
    offsetmatrix=repmat(omc_offset*(0:6),size(dboccmod(row,1).atoms,1),1);
    omX=[];
    omY=[];
    omZ=[];
    for i=1:cols,
        omX=[omX,dboccmod(row,i).atoms(:,1)];
        omY=[omY,dboccmod(row,i).atoms(:,2)];
        omZ=[omZ,dboccmod(row,i).atoms(:,3)];
    end
    omZ_off=omZ-offsetmatrix;
    omXm=mean(omX,2,'omitnan' );
    omYm=mean(omY,2,'omitnan' );
    omZ_off_m=mean(omZ_off,2,'omitnan' );
    omaXm=[omaXm;omXm];
    omaYm=[omaYm;omYm];
    omaZ_off_m=[omaZ_off;omZ_off_m];
    omaX=[omaX;X];
    omaY=[omaY;Y];
    omaZ=[omaZ;Z];
    omaZ_off=[omaZ_off;omZ_off];
        
end

%
% Plot the center of mass displacements for the four chain groups
% a',A',b',B'
%
clear omdb;
omdb=struct();

for row=1:1,
    omdb(row).x=[];
    omdb(row).y=[];
    omdb(row).z=[];
    omdb(row).ax=[];
    omdb(row).ay=[];
    omdb(row).az=[];
    for col=1:cols,
        omdb(row).x=[omdb(row).x dboccmod(row,col).com(1)];
        omdb(row).y=[omdb(row).y dboccmod(row,col).com(2)];
        omdb(row).z=[omdb(row).z dboccmod(row,col).com(3)];
    end
    omdb(row).ax=mean(omdb(row).x,'omitnan');
    omdb(row).ay=mean(omdb(row).y,'omitnan');
    % Make Z fractional
    temp=omdb(row).z/c_offset;
    % Translate all Z to the fractional range 0-1
    temp=temp-floor(temp);
    % Put back in Angstrom and find the average position
    omdb(row).tz=temp*c_offset;
    omdb(row).az=mean(omdb(row).tz,'omitnan');
    
    % Get average positions in the subcells
    temp=floor(omdb(row).z/c_offset);
    temp(5)
    temp=floor(omdb(row).z/c_offset)+omdb(row).az/c_offset;
    % Dot with q to get t values in x4
    omdb(row).rq=temp*3/7;
    % Translate to t 0-1
    omdb(row).tq=omdb(row).rq-floor(omdb(row).rq);
    omdb(row).tq(5)=omdb.tq(6)-omdb.tq(1)+omdb.tq(7)
    % Sort q store sorted q and sort indexes
    [omdb(row).sq omdb(row).sqI]=sort(omdb(row).tq);
    
    %Calculate Displacements from the average position
    omdb(row).dx=omdb(row).x-omdb(row).ax;
    omdb(row).dy=omdb(row).y-omdb(row).ay;
    omdb(row).dz=omdb(row).tz-omdb(row).az;

    q=[omdb(row).sq omdb(row).sq+1 omdb(row).sq+2];
    x=[omdb(row).dx(omdb(row).sqI) omdb(row).dx(omdb(row).sqI) omdb(row).dx(omdb(row).sqI)];
    y=[omdb(row).dy(omdb(row).sqI) omdb(row).dy(omdb(row).sqI) omdb(row).dy(omdb(row).sqI)];
    z=[omdb(row).dz(omdb(row).sqI) omdb(row).dz(omdb(row).sqI) omdb(row).dz(omdb(row).sqI)];
    figure(6);
    subplot(1,3,1);
    lh=plot(q,x,'-',[omdb(row).rq(1)+1 omdb(row).rq(1)+1],[-2,2],'k-');
    lhnan=line([q(6),q(6+7),q(6+14)],[0 0 0]);
    set(gca,'YLim',[-2,2],'FontSize',10,'FontName','Arial');
    sgtitle(['Small Molecule Associated with ' chains(row,1) char(39)],'FontSize',14,'FontName','Arial','FontWeight','Bold');
    xlabel('x_4(t)','FontSize',12,'FontName','Arial','FontWeight','Bold');
    ylabel(['disp. x_1(' char(197) ')'],'FontSize',12,'FontName','Arial','FontWeight','Bold');
    set(lh(1),'Marker','o','MarkerSize',8,'Color',[0 0 0],'MarkerFaceColor',[0 0 0],'MarkerEdgeColor','none','LineWidth',3);
    set(lhnan,'Marker','o','MarkerSize',8,'Color',[0 0 0],'MarkerFaceColor','none','MarkerEdgeColor',[0 0 0],'LineStyle','none');
    subplot(1,3,2);
    lh=plot(q,y,'-',[omdb(row).rq(1)+1 omdb(row).rq(1)+1],[-2,2],'k-');
    lhnan=line([q(6),q(6+7),q(6+14)],[0 0 0]);
    set(gca,'YLim',[-2,2],'FontSize',10,'FontName','Arial');
    %title([ chains(row,1) char(39)],'FontSize',14,'FontName','Arial','FontWeight','Bold');
    xlabel('x_4(t)','FontSize',12,'FontName','Arial','FontWeight','Bold');
    ylabel(['disp. x_2(' char(197) ')'],'FontSize',12,'FontName','Arial','FontWeight','Bold');
    set(lh(1),'Marker','o','MarkerSize',8,'Color',[0 0 0],'MarkerFaceColor',[0 0 0],'MarkerEdgeColor','none','LineWidth',3);
    set(lhnan,'Marker','o','MarkerSize',8,'Color',[0 0 0],'MarkerFaceColor','none','MarkerEdgeColor',[0 0 0],'LineStyle','none');
    subplot(1,3,3);
    lh=plot(q,z,'-',[omdb(row).rq(1)+1 omdb(row).rq(1)+1],[-2,2],'k-');
    lhnan=line([q(6),q(6+7),q(6+14)],[0 0 0]);
    set(gca,'YLim',[-2,2],'FontSize',10,'FontName','Arial');
    %title([ chains(row,1) char(39)],'FontSize',14,'FontName','Arial','FontWeight','Bold');
    xlabel('x_4(t)','FontSize',12,'FontName','Arial','FontWeight','Bold');
    ylabel(['disp. x_3(' char(197) ')'],'FontSize',12,'FontName','Arial','FontWeight','Bold');
    set(lh(1),'Marker','o','MarkerSize',8,'Color',[0 0 0],'MarkerFaceColor',[0 0 0],'MarkerEdgeColor','none','LineWidth',3);
    set(lhnan,'Marker','o','MarkerSize',8,'Color',[0 0 0],'MarkerFaceColor','none','MarkerEdgeColor',[0 0 0],'LineStyle','none');
end
set(figure(6),'Position',[24,67,1050,300]);
%
% Create a new figure and play the animation for 10 cycles
%
figure(figidx+1);set(figidx+1,'Position',[962 42 958 954]);
movie(gcf,M,indexorder17,7);
