# Supplementary material for: Are the St John’s wort Hyp-1 superstructures different?
Source: Acta Crystallogr D Struct Biol. 2021 May 14;77(Pt 6):790–8. doi: 10.1107/S2059798321003740 (PMC8171068; doi:10.1107/S2059798321003740)
Supplement: Supplementary file 1 [file d-77-00790-sup1.zip › ans2_process_supercell.m]

% Make sure ans_process_supercell has already been run
if (not(exist('dbans'))),
    disp('You must run ans_process_supercell.m first');
    return;
end

% PDB File to open
filename = '6sjj.pdb';

% Determine the supercell to superspace subcell order
[indexorder,scIds,scAxis,scX4,scX4raw,scN,scD]=superorder([0,0,4/9],[1 1 1], 0.01);

% Figure ID to start with all figures are relative to this one
figidx=10;

% Load data from the PDB File into Matlab Data Structure

% Chain groupings to load
chains=['jhfdbZXVT';'BDFHJLNPR';'igecaYWUS';'ACEGIKMOQ'];
rows=size(chains,1);
cols=size(chains,2);
clear database;
database(rows,cols)=struct();
CELL=[];
maxResId=0;
minResId=Inf;

% Load all of the chains into the data structure
for row=1:size(chains,1),
    disp([num2str(row),' Processing Group: ',chains(row,:)]);
    for i=1:size(chains,2),
        disp([num2str(i),'  -Processing Chain: ',chains(row,i)]);
        % Use all of the atoms to determine the Center of Mass for the
        % chain
        [ATOMS,CELL,ATOMPOSITIONS,ATOMNAMES,CHAINIDS,ATOMRESIDS,CAPOSITIONS,COUNT] = extractatoms(filename,0,chains(row,i),[],0);
        ATOMICWEIGHTS=getAtomicWeights(ATOMNAMES);
        [Ip,Ipv,vCoM] = getPrincipalAxes(ATOMS,ATOMICWEIGHTS);
        database(row,i).rawresids=ATOMRESIDS;

        % For figures we are just going to use the alpha carbons
        [ATOMS,CELL,ATOMPOSITIONS,ATOMNAMES,CHAINIDS,ATOMRESIDS,CAPOSITIONS,COUNT] = extractatoms(filename,0,chains(row,i),[],1);
        database(row,i).chain=chains(row,i);
        database(row,i).atoms=ATOMS;
        database(row,i).cas=CAPOSITIONS;
        database(row,i).caps=ATOMS(CAPOSITIONS,:);
        database(row,i).cell=CELL;
        database(row,i).filepositions=ATOMPOSITIONS;
        database(row,i).atomtypes=ATOMNAMES;
        database(row,i).chainids=CHAINIDS;
        database(row,i).resids=ATOMRESIDS;
        database(row,i).mass=ATOMICWEIGHTS;
        database(row,i).ip=Ip;
        database(row,i).ipv=Ipv;
        database(row,i).com=vCoM;
        if (max(ATOMRESIDS)>maxResId),
            maxResId=max(ATOMRESIDS);
        end
        if (min(ATOMRESIDS)<minResId),
            minResId=min(ATOMRESIDS);
        end
    end
end

%
% Some of the residues could not be fit with proper side chains or had no
% electron density.  We only keep residues that are the same in all seven
% subcells.
%
% Make a histogram and bin by ResID.  As we are only looking at
% normal residues with C-Alphas, dual conformers or missing residues in any
% subcell will result in that residue being discarded from the analysis and 
% graphs.  If rawresids are subsituted for resid then only residues with
% exactly matching atoms for all subcells will be included in the graphs and
% as part of the analysis.
%
disp(' ');
disp('Clear out missmatched residues');
for row=1:rows,
    idlist=minResId:maxResId;
    base=hist(database(row,1).resids,idlist);
    goodids=eq(base,base);
    
    for i=1:cols,
        test1=hist(database(row,i).resids,idlist);
        for k=1:cols,
            test2=hist(database(row,k).resids,idlist);
            okids=eq(test1,test2);
            goodids=and(okids,goodids);
        end
    end

    badids=find(not(goodids));
    badids=idlist(badids);
    disp([' Bad ID list for: ',chains(row,:)]);
    disp(badids);    
    for i=1:cols,
        flagres=ones(size(database(row,i).resids));
        for j=1:size(badids,2),1
          flagres=and(flagres,not(database(row,i).resids==badids(j)));
        end
        idxs=find(flagres);
        database(row,i).atoms=database(row,i).atoms(idxs,:);
        database(row,i).cas=database(row,i).cas(idxs);
        database(row,i).caps=database(row,i).caps(idxs,:);
        [lia,database(row,i).cas]=ismember(database(row,i).caps(:,1:2),database(row,i).atoms(:,1:2),'rows');
    end
end

%
% Get X,Y and Z matrices
% Get the Average Positions
%
% Each column stores the values for all of the atoms in the chains in a
% subcell.  Chains are separated by NaNs
%
aXm=[];
aYm=[];
aZm=[];
aZ_off_m=[];
aX=[];
aY=[];
aZ=[];
aZ_off=[];
c_offset=CELL(3)/scD(3);

for row=1:rows,
    %
    % Matrix used to translate the atoms to the same subcell position
    %
    offsetmatrix=repmat(c_offset*(0:(scD(3)-1)),size(database(row,1).atoms,1),1);

    X=[];
    Y=[];
    Z=[];
    
    
    %
    % Load the subcells where each column is one chain and earch row is
    % a different subcell
    %
    for i=1:cols,
        X=[X,database(row,i).atoms(:,1)];
        Y=[Y,database(row,i).atoms(:,2)];
        Z=[Z,database(row,i).atoms(:,3)];
    end
    
    %
    % Because the supercell is along Z those subcell need to be shifted to
    % a common Z reference
    %
    Z_off=Z-offsetmatrix;
    
    %
    % Determine average atomic positions for X,Y, and Z
    %
    Xm=mean(X,2);
    Ym=mean(Y,2);
    Z_off_m=mean(Z_off,2);
    
    %
    % Store the results first time through does need NaNs inserted
    %
    if row==1
        aXm=[aXm;Xm];
        aYm=[aYm;Ym];
        aZ_off_m=[aZ_off;Z_off_m];
        aX=[aX;X];
        aY=[aY;Y];
        aZ=[aZ;Z];
        aZ_off=[aZ_off;Z_off];
    else
        %
        % nan makes it so that seperate chains don't have a line drawn to
        % them when the are plotted as a line in Matlab
        %
        aXm=[aXm;nan;Xm];
        aYm=[aYm;nan;Ym];
        aZ_off_m=[aZ_off_m;nan;Z_off_m];
        aX=[aX;ones(1,cols)*nan;X];
        aY=[aY;ones(1,cols)*nan;Y];
        aZ=[aZ;ones(1,cols)*nan;Z];
        aZ_off=[aZ_off;ones(1,cols)*nan;Z_off];
    end
        
end

% Create the empty figure and position it on the screen
disp(' ');
disp('Create Paper Figure 8');
figure(figidx);set(figidx,'Position',[962 42 958 954]);

% Add the average structure as a grey line alpha carbon trace for each
% chain
lh_131=plot3(aXm,aYm,aZ_off_m,'-','Color',[0.5 0.5 0.5],'LineWidth',1);

% Setup some additional plot parameters
axis equal;
set(gca,'XLim',[-15,85],'YLim',[-52,48],'ZLim',[-35,65],'FontName','Arial','FontSize',24);
xlabel(['X (' char(197) ')'],'FontName','Arial','FontSize',28,'FontWeight','Bold');
ylabel(['Y (' char(197) ')'],'FontName','Arial','FontSize',28,'FontWeight','Bold');
zlabel(['Z (' char(197) ')'],'FontName','Arial','FontSize',28,'FontWeight','Bold');
view(0,90);
drawnow;
title({'Animation Looking Down' 'the Modulation Axis'},'FontName','Arial','FontSize',36,'FontWeight','Bold');

% Frames for animations and paper Figure 8 are created in superspace order 
for z=1:cols,
    i=indexorder(z);
    y=z-1;
    if y==0
        y=cols;
    end
    h=indexorder(y);

    %
    % Show only the chains belonging to the current subcell
    % i is the current subcell determined from indexorder on z
    % h is the previouse subcell determined from indexorder on y
    % for y = 0 it wraps around to the end (cols)
    %
    
    % Current subcell chains as a black line
    lh1(i)=line(aX(:,i),aY(:,i),aZ_off(:,i),'LineStyle','-','Marker','none','Color',[0 0 0],'LineWidth',4);

    Mn(z)=getframe(gcf);
    % Previouse subcell chains as a grey line
    lh1(h)=line(aX(:,h),aY(:,h),aZ_off(:,h),'LineStyle',':','Marker','none','Color',[0 0 0],'LineWidth',2);
    drawnow;
    
    % Save the frame to generate an animation
    M(z)=getframe(gcf);
    
    % Adjust some parameters of the chart
    title({'View Down Modulation Axis' ['Section: ' int2str(z)]},'FontName','Arial','FontSize',36,'FontWeight','Bold');
    
    % Write the graph out to a file as a high resolution lzw compressed
    % tiff appending superspace subcell number to the name
    %disp([' -write subframe ',num2str(z)]);
    %print(gcf,['4n3e_ans-3-7-' int2str(z) '.tif'],'-r600','-dtiff')

    % Restore the chart title for the next animation frame
    title({'Animation Looking Down' 'the Modulation Axis'},'FontName','Arial','FontSize',36,'FontWeight','Bold');
    if z<cols,
        %
        % hide all of the chains
        %
        set(lh1(i),'LineStyle','none','Marker','none');
        set(lh1(h),'LineStyle','none','Marker','none');
    end

end
jjlh=lh1;
% Alternate Figure 8 looking down all three principal axes (not used)
figure(figidx+6);set(figure(figidx+6),'Position',[24,67,1800,500]);
sgtitle(['6SJJ Subcell Animation Principal Axes'],'FontSize',24,'FontName','Arial','FontWeight','Bold');
subplot(1,3,1);
axis equal;
lh_131=plot3(aXm,aYm,aZ_off_m,'-','Color',[0.5 0.5 0.5],'LineWidth',1);
set(gca,'XLim',[-15,85],'YLim',[-52,48],'ZLim',[-35,65],'FontName','Arial','FontSize',18);
xlabel(['X (' char(197) ')'],'FontName','Arial','FontSize',18,'FontWeight','Bold');
ylabel(['Y (' char(197) ')'],'FontName','Arial','FontSize',18,'FontWeight','Bold');
zlabel(['Z (' char(197) ')'],'FontName','Arial','FontSize',18,'FontWeight','Bold');
view(0,90);
drawnow;
subplot(1,3,2);
axis equal;
lh_132=plot3(aXm,aYm,aZ_off_m,'-','Color',[0.5 0.5 0.5],'LineWidth',1);
set(gca,'XLim',[-15,85],'YLim',[-52,48],'ZLim',[-35,65],'FontName','Arial','FontSize',18);
xlabel(['X (' char(197) ')'],'FontName','Arial','FontSize',18,'FontWeight','Bold');
ylabel(['Y (' char(197) ')'],'FontName','Arial','FontSize',18,'FontWeight','Bold');
zlabel(['Z (' char(197) ')'],'FontName','Arial','FontSize',18,'FontWeight','Bold');
view(0,0);
drawnow;
subplot(1,3,3);
axis equal;
lh_133=plot3(aXm,aYm,aZ_off_m,'-','Color',[0.5 0.5 0.5],'LineWidth',1);
set(gca,'XLim',[-15,85],'YLim',[-52,48],'ZLim',[-35,65],'FontName','Arial','FontSize',18);
xlabel(['X (' char(197) ')'],'FontName','Arial','FontSize',18,'FontWeight','Bold');
ylabel(['Y (' char(197) ')'],'FontName','Arial','FontSize',18,'FontWeight','Bold');
zlabel(['Z (' char(197) ')'],'FontName','Arial','FontSize',18,'FontWeight','Bold');
view(90,0);
drawnow;
set(lh_131,'LineStyle','none','Marker','none');
set(lh_132,'LineStyle','none','Marker','none');
set(lh_133,'LineStyle','none','Marker','none');
for z=1:cols,
    i=indexorder(z);

    subplot(1,3,1);
    % Current subcell chains as a black line
    lh1(i)=line(aX(:,i),aY(:,i),aZ_off(:,i),'LineStyle','-','Marker','none','Color',[0 0 0],'LineWidth',3);
    subplot(1,3,2);
    % Current subcell chains as a black line
    lh1(i+scD(3))=line(aX(:,i),aY(:,i),aZ_off(:,i),'LineStyle','-','Marker','none','Color',[0 0 0],'LineWidth',3);
    subplot(1,3,3);
    % Current subcell chains as a black line
    lh1(i+(2*scD(3)))=line(aX(:,i),aY(:,i),aZ_off(:,i),'LineStyle','-','Marker','none','Color',[0 0 0],'LineWidth',3);

    aM(z)=getframe(gcf);
    
    % Restore the chart title for the next animation frame
    if z<9,
        set(lh1(i),'LineStyle','none','Marker','none');
        set(lh1(i+scD(3)),'LineStyle','none','Marker','none');
        set(lh1(i+(2*scD(3))),'LineStyle','none','Marker','none');
    end
end

disp(' ');
disp('Write Animated GIFs');

% Write out an animated gifs based on figure 8 graphs
for i=1:scD(3),
    frame=M(i);
    im = frame2im(frame); 
    [imind,cm] = rgb2ind(im,256);
    if i == 1, 
        imwrite(imind,cm,'4n3e_ans-4-9-mas.gif','gif', 'Loopcount',inf,'DelayTime',1/scD(3)); 
    else 
        imwrite(imind,cm,'4n3e_ans-4-9-mas.gif','gif','WriteMode','append','DelayTime',1/scD(3)); 
    end
    frame=Mn(i);
    im = frame2im(frame); 
    [imind,cm] = rgb2ind(im,256);
    if i == 1, 
        imwrite(imind,cm,'4n3e_ans-4-9-ma.gif','gif', 'Loopcount',inf,'DelayTime',1/scD(3)); 
    else 
        imwrite(imind,cm,'4n3e_ans-4-9-ma.gif','gif','WriteMode','append','DelayTime',1/scD(3)); 
    end    
    frame=aM(i);
    im = frame2im(frame); 
    [imind,cm] = rgb2ind(im,256);
    if i == 1, 
        imwrite(imind,cm,'4n3e_ans-4-9-3p.gif','gif', 'Loopcount',inf,'DelayTime',1/scD(3)); 
    else 
        imwrite(imind,cm,'4n3e_ans-4-9-3p.gif','gif','WriteMode','append','DelayTime',1/scD(3)); 
    end    
end

% Create two plots one showing the individual displacements of the average
% positions of the center of mass of the four subcell chains with each
% primary direction on its own plot and a second plot combining the primary
% direction for each
%
% This is for Figure 9 of the paper the four panel plot was an alternate
% style that was not used for the publication
%
% Plot the center of mass displacements for the four chain groups
% a',A',b',B'
%
disp(' ');
disp('Create Paper Figure 9');
clear comdb;
comdb=struct();
q=[];
x=[];
y=[];
za=[];

comdb37=struct();
[indexordera,scIdsa,scAxisa,scX4a,scX4rawa,scNa,scDa]=superorder([0,0,3/7],[1 1 1], 0.01);
c_offseta=dbans(1,1).cell(3)/scDa(3);
qa=[];
xa=[];
ya=[];
za=[];
colsa=scDa(3);
rows
for row=1:rows,
    comdb(row).x=[];
    comdb(row).y=[];
    comdb(row).z=[];
    comdb(row).ax=[];
    comdb(row).ay=[];
    comdb(row).az=[];
    for col=1:cols,
        comdb(row).x=[comdb(row).x database(row,col).com(1)];
        comdb(row).y=[comdb(row).y database(row,col).com(2)];
        comdb(row).z=[comdb(row).z database(row,col).com(3)];
    end
    comdb(row).ax=mean(comdb(row).x);
    comdb(row).ay=mean(comdb(row).y);
    % Make Z fractional
    temp=comdb(row).z/c_offset;
    % Translate all Z to the fractional range 0-1
    temp=temp-floor(temp);
    % Put back in Angstrom and find the average position
    comdb(row).tz=temp*c_offset;
    comdb(row).az=mean(comdb(row).tz);
    
    % Get average positions in the subcells
    temp=floor(comdb(row).z/c_offset)+comdb(row).az/c_offset;
    % Dot with q to get t values in x4
    comdb(row).rq=temp*scN(3)/scD(3);
    % Translate to t 0-1
    comdb(row).tq=comdb(row).rq-floor(comdb(row).rq);
    % Sort q store sorted q and sort indexes
    [comdb(row).sq comdb(row).sqI]=sort(comdb(row).tq);
    
    %Calculate Displacements from the average position
    comdb(row).dx=comdb(row).x-comdb(row).ax;
    comdb(row).dy=comdb(row).y-comdb(row).ay;
    comdb(row).dz=comdb(row).tz-comdb(row).az;

    q=[comdb(row).sq comdb(row).sq+1 comdb(row).sq+2];
    x=[comdb(row).dx(comdb(row).sqI) comdb(row).dx(comdb(row).sqI) comdb(row).dx(comdb(row).sqI)];
    y=[comdb(row).dy(comdb(row).sqI) comdb(row).dy(comdb(row).sqI) comdb(row).dy(comdb(row).sqI)];
    z=[comdb(row).dz(comdb(row).sqI) comdb(row).dz(comdb(row).sqI) comdb(row).dz(comdb(row).sqI)];
    
    comdb37(row).x=[];
    comdb37(row).y=[];
    comdb37(row).z=[];
    comdb37(row).ax=[];
    comdb37(row).ay=[];
    comdb37(row).az=[];
    chainids='bBaA';
    for col=1:colsa,
        comdb37(row).x=[comdb37(row).x dbans(row,col).com(1)];
        comdb37(row).y=[comdb37(row).y dbans(row,col).com(2)];
        comdb37(row).z=[comdb37(row).z dbans(row,col).com(3)];
    end
    comdb37(row).ax=mean(comdb37(row).x);
    comdb37(row).ay=mean(comdb37(row).y);
    % Make Z fractional
    temp=comdb37(row).z/c_offseta;
    % Translate all Z to the fractional range 0-1
    temp=temp-floor(temp);
    % Put back in Angstrom and find the average position
    comdb37(row).tz=temp*c_offseta;
    comdb37(row).az=mean(comdb37(row).tz);
    
    % Get average positions in the subcells
    temp=floor(comdb37(row).z/c_offseta)+comdb37(row).az/c_offseta;
    % Dot with q to get t values in x4
    comdb37(row).rq=temp*scNa(3)/scDa(3);
    % Translate to t 0-1
    comdb37(row).tq=comdb37(row).rq-floor(comdb37(row).rq);
    % Sort q store sorted q and sort indexes
    [comdb37(row).sq comdb37(row).sqI]=sort(comdb37(row).tq);
    
    %Calculate Displacements from the average position
    comdb37(row).dx=comdb37(row).x-comdb37(row).ax;
    comdb37(row).dy=comdb37(row).y-comdb37(row).ay;
    comdb37(row).dz=comdb37(row).tz-comdb37(row).az;

    qa=[comdb37(row).sq comdb37(row).sq+1 comdb37(row).sq+2];
    xa=[comdb37(row).dx(comdb37(row).sqI) comdb37(row).dx(comdb37(row).sqI) comdb37(row).dx(comdb37(row).sqI)];
    ya=[comdb37(row).dy(comdb37(row).sqI) comdb37(row).dy(comdb37(row).sqI) comdb37(row).dy(comdb37(row).sqI)];
    za=[comdb37(row).dz(comdb37(row).sqI) comdb37(row).dz(comdb37(row).sqI) comdb37(row).dz(comdb37(row).sqI)];
    
    
    
    
    figure(figidx+1);
    subplot(3,4,row);
    lh=plot(q,x,'-',qa,xa,'-',[comdb(row).rq(1)+1 comdb(row).rq(1)+1],[-2,2],'k-');
    set(gca,'YLim',[-2.25,2.25],'FontSize',10,'FontName','Arial');
    title([ '4N3E [ ' chainids(row) char(39) ' ]    6SJJ [ ' chains(row,1) char(39) ' ]'],'FontSize',14,'FontName','Arial','FontWeight','Bold');
    %xlabel('x_4(t)','FontSize',12,'FontName','Arial','FontWeight','Bold');
    if row==1,
        ylabel(['disp. x_1' char(197) ')'],'FontSize',12,'FontName','Arial','FontWeight','Bold');
    end
    set(lh(1),'Marker','o','MarkerSize',8,'Color',[0.5 0.5 0.5],'MarkerFaceColor',[0.5 0.5 0.5],'MarkerEdgeColor','none','LineWidth',3);
    set(lh(2),'Marker','o','MarkerSize',6,'Color',[0 0 0],'MarkerFaceColor','none','MarkerEdgeColor',[0 0 0],'LineWidth',2,'LineStyle',':');
    subplot(3,4,row+4);
    lh=plot(q,y,'-',qa,ya,'-',[comdb(row).rq(1)+1 comdb(row).rq(1)+1],[-2,2],'k-');
    set(gca,'YLim',[-2.25,2.25],'FontSize',10,'FontName','Arial');
    %title([ chains(row,1) char(39)],'FontSize',14,'FontName','Arial','FontWeight','Bold');
    %xlabel('x_4(t)','FontSize',12,'FontName','Arial','FontWeight','Bold');a
    if row==1,
        ylabel(['disp. x_2(' char(197) ')'],'FontSize',12,'FontName','Arial','FontWeight','Bold');
    end
    set(lh(1),'Marker','o','MarkerSize',8,'Color',[0.5 0.5 0.5],'MarkerFaceColor',[0.5 0.5 0.5],'MarkerEdgeColor','none','LineWidth',3);
    set(lh(2),'Marker','o','MarkerSize',6,'Color',[0 0 0],'MarkerFaceColor','none','MarkerEdgeColor',[0 0 0],'LineWidth',2,'LineStyle',':');
    subplot(3,4,row+8);
    lh=plot(q,z,'-',qa,za,'-',[comdb(row).rq(1)+1 comdb(row).rq(1)+1],[-2,2],'k-');
    set(gca,'YLim',[-2.25,2.25],'FontSize',10,'FontName','Arial');
    %title([ chains(row,1) char(39)],'FontSize',14,'FontName','Arial','FontWeight','Bold');
    xlabel('x_4(t)','FontSize',12,'FontName','Arial','FontWeight','Bold');
    if row==1,
        ylabel(['disp. x_3(' char(197) ')'],'FontSize',12,'FontName','Arial','FontWeight','Bold');
    end
    set(lh(1),'Marker','o','MarkerSize',8,'Color',[0.5 0.5 0.5],'MarkerFaceColor',[0.5 0.5 0.5],'MarkerEdgeColor','none','LineWidth',3);
    set(lh(2),'Marker','o','MarkerSize',6,'Color',[0 0 0],'MarkerFaceColor','none','MarkerEdgeColor',[0 0 0],'LineWidth',2,'LineStyle',':');

    figure(figidx+2);
    subplot(2,2,row);
    lh=plot(q,x,'-',q,y,'o-',q,z,'x-',[comdb(row).rq(1)+1 comdb(row).rq(1)+1],[-2,2],'k-');
    set(gca,'YLim',[-2.25,2.25],'FontSize',10,'FontName','Arial');
    title([ chains(row,1) char(39)],'FontSize',14,'FontName','Arial','FontWeight','Bold');
    xlabel('x_4(t)','FontSize',12,'FontName','Arial','FontWeight','Bold');
    ylabel(['displacment(' char(197) ')'],'FontSize',12,'FontName','Arial','FontWeight','Bold');
    set(lh(1),'Marker','square','MarkerSize',8,'Color',[0 0 0],'MarkerFaceColor',[0 0 0],'MarkerEdgeColor','none','LineWidth',3);
    set(lh(2),'Marker','^','MarkerSize',8,'Color',[0 0 0],'MarkerFaceColor',[0 0 0],'MarkerEdgeColor','none','LineWidth',3,'LineStyle',':');
    set(lh(3),'Marker','o','MarkerSize',8,'Color',[0.5 0.5 0.5],'MarkerFaceColor',[0.5 0.5 0.5],'MarkerEdgeColor','none','LineWidth',3);
end
set(figidx+1,'Position',[24,67,1400,900]); 
set(figidx+2,'Position',[24,67,700,600]); 

disp(' ');
disp('Display animations');
%
% Create a new figure and play the animation for 10 cycles
%
figure(figidx+5);set(figidx+5,'Position',[962 42 958 954]);
%movie(gcf,M,[10,1:scD(3)],scD(3));
figure(figidx+7);set(figure(figidx+7),'Position',[24,67,1800,500]);
%movie(gcf,aM,[10,1:scD(3)],scD(3));
