# Supplementary material for: Are the St John’s wort Hyp-1 superstructures different?
Source: Acta Crystallogr D Struct Biol. 2021 May 14;77(Pt 6):790–8. doi: 10.1107/S2059798321003740 (PMC8171068; doi:10.1107/S2059798321003740)
Supplement: Supplementary file 1 [file d-77-00790-sup1.zip › CoM.m]

function [ VCoM ] = CoM( MPoints,VMasses )
%[ VCoM ] = CoM( MPoint,VMasses )
%   This funtion return the Center of Mass of a collection of point masses
%   given their positions
%
% Inputs
%   MPoints - Matrix of points where X1,Y1,Z1 are by row
%   VMasses - Vector contain the masses M1 corresponds to the point in row
%             1 of the MPoint matrix
%
% Ouputs
%   VCoM - Vector containing the location of the CoM [X,Y,Z]'
%
Masses=repmat(VMasses,1,size(MPoints,2));
VCoM=((sum(MPoints.*Masses))./sum(Masses))';
end
