# Supplementary material for: Are the St John’s wort Hyp-1 superstructures different?
Source: Acta Crystallogr D Struct Biol. 2021 May 14;77(Pt 6):790–8. doi: 10.1107/S2059798321003740 (PMC8171068; doi:10.1107/S2059798321003740)
Supplement: Supplementary file 1 [file d-77-00790-sup1.zip › extractatoms.m]

function [ATOMS,CELL,ATOMPOSITIONS,ATOMTYPES,CHAINIDS,ATOMRESIDS,CAPOSITIONS,COUNT,BVAL] = extractatoms(varargin)
%[ATOMS,CELL,ATOMPOSITIONS,ATOMTYPES,CHAINIDS,ATOMRESIDS] = extractatoms(pdbfile,fittocell,chainstoextract,residstoextract,atomcard)
%
%  Description
%    This function will extract the atoms from a PDB file.
%
%  Inputs
%    pdbfile (required)- name of the PDB file 
%    fittocell (optional)- flag to force atoms outside of the unitcell to their
%                correct position symmetry related position with in the
%                unit cell.  This is enabled by default.
%    chainstoextract (optional) - Select only certain atoms like 'A'.
%                                 There are no chains limited to by default.
%    residstoextract (optional) - Select only a subset of a chain or group
%                                 of chains.
%
%  Outputs
%    ATOMS - n rows by 3 colums of modulated atomic positions.  There is a
%            1 to 1 mapping between the input Atoms and the mAtoms
%    CELL - 3 x 1 vector containing the unit cell dimensions
%    ATOMPOSITIONS - position (row in the PDB file of the atom)
%    ATOMTYPES - Letter code indicating the Atom (N=nitrogen, etc.)
%    CHAINIDS - Single letter chain ID code
%    ATOMRESIDS - Number indicating the Residue inside of a chain
%
%  Author: Jeff Lovelace
%  Date: 12/10/2007
pdbfile=[];
CHAINIDS=[];
ATOMRESIDS=[];
BVAL=[];
ATOMCARD='ATOM';
fittocell=1;
trimtocalphas=0;
chainstoextract=[];
residstoextract=[];

if (nargin<1)
    error('Must supply the name of the pdb file.');
else
    pdbfile=varargin{1};
end
if (nargin>=2)
    fittocell=varargin{2};
end

if (nargin>=3),
   chainstoextract=varargin{3};
end

if (nargin>=4)
    residstoextract=varargin{4};
end

if (nargin>=5)
    trimtocalphas=varargin{5};
end

if (nargin>=6)
    ATOMCARD=varargin{6};
end

fid=fopen(pdbfile);
frewind(fid);
%pdbdata=textscan(fid,'%s','Delimiter',char(10),'bufsize',2^20*40);
pdbdata=textscan(fid,'%s','Delimiter',char(10));
fclose(fid);
pdbdata=strvcat(pdbdata{1});
ATOMPOSITIONS=strmatch(ATOMCARD,pdbdata);
ATOMS=pdbdata(ATOMPOSITIONS,:);
ATOMTYPES=ATOMS(:,14);
ResIDs=ATOMS(:,23:26);
ResIDs=sscanf(ResIDs','%f');
BVAL=ATOMS(:,61:66);
pad=blanks(size(BVAL,1))';
BVAL=[pad,BVAL];
BVAL=sscanf(BVAL','%f');
ATOMRESIDS=ResIDs;

if not(isempty(chainstoextract)),
    chainatomids=[];
    for i=1:1:size(chainstoextract,2),
        tempatomids=strmatch(chainstoextract(i),ATOMS(:,22));
        chainatomids=[chainatomids;tempatomids];
    end
    ATOMTYPES=ATOMS(chainatomids,14);
    ATOMS=ATOMS(chainatomids,:);
    ATOMPOSITIONS=ATOMPOSITIONS(chainatomids);
    ATOMRESIDS=ATOMRESIDS(chainatomids);
    BVAL=BVAL(chainatomids);
end
if not(isempty(residstoextract)),
    % Extract ResIDs Strings
    ResIDs=ATOMS(:,23:26);
    ResIDs=sscanf(ResIDs','%f');
    [residstoextract(1),residstoextract(max(size(residstoextract)))];
    temp=and(ResIDs>=residstoextract(1),ResIDs<=residstoextract(max(size(residstoextract))));
    sum(temp);
    temp=find(temp);
    ATOMTYPES=ATOMS(temp,14);
    ATOMS=ATOMS(temp,:);
    ATOMPOSITIONS=ATOMPOSITIONS(temp);
    ATOMRESIDS=ATOMRESIDS(temp);
    BVAL=BVAL(temp);
end

CAPOSITIONS=strmatch('CA',ATOMS(:,14:15));
ATOMS=ATOMS(:,31:54);
h=size(ATOMS,1);
w=size(ATOMS,2);
ATOMS=ATOMS';
ATOMS=reshape(ATOMS,8,h*w/8);
ATOMS=sscanf(ATOMS,'%f');
h=size(ATOMS,1);
w=size(ATOMS,2);
ATOMS=reshape(ATOMS,3,h/3);
ATOMS=ATOMS';
CELLPOSITION=strmatch('CRYST1',pdbdata);
CELL=pdbdata(CELLPOSITION,:);
CELL=CELL(:,7:33);
h=size(CELL,1);
w=size(CELL,2);
CELL=CELL';
CELL=reshape(CELL,9,h*w/9);
CELL=sscanf(CELL,'%f');
h=size(CELL,1);
w=size(CELL,2);
CELL=reshape(CELL,3,h/3);
CELL=CELL';

if(trimtocalphas)
    ATOMS=ATOMS(CAPOSITIONS,:);
    ATOMRESIDS=ATOMRESIDS(CAPOSITIONS);
    ATOMTYPES=ATOMTYPES(CAPOSITIONS);
    CAPOSITIONS=1:size(ATOMS,1);
end

COUNT=max(size(ATOMS));
if (fittocell),
   temp=1;
   mask = CELL(ones(1,size(ATOMS,1)),:);
   while (temp),
     badatoms=ATOMS>mask;
     if (not(sum(sum(badatoms)))),
	temp=0;
     end
     ATOMS=ATOMS.*not(badatoms)+((ATOMS-mask).*badatoms);
   end
   temp=1;
   mask1=mask*0;
   while (temp),
     badatoms=ATOMS<mask1;
     ATOMS=ATOMS.*not(badatoms)+((ATOMS+mask).*badatoms);
     if (not(sum(sum(badatoms)))),
       temp=0;
     end
   end
end
