# Supplementary material for: Are the St John’s wort Hyp-1 superstructures different?
Source: Acta Crystallogr D Struct Biol. 2021 May 14;77(Pt 6):790–8. doi: 10.1107/S2059798321003740 (PMC8171068; doi:10.1107/S2059798321003740)
Supplement: Supplementary file 1 [file d-77-00790-sup1.zip › getAtomicWeights.m]

function [ ATOMICWEIGHTS ] = getAtomicWeights( ATOMTYPES )
%
% [ ATOMICWEIGHTS ] = getAtomicWeights( ATOMTYPES )
%
% Given a column of characters this function will return an identical
% sized column containing the atomic weights.  Only works for atoms of type
% C N or O.  Other atoms can be added.
%
ATOMICWEIGHTS=ones(size(ATOMTYPES));
ATOMS='CNOS';
weight=1;
for i=1:max(size(ATOMS))
    Match=strmatch(ATOMS(i),ATOMTYPES);
    switch ATOMS(i)
        case 'N'
            weight=14.0067;
        case 'O'
            weight=15.9994;
        case 'C'
            weight=12.0107;
        case 'S'
            weight=32.065;
        otherwise
            disp(strcat('Unknown method atom: ',ATOMS(i)));
            weight=0.00;
    end
    ATOMICWEIGHTS(Match)=ATOMICWEIGHTS(Match)*weight;
end     
end
