# Supplementary material for: Are the St John’s wort Hyp-1 superstructures different?
Source: Acta Crystallogr D Struct Biol. 2021 May 14;77(Pt 6):790–8. doi: 10.1107/S2059798321003740 (PMC8171068; doi:10.1107/S2059798321003740)
Supplement: Supplementary file 1 [file d-77-00790-sup1.zip › getPrincipalAxes.m]

function [Ip,Ipv,vCoM] = getPrincipalAxes(mPoints,vMasses)
%  This function will return the Principal Moments of inertia for a
%  collection of point masses (protein).
%
% [Ip,Ipv,CoM] = getPrincipalAxes(mPoints,vMasses)
%
% Inputs
%
%   mPoints - matrix of points by rows x,y,z
%   vMasses - vector of masser corresponding to the points
%
% Outputs
%
%   mIp - matrix with principal moments along the diagonal
%   mIpv - matrix of Axes (column-wise) corresponding to the principal momements
%   vCoM - Center of mass of the points
%

% find the center of mass
vCoM = CoM(mPoints,vMasses);

% recenter origin to the center of mass
tempCoM=repmat(vCoM',max(size(mPoints)),1);
oPoints = mPoints-tempCoM;
% Calculate Moments for the matrix
I11=sum(vMasses.*((oPoints(:,2).^2)+(oPoints(:,3).^2)));
I22=sum(vMasses.*((oPoints(:,1).^2)+(oPoints(:,3).^2)));
I33=sum(vMasses.*((oPoints(:,1).^2)+(oPoints(:,2).^2)));
I12=-1*sum(vMasses.*oPoints(:,1).*oPoints(:,2));
I13=-1*sum(vMasses.*oPoints(:,1).*oPoints(:,3));
I23=-1*sum(vMasses.*oPoints(:,2).*oPoints(:,3));
I=[I11,I12,I13;I12,I22,I23;I13,I23,I33];

% Calculate Principal Moments of Inertia
[Ipv,Ip]=eigs(I);
end
