# Supplementary material for: Are the St John’s wort Hyp-1 superstructures different?
Source: Acta Crystallogr D Struct Biol. 2021 May 14;77(Pt 6):790–8. doi: 10.1107/S2059798321003740 (PMC8171068; doi:10.1107/S2059798321003740)
Supplement: Supplementary file 1 [file d-77-00790-sup1.zip › printso.m]

function soStringList = printso(scAxis,scIds,scD)
%   printso 
%   Print a text representation of how the subcells are labeled in a
%   supercell to understand the reordering produced by superorder.
%
%   a direction is across
%   b direction is diagonal
%   c direcction is vertical
%
%   INPUTS:
%     scAxis - Supercell Axis String that idicates the axes contained in
%              scIds matrix
%
%     scIds  - A matrix containing upto three dimensions
%     
%     scD    - A vector containing the number of subcells per dimension
%
%   OUTPUTS:
%     soStringList - Stringlist holding the character representation
% 
%
  out={};
  lid=0;
  boffset='  ';
  lmarg='    ';
  digits=num2str(size(num2str(round(max(scIds,[],'all'),0)),2));
  fmtstr=['%',digits,'d '];
  for c = 1:scD(3),
      for b = 1:scD(2),
          currline='';
          for a = 1:scD(1),
              avalue=0;
              switch scAxis
                  case 'a',
                      avalue=scIds(a);
                  case 'b',
                      avalue=scIds(b);
                  case 'c',
                      avalue=scIds(c);
                  case 'ab',
                      avalue=scIds(a,b);
                  case 'ac',
                      avalue=scIds(a,c);
                  case 'bc',
                      avalue=scIds(b,c);
                  case 'abc',
                      avalue=scIds(a,b,c);
              end
              tmp=sprintf(fmtstr,avalue);
              currline=[currline,tmp];
          end
          for i = 1:b-1,
              currline=[boffset,currline];
          end
          lid=lid+1;
          switch lid
              case 1,
                  currline=['0-a ',currline];
              case 2,
                  currline=['|\  ',currline];
              case 3,
                  currline=['c b ',currline];
              otherwise
                  currline=[lmarg,currline];
          end
          out{end+1}=currline;
      end
      if (lid<4)
          lid=lid+1;
          switch lid
              case 1,
                  currline=['0-a'];
              case 2,
                  currline=['|\'];
              case 3,
                  currline=['c b'];
              otherwise
                  currline=[' '];
          end
      else
          currline=[' '];
      end
      out{end+1}=currline;
  end
  lid=lid+1;
  if (lid<4)
      for i=lid:3,
          switch i
              case 1,
                  currline='0-a';
              case 2,
                  currline='|\\';
              case 3,
                  currline='c b';
          end
          out{end+1}=currline;
      end
  end
  soStringList=char(out);
  
