# Supplementary material for: Are the St John’s wort Hyp-1 superstructures different?
Source: Acta Crystallogr D Struct Biol. 2021 May 14;77(Pt 6):790–8. doi: 10.1107/S2059798321003740 (PMC8171068; doi:10.1107/S2059798321003740)
Supplement: Supplementary file 1 [file d-77-00790-sup1.zip › readme.txt]

File				Description
readme.txt			This file

ans_process_supercell.m		(4N3E) Matlab script that will create several of the figures in the paper as well as the animated GIFs

superorder.m			Matlab script that will determine the subcell reordering in superspace for (3+1)D modulations

printso.m			Matlab script that prints a text representation of the supercell

extractatoms.m			Matlab script that reads PDB files

getAtomicWeights.m		Matlab script that gets the Atomic Weights by Periodic Table element symbol

CoM.m				Matlab script that returns the center of mass of a collection of atoms

getPrincipalAxes.m		Matlab script that returns moment of inettia and principal axes from a group of atoms

4n3e.pdb			4N3E PDB entry download at the time this paper was written.  The scripts work with this format and
				it is included in case the PDB changes the format

4n3e_ans-3-7-ma.gif		Animated GIF of the subcells in superspace order looking down the modulation axis (x3 or c direction)

4n3e_ans-3-7-mas.gif		Same as 4n3e_ans-3-7-ma.gif but overlays the previous state as a dashed line

4n3e_ans-3-7-3p.gif		Animated GIF of the subcells in superspace order looking down all three of the primary axes.

ans2_process_supercell.m	(6SJJ) Matlab script that will create several of the figures in the paper as well as the animated GIFs.
				ans_process_supercell.m must be run first.

6SJJ.pdb			6SJJ PDB entry download at the time this paper was written.  The scripts work with this format and
				it is included in case the PDB changes the format

6sjj_ans-3-7-ma.gif		Animated GIF of the subcells in superspace order looking down the modulation axis (x3 or c direction)

6sjj_ans-3-7-mas.gif		Same as 4n3e_ans-3-7-ma.gif but overlays the previous state as a dashed line

6sjj_ans-3-7-3p.gif		Animated GIF of the subcells in superspace order looking down all three of the primary axes.

supp_2d_ex.pdf			2D supercell expansion example

supp_oc_mod.pdf			Occupational modulation example

review_202001.pdf		Review containing some previous processing results of the 4n3e (only chain B').
