# Supplementary material for: Are the St John’s wort Hyp-1 superstructures different?
Source: Acta Crystallogr D Struct Biol. 2021 May 14;77(Pt 6):790–8. doi: 10.1107/S2059798321003740 (PMC8171068; doi:10.1107/S2059798321003740)
Supplement: Supplementary file 1 [file d-77-00790-sup1.zip › superorder.m]

function [scO,scIds,scAxis,scX4,scX4raw,scN,scD,scStr] = superorder(qvect,ucell,tol)
%   superorder 
%   Determine the subcell order for a (3+1)D Commensurate Structure 
%   or the Approximate for and Incommensurate Structure.
%
%   INPUTS:
%     qvect - QVector a three element matrix [qx1, qx2, qx3]
%
%     ucell - Unitcell a three element matrix [a1, a2, a3]
%     
%     tol   - The rationalized fractions for the QVector will have a
%             deviation of less than the value of tol
%             
%   OUTPUTS
%     scO     - Subcell order in superspace where subcells are labeled 
%               consecutively by axis (a1, a2, a3)
%
%     scIds   - Subcell Ids as they appear in the supercell
%
%     scAxis  - Axis labels for the scIds matrix
%
%     scX4    - X4 values for each subcell after truncation to the range
%               0 to 1
%
%     scX4raw - X4 sorted in supercell order
%
%     scN     - Numerators of the rationalized QVector.  The values 
%               indicates the number of modulation waves along that
%               particular dimension in the unit cell.  A value of 0 
%               indicates no modulation along that axis.
%
%     scD     - Denominators of the rationalized QVectors.  The values
%               indicate the number of subcell in a particular direction.  
%               A value of 1 indicates no supercell in that dimension.
%
%     scStr   - String array representation of how the subcells are
%               numbered in the supercell.  See printso function.
%
scAxis='abc';
[N D]=rat(qvect,tol);
tsubC=prod(D);
scIndices=find(N>0);
ndims=max(size(scIndices));
scAxis=scAxis(scIndices);
scArrays={};
X{1}=[];
X{2}=[];
X{3}=[];

for i=1:ndims,
    scArrays{i}=0:ucell(scIndices(i)):(D(scIndices(i))-1)*ucell(scIndices(i));
end

if ndims==1,
    [X{1}]=ndgrid(scArrays{1});
elseif ndims==2,
    [X{1} X{2}]=ndgrid(scArrays{1},scArrays{2});
elseif ndims==3,
    [X{1} X{2} X{3}]=ndgrid(scArrays{1},scArrays{2},scArrays{3});
end

for i=1:ndims,
    %Flatten to Vector
    Xtemp=X{i};
    Xtemp=reshape(Xtemp,tsubC,1);
    %Transform to Fractional Space
    Xtemp=Xtemp/ucell(scIndices(i));
    %Multiply qVector
    Xtemp=(Xtemp+0.0)*N(scIndices(i))/D(scIndices(i));
    if i==1,
        x4=Xtemp;
    else
        x4=x4+Xtemp;
    end
end

% Reduce x4 to the range 0-1
scX4raw=x4;
x4=x4-floor(x4);
[x4s x4idx]=sort(x4);
scIds=1:tsubC;
nx4=x4(x4idx);
nx4=reshape(nx4,D(1),D(2),D(3));
nx4=squeeze(nx4);
x4=reshape(x4,D(1),D(2),D(3));
x4=squeeze(x4);
scX4=x4;
scO=scIds(x4idx);
scIds=reshape(scIds,D(1),D(2),D(3));
scIds=squeeze(scIds);
scN=N;
scD=D;
scStr=printso(scAxis,scIds,scD);
end
